# Supplementary material for: Untargeted metabolomics reveals novel metabolites in Lotus japonicus roots during arbuscular mycorrhiza symbiosis
Source: New Phytol. 2025 Mar 17;246(3):1256–75. doi: 10.1111/nph.70051 (PMC11982791; doi:10.1111/nph.70051)
Supplement: Supplementary file 2 — Table S2 Colonization data including intraradical hyphae, arbuscules, vesicles, total root length colonization, and mean colonization per genotype. Table S3 Potential marker candidates in Lotus japonicus wild‐type and mutant roots. Table S4 Metabolites included in the in‐house in silico database. Table S5 In silico database hits for mass spectral features in 7 wpi root samples. Table S6 In silico database hits for mass spectral features in 10 wpi root samples. Table S7 ToF‐MSe and NMR data of isolated compounds. Table S8 Annotated transcriptome data of Lotus japonicus AM and control root samples. Table S9 Significantly AM‐induced polyphenol biosynthesis genes. Please note: Wiley is not responsible for the content or functionality of any Supporting Information supplied by the authors. Any queries (other than missing material) should be directed to the New Phytologist Central Office. [file NPH-246-1256-s002.xlsx]

## Sheet: Article Information
New Phytologist Supporting Information
Article Title:	Untargeted Metabolomics Reveals Novel Metabolites in Lotus japonicus Roots during Arbuscular Mycorrhiza Symbiosis
Authors:	Josef L. Ranner, Georg Stabl, Andrea Piller, Michael Paries, Sapna Sharma, Tian Zeng, Andrea Spaccasassi, Timo D. Stark, Caroline Gutjahr, Corinna Dawid
Article acceptance date:	10 February 2025

## Sheet: S2 Colonization Data
Table S2: Colonization data including intraradical hyphae, arbuscules, vesicles, total root length colonization and mean colonization per genotype. 7wpi/10wpi: roots harvested at 7 or 10 weeks post inoculation; WT: wild type; BR: biological replicate number. The number of biological replicates varied for samples harvested at 10 wpi.
Sample	Intraradical Hyphae	Arbuscules	Vesicles	Total Colonization	Mean colonization
7wpi_AM_WT_BR1	0.44	0.286667	0.133333	0.44	0.456667
7wpi_AM_WT_BR2	0.263333	0.143333	0.0166667	0.263333
7wpi_AM_WT_BR3	0.666667	0.42	0.231111	0.666667
7wpi_AM_ccamk-3_BR1	0	0	0	0	0
7wpi_AM_ccamk-3_BR2	0	0	0	0
7wpi_AM_ccamk-3_BR3	0	0	0	0
7wpi_AM_ccamk-13_BR1	0	0	0	0	0
7wpi_AM_ccamk-13_BR2	0	0	0	0
7wpi_AM_ccamk-13_BR3	0	0	0	0
7wpi_AM_cyclops-3_BR1	0.0688889	0.0222222	0	0.0688889	0.0562963
7wpi_AM_cyclops-3_BR2	0.0688889	0.00222222	0	0.0688889
7wpi_AM_cyclops-3_BR3	0.0311111	0.00222222	0	0.0311111
7wpi_AM_cyclops-4-BR1	0.0166667	0	0	0.0166667	0.0285185
7wpi_AM_cyclops-4-BR2	0.0511111	0.00444444	0	0.0511111
7wpi_AM_cyclops-4-BR3	0.0177778	0	0	0.0177778
7wpi_AM_ram1-3_BR1	0.115	0.07	0	0.115	0.187222
7wpi_AM_ram1-3_BR2	0.24	0.173333	0.0133333	0.24
7wpi_AM_ram1-3_BR3	0.206667	0.173333	0.00444444	0.206667
7wpi_AM_ram1-4_BR1	0.0533333	0.0266667	0	0.0533333	0.134074
7wpi_AM_ram1-4_BR2	0.115556	0.0911111	0	0.115556
7wpi_AM_ram1-4_BR3	0.233333	0.211111	0.00888889	0.233333
7wpi_AM_ram2-1_BR1	0.142222	0.113333	0	0.142222	0.147407
7wpi_AM_ram2-1_BR2	0.144444	0.126667	0	0.144444
7wpi_AM_ram2-1_BR3	0.155556	0.122222	0	0.155556
7wpi_AM_ram2-2_BR1	0.07	0	0	0.07	0.0755556
7wpi_AM_ram2-2_BR2	0.0566667	0.0233333	0	0.0566667
7wpi_AM_ram2-2_BR3	0.1	0.08	0	0.1
10wpi_AM_WT_BR1	0.44	0.38	0.095	0.44	0.507
10wpi_AM_WT_BR2	0.865	0.755	0.41	0.865
10wpi_AM_WT_BR3	0.56	0.5	0.1	0.56
10wpi_AM_WT_BR4	0.38	0.35	0.095	0.38
10wpi_AM_WT_BR5	0.29	0.19	0.025	0.29
10wpi_AM_ccamk-3_BR1	0.015	0	0	0.015	0.00666667
10wpi_AM_ccamk-3_BR2	0	0	0	0
10wpi_AM_ccamk-3_BR3	0.005	0	0	0.005
10wpi_AM_ccamk-13_BR1	0.005	0	0	0.005	0.0116667
10wpi_AM_ccamk-13_BR2	0.015	0.005	0	0.015
10wpi_AM_ccamk-13_BR3	0.015	0	0	0.015
10wpi_AM_cyclops-3_BR1	0.075	0	0	0.075	0.05
10wpi_AM_cyclops-3_BR2	0.075	0	0	0.075
10wpi_AM_cyclops-3_BR3	0	0	0	0
10wpi_AM_cyclops-4_BR1	0.2	0.065	0	0.2	0.1
10wpi_AM_cyclops-4_BR2	0	0	0	0
10wpi_AM_ram1-3_BR1	0	0	0	0	0.08875
10wpi_AM_ram1-3_BR2	0.015	0.015	0.005	0.015
10wpi_AM_ram1-3_BR3	0.235	0.235	0.01	0.235
10wpi_AM_ram1-3_BR4	0.105	0.105	0.015	0.105
10wpi_AM_ram1-4_BR1	0.04	0.04	0	0.04	0.0133333
10wpi_AM_ram1-4_BR2	0	0	0	0
10wpi_AM_ram1-4_BR3	0	0	0	0
10wpi_AM_ram2-1_BR1	0.365	0.22	0	0.365	0.28
10wpi_AM_ram2-1_BR2	0.11	0.11	0	0.11
10wpi_AM_ram2-1_BR3	0.365	0.225	0	0.365
10wpi_AM_ram2-2_BR1	0.305	0.265	0	0.305	0.191667
10wpi_AM_ram2-2_BR2	0.115	0.09	0	0.115
10wpi_AM_ram2-2_BR3	0.155	0.135	0	0.155

## Sheet: S3 Marker candidates
Table S3: Potential marker candidates in Lotus japonicus wild-type and mutant roots with their mass spectral Primary ID, mass-to-charge ratios (m/z), retention times (RT), and S-plot p[1] an p(corr)[1] values.
markers in wild-type (7 wpi)							markers in wild-type (10 wpi)
Primary ID	m/z [Da]	RT [min]	p[1]	p(corr)[1]	ID		Primary ID	m/z [Da]	RT [min]	p[1]	p(corr)[1]	ID
7.20_297.0766m/z	297.077	7.2	0.2427	0.748956	Hydroxydimethoxypterocarp-6a-ene		9.13_455.3529m/z	455.353	9.13	0.2055	0.685329	Betulinic acid
6.88_582.1160n	563.098	6.88	0.2196	0.806935	Dimer		7.06_351.0869m/z	351.087	7.06	0.1742	0.779136	Lupinalbin B
7.21_351.0870m/z	351.087	7.21	0.1405	0.838914	Lupinalbin B		6.45_343.0819m/z	343.082	6.45	0.1451	0.887497	Dihydroxytrimethoxyarylbenzofuran
5.35_284.0323n	283.024	5.35	0.137	0.775895	Lupinalbin A		6.50_327.0871m/z	327.087	6.5	0.1393	0.773336	Hydroxytrimethoxypterocarp-6a-ene
7.43_610.1468n	609.14	7.43	0.1218	0.835374	Dimer		7.02_349.0713m/z	349.071	7.02	0.1335	0.90852
6.80_596.1308n	595.124	6.8	0.1132	0.794815	Dimer		13.78_471.3843m/z	471.384	13.78	0.1312	0.939051
6.16_283.0609m/z	283.061	6.16	0.1043	0.687308	Acacetin		6.63_313.0714m/z	313.071	6.63	0.1283	0.761542	Lotusaldehyde
6.63_343.0821m/z	343.082	6.63	0.1026	0.675559	Dihydroxytrimethoxyarylbenzofuran		9.13_523.3404m/z	523.34	9.13	0.1262	0.617611
10.76_981.5783m/z	981.578	10.76	0.1007	0.636258			7.07_625.1346m/z	625.135	7.07	0.1194	0.670355
8.30_563.0981m/z	563.098	8.3	-0.103	-0.648031	Dimer		6.08_311.0556m/z	311.056	6.08	0.1189	0.867707	Hydroxydimethoxycoumestan
6.57_538.1627n	537.155	6.57	-0.1523	-0.694807	Dimer		5.12_283.0243m/z	283.024	5.12	0.1165	0.714158	Lupinalbin A
7.60_592.2094n	591.202	7.6	-0.1583	-0.858037	Dimer		12.49_443.3530m/z	443.353	12.49	0.1059	0.793472
markers in ccamk-3 (7 wpi)							markers in ccamk-3 (10 wpi)
Primary ID	m/z [Da]	RT [min]	p[1]	p(corr)[1]	ID		Primary ID	m/z [Da]	RT [min]	p[1]	p(corr)[1]	ID
6.88_582.1160n	563.098	6.88	0.3119	0.832678	Dimer		7.03_297.0765m/z	297.077	7.03	0.1422	0.663004	Hydroxydimethoxypterocarp-6a-ene
6.63_343.0821m/z	343.082	6.63	0.1895	0.637311	Dihydroxytrimethoxyarylbenzofuran		3.49_497.3342m/z	497.334	3.49	0.1251	0.941567
6.75_593.1086m/z	593.109	6.75	0.1826	0.7956			13.78_471.3843m/z	471.384	13.78	0.1202	0.514335
6.16_283.0609m/z	283.061	6.16	0.1776	0.68638	Acacetin		5.56_283.0605m/z	283.06	5.56	0.1008	0.523935
6.68_327.0872m/z	327.087	6.68	0.1729	0.613602	Hydroxytrimethoxypterocarp-6a-ene		9.46_265.1475m/z	265.147	9.46	-0.1181	-0.816599
7.19_349.0714m/z	349.071	7.19	0.1468	0.807214
7.21_351.0870m/z	351.087	7.21	0.142	0.868176	Lupinalbin B		markers in ccamk-13 (10 wpi)
5.35_284.0323n	283.024	5.35	0.1383	0.58479	Lupinalbin A		Primary ID	m/z [Da]	RT [min]	p[1]	p(corr)[1]	ID
6.15_318.0734n	299.056	6.15	0.1334	0.75829			9.13_455.3529m/z	455.353	9.13	0.1624	0.541048	Betulinic acid
6.88_565.1103m/z	565.11	6.88	0.1238	0.761121			7.07_626.1419n	625.135	7.07	0.1496	0.640485
7.43_610.1468n	609.14	7.43	0.1236	0.52395	Dimer		7.06_351.0869m/z	351.087	7.06	0.1237	0.573003	Lupinalbin B
13.05_803.1047m/z	803.105	13.05	0.1207	0.592583			11.57_415.3216m/z	415.322	11.57	0.1219	0.847298
7.10_596.1313n	595.124	7.1	0.1188	0.665644			6.63_313.0714m/z	313.071	6.63	0.1149	0.723796	Lotusaldehyde
6.80_596.1308n	595.124	6.8	0.1184	0.579266	Dimer		7.02_349.0713m/z	349.071	7.02	0.1149	0.580925
6.59_335.0919m/z	335.092	6.59	0.1149	0.763407			3.49_497.3342m/z	497.334	3.49	0.1062	0.973279
6.56_641.1297m/z	641.13	6.56	0.1105	0.521284			6.95_655.1452m/z	655.145	6.95	0.106	0.726308
6.57_598.1109n	579.093	6.57	0.1104	0.651933			9.29_515.4104m/z	515.41	9.29	0.1048	0.528802
7.16_580.1361n	579.129	7.16	0.1095	0.7018
7.19_565.1136m/z	565.114	7.19	0.1068	0.655774	Dimer		markers in cyclops-3 (10 wpi)
5.86_329.0663m/z	329.066	5.86	0.1064	0.772733			Primary ID	m/z [Da]	RT [min]	p[1]	p(corr)[1]	ID
							7.03_297.0765m/z	297.077	7.03	0.1862	0.83287	Hydroxydimethoxypterocarp-6a-ene
markers in ccamk-13 (7 wpi)							6.73_563.0979m/z	563.098	6.73	0.1347	0.863651	Dimer
Primary ID	m/z [Da]	RT [min]	p[1]	p(corr)[1]	ID		5.96_283.0608m/z	283.061	5.96	0.1192	0.758599	Acacetin
6.88_582.1160n	563.098	6.88	0.3361	0.757519	Dimer		6.44_611.1189m/z	611.119	6.44	0.1119	0.623629
6.59_335.0919m/z	335.092	6.59	0.1679	0.902236			6.73_565.1122m/z	565.112	6.73	0.1058	0.863456
7.21_351.0870m/z	351.087	7.21	0.1595	0.606592	Lupinalbin B		6.82_323.1285m/z	323.128	6.82	0.1034	0.7996
7.19_349.0714m/z	349.071	7.19	0.1559	0.714125			7.03_282.0529m/z	282.053	7.03	0.1019	0.753975
6.15_598.1110n	597.104	6.15	0.1474	0.73617			6.95_595.1242m/z	595.124	6.95	0.1006	0.764016
6.57_598.1109n	579.093	6.57	0.1443	0.74782			6.66_596.1312n	595.124	6.66	0.1005	0.756601
6.16_283.0609m/z	283.061	6.16	0.1412	0.781446	Acacetin		8.96_1033.6198m/z	1033.62	8.96	-0.1133	-0.727581
5.76_318.0736n	299.056	5.76	0.1379	0.840604			8.96_935.7010m/z	935.701	8.96	-0.1244	-0.75458
6.15_318.0734n	299.056	6.15	0.1369	0.900603			8.96_1412.0368m/z	1412.04	8.96	-0.1366	-0.705149
6.88_565.1103m/z	565.11	6.88	0.1298	0.679792			7.06_351.0869m/z	351.087	7.06	-0.1391	-0.663943	Lupinalbin B
6.80_335.0917m/z	335.092	6.8	0.1248	0.912275			8.96_555.2780m/z	555.278	8.96	-0.1596	-0.699411
6.57_582.1158n	581.108	6.57	0.1194	0.675136			8.96_1423.9924m/z	1423.99	8.96	-0.18	-0.787264
6.74_365.1023m/z	365.102	6.74	0.1181	0.793734
7.19_565.1136m/z	565.114	7.19	0.118	0.533547	Dimer		markers in cyclops-4 (10 wpi) not evaluated, since only one biological replicate per condition was available
5.75_283.0602m/z	283.06	5.75	0.1142	0.818205
6.66_684.0996m/z	684.1	6.66	0.1129	0.877411			markers in ram1-3 (10 wpi)
5.61_299.0557m/z	299.056	5.61	0.1081	0.836369			Primary ID	m/z [Da]	RT [min]	p[1]	p(corr)[1]	ID
6.56_641.1297m/z	641.13	6.56	0.1066	0.531026			8.96_555.2780m/z	555.278	8.96	0.1618	0.877478
6.05_581.1084m/z	581.108	6.05	0.1006	0.965967			8.96_1423.9924m/z	1423.99	8.96	0.1447	0.849531
7.60_592.2094n	591.202	7.6	-0.1324	-0.790245	Dimer		9.47_379.1579m/z	379.158	9.47	0.127	0.871442
6.57_538.1627n	537.155	6.57	-0.1408	-0.619532	Dimer		8.96_935.7010m/z	935.701	8.96	0.1166	0.902762
							8.96_1033.6198m/z	1033.62	8.96	0.1132	0.882573
markers in cyclops-3 (7 wpi)							3.49_497.3342m/z	497.334	3.49	0.1092	0.845571
Primary ID	m/z [Da]	RT [min]	p[1]	p(corr)[1]	ID		8.96_1412.0368m/z	1412.04	8.96	0.109	0.847228
13.05_803.1047m/z	803.105	13.05	0.1493	0.515829			7.06_351.0869m/z	351.087	7.06	-0.1157	-0.95461	Lupinalbin B
6.09_628.1213n	627.114	6.09	-0.1018	-0.543598			13.30_627.9074m/z	627.907	13.3	-0.1158	-0.994165
9.25_1423.9924m/z	1423.99	9.25	-0.1019	-0.63999			11.57_515.2470m/z	515.247	11.57	-0.1171	-0.983586
7.60_592.2094n	591.202	7.6	-0.107	-0.551571	Dimer		12.49_543.2783m/z	543.278	12.49	-0.1243	-0.984866
11.94_613.3200m/z	613.32	11.94	-0.1171	-0.623225			12.49_443.3530m/z	443.353	12.49	-0.1566	-0.974778
7.21_351.0870m/z	351.087	7.21	-0.1293	-0.524989	Lupinalbin B		11.57_415.3216m/z	415.322	11.57	-0.162	-0.984132
5.86_329.0663m/z	329.066	5.86	-0.1306	-0.628582
6.47_671.1401m/z	671.14	6.47	-0.1487	-0.613611			markers in ram1-4 (10 wpi)
							Primary ID	m/z [Da]	RT [min]	p[1]	p(corr)[1]	ID
markers in cyclops-4 (7 wpi)							9.13_455.3529m/z	455.353	9.13	0.269	0.819281	Betulinic acid
Primary ID	m/z [Da]	RT [min]	p[1]	p(corr)[1]	ID		9.13_523.3404m/z	523.34	9.13	0.1668	0.796821
7.20_297.0766m/z	297.077	7.2	0.2699	0.581689	Hydroxydimethoxypterocarp-6a-ene		7.06_351.0869m/z	351.087	7.06	0.1257	0.822391	Lupinalbin B
6.16_283.0609m/z	283.061	6.16	0.1855	0.956117	Acacetin		7.02_349.0713m/z	349.071	7.02	0.1051	0.885145
6.68_327.0872m/z	327.087	6.68	0.1707	0.528582	Hydroxytrimethoxypterocarp-6a-ene		9.29_515.4104m/z	515.41	9.29	0.1034	0.684585
5.76_318.0736n	299.056	5.76	0.1345	0.888941			11.57_515.2470m/z	515.247	11.57	-0.1027	-0.969174
7.20_282.0530m/z	282.053	7.2	0.1192	0.764548			13.30_627.9074m/z	627.907	13.3	-0.1091	-0.992114
7.20_267.0295m/z	267.029	7.2	0.1165	0.840917			12.49_543.2783m/z	543.278	12.49	-0.1247	-0.973946
5.75_283.0602m/z	283.06	5.75	0.1157	0.986961			11.57_415.3216m/z	415.322	11.57	-0.1489	-0.976905
5.86_329.0663m/z	329.066	5.86	0.112	0.513251			12.49_443.3530m/z	443.353	12.49	-0.1504	-0.950299
6.80_596.1308n	595.124	6.8	0.1099	0.606258	Dimer
11.87_776.5515m/z	776.552	11.87	-0.1104	-0.676123			markers in ram2-1 (10 wpi)
11.94_613.3200m/z	613.32	11.94	-0.1123	-0.588306			Primary ID	m/z [Da]	RT [min]	p[1]	p(corr)[1]	ID
10.76_981.5783m/z	981.578	10.76	-0.1705	-0.531682			7.03_297.0765m/z	297.077	7.03	0.1948	0.812468	Hydroxydimethoxypterocarp-6a-ene
							6.73_563.0979m/z	563.098	6.73	0.1609	0.69831	Dimer
markers in ram1-3 (7 wpi)							6.73_565.1122m/z	565.112	6.73	0.1276	0.693308
Primary ID	m/z [Da]	RT [min]	p[1]	p(corr)[1]	ID		8.16_593.1448m/z	593.145	8.16	0.1042	0.762453
12.01_499.4158m/z	499.416	12.01	0.2214	0.618293			11.57_515.2470m/z	515.247	11.57	-0.1062	-0.920726
11.99_599.3406m/z	599.341	11.99	0.2016	0.540838			13.30_627.9074m/z	627.907	13.3	-0.1086	-0.990777
3.50_577.1567m/z	577.157	3.5	0.1929	0.630201			12.49_543.2783m/z	543.278	12.49	-0.116	-0.963022
10.76_981.5783m/z	981.578	10.76	0.1648	0.551066			12.49_443.3530m/z	443.353	12.49	-0.1449	-0.936049
7.21_351.0870m/z	351.087	7.21	0.1611	0.600132	Lupinalbin B		11.57_415.3216m/z	415.322	11.57	-0.1486	-0.933027
6.56_641.1297m/z	641.13	6.56	0.1452	0.773488
6.63_343.0821m/z	343.082	6.63	0.1388	0.566233	Dihydroxytrimethoxyarylbenzofuran		markers in ram2-2 (10 wpi)
5.35_284.0323n	283.024	5.35	0.1347	0.615966	Lupinalbin A		Primary ID	m/z [Da]	RT [min]	p[1]	p(corr)[1]	ID
6.59_335.0919m/z	335.092	6.59	0.1306	0.878368			9.29_515.4104m/z	515.41	9.29	0.1482	0.953363
6.47_671.1401m/z	671.14	6.47	0.1219	0.73182			9.13_455.3529m/z	455.353	9.13	0.1448	0.535454	Betulinic acid
7.19_349.0714m/z	349.071	7.19	0.1208	0.808324			7.06_351.0869m/z	351.087	7.06	0.1399	0.776819	Lupinalbin B
8.42_593.1451m/z	593.145	8.42	-0.1054	-0.54538			7.07_626.1419n	625.135	7.07	0.1319	0.646541
7.20_267.0295m/z	267.029	7.2	-0.1201	-0.721134			11.57_515.2470m/z	515.247	11.57	-0.1011	-0.931032
7.20_282.0530m/z	282.053	7.2	-0.136	-0.755487			13.30_627.9074m/z	627.907	13.3	-0.1013	-0.985711
7.20_297.0766m/z	297.077	7.2	-0.3921	-0.839013	Hydroxydimethoxypterocarp-6a-ene		12.49_543.2783m/z	543.278	12.49	-0.1035	-0.952528
							12.49_443.3530m/z	443.353	12.49	-0.1329	-0.935438
markers in ram1-4 (7 wpi)							11.57_415.3216m/z	415.322	11.57	-0.1408	-0.960807
Primary ID	m/z [Da]	RT [min]	p[1]	p(corr)[1]	ID
3.50_577.1567m/z	577.157	3.5	0.2921	0.611631
11.89_629.3508m/z	629.351	11.89	0.1996	0.692848
3.50_645.1434m/z	645.143	3.5	0.1035	0.567972
5.92_320.1476m/z	320.148	5.92	-0.1004	-0.871289
8.29_298.0837n	297.076	8.29	-0.1096	-0.802279
6.68_327.0872m/z	327.087	6.68	-0.1177	-0.626564	Hydroxytrimethoxypterocarp-6a-ene
6.63_343.0821m/z	343.082	6.63	-0.1227	-0.552683	Dihydroxytrimethoxyarylbenzofuran
8.29_503.1796n	1005.35	8.29	-0.1262	-0.739054
4.87_280.1163m/z	280.116	4.87	-0.1311	-0.775277
markers in ram2-1 (7 wpi)
Primary ID	m/z [Da]	RT [min]	p[1]	p(corr)[1]	ID
6.16_283.0609m/z	283.061	6.16	0.1927	0.552064	Acacetin
6.15_598.1110n	597.104	6.15	0.1624	0.733061
6.57_582.1158n	581.108	6.57	0.1618	0.693221
6.57_598.1109n	579.093	6.57	0.1592	0.68055
6.75_593.1086m/z	593.109	6.75	0.1552	0.630009
6.56_641.1297m/z	641.13	6.56	0.1401	0.519508
6.15_318.0734n	299.056	6.15	0.1368	0.585481
5.35_284.0323n	283.024	5.35	0.1326	0.510238	Lupinalbin A
5.13_413.9047n	394.887	5.13	0.1233	0.907677
6.80_596.1308n	595.124	6.8	0.1163	0.544337	Dimer
5.61_299.0557m/z	299.056	5.61	0.1117	0.6397
5.13_396.8846m/z	396.885	5.13	0.1048	0.902614
6.39_595.1237m/z	595.124	6.39	0.1005	0.664856
12.95_1025.1603m/z	1025.16	12.95	-0.1152	-0.525967
4.87_280.1163m/z	280.116	4.87	-0.121	-0.836511
8.30_563.0981m/z	563.098	8.3	-0.1626	-0.592673	Dimer
markers in ram2-2 (7 wpi)
Primary ID	m/z [Da]	RT [min]	p[1]	p(corr)[1]	ID
5.99_651.4104m/z	651.41	5.99	0.2133	0.582419
6.15_598.1110n	597.104	6.15	0.1623	0.762045
6.16_283.0609m/z	283.061	6.16	0.1501	0.800065	Acacetin
6.80_596.1308n	595.124	6.8	0.1431	0.836654	Dimer
6.15_318.0734n	299.056	6.15	0.1296	0.778973
8.30_563.0981m/z	563.098	8.3	0.1202	0.531705	Dimer
7.19_565.1136m/z	565.114	7.19	0.1093	0.587212	Dimer
7.43_610.1468n	609.14	7.43	0.1036	0.578184	Dimer
5.76_318.0736n	299.056	5.76	0.1033	0.622373
6.57_582.1158n	581.108	6.57	0.1025	0.718579
6.63_343.0821m/z	343.082	6.63	-0.1654	-0.510584	Dihydroxytrimethoxyarylbenzofuran
6.68_327.0872m/z	327.087	6.68	-0.1737	-0.530857	Hydroxytrimethoxypterocarp-6a-ene
7.20_297.0766m/z	297.077	7.2	-0.1985	-0.511015	Hydroxydimethoxypterocarp-6a-ene

## Sheet: S4 Database
Table S4: Metabolites included in the in-house in silico database.
Metabolites in the database
(E)-4,8-Dimethyl-1,3,7-nonatriene
(E)-beta-Ocimene
(E,E)-4,8,12-Trimethyltrideca-1,3,7,11-tetraene
(Z)-3-Hexen-1-yl acetate
1,2,3-Tripalmitvaccenoyl glycerol
1,2-Dipalmitvaccenoyl-3-palmitoyl glycerol
1,6-Anhydro-beta-D-glucose
13-Hydroxyblumenol C apiosyl-6'-malonylglucoside
13-Hydroxyblumenol C apiosylglucoside
1-Arachidoyl glycerol
1-Behenoyl glycerol
1-Gondoyl glycerol
1-Kestose
1-Linolenoyl glycerol
1-Linoleoyl glycerol
1-Myristoyl glycerol
1-Oleoyl glycerol
1-O-Methyl-beta-D-glucose
1-Palmitoleoyl glycerol
1-Palmitoyl glycerol
1-Palmitvaccenoyl glycerol
1-Stearoyl glycerol
1-Vaccenoyl glycerol
2,3-Dimethylsuccinic acid
2',4',6'-Trihydroxydihydrochalcone 4'-glucoside
2,4-Dihydroxybutanoic acid
2',5-Dihydroxy-4',7-dimethoxyisoflavone
2,7-Anhydro-beta-D-sedoheptulose
2',7-Dihydroxy-4',5'-dimethoxyisoflavone
20-Hydroxybetulinic acid
20-Hydroxylupeol
24-Ethylcholesta-5,22-dien-3-ol
24-Ethylcholesterol
24-Methylcholesterol
2-Aminoadipic acid
2-Arachidoyl glycerol
2-Behenoyl glycerol
2-Ethylhexanoic acid
2-Hydroxybenzyl-beta-D-glucopyranoside
2'-Hydroxyformononetin
2'-Hydroxygenistein
2-Hydroxyglutaric acid
2-Hydroxypyridine
2-Isopropylmalic acid
2-Ketoglutaric acid
2-Ketooctanoic acid
2-Linolenoyl glycerin
2-Linoleoyl glycerol
2-Methyl-1,3-butanediol
2-Methylcitric acid
2-Methylfumaric acid
2-Myristoyl glycerol
2-Oleoyl glycerol
2-Palmitoyl glycerol
2-Stearoyl glycerol
3,3',7-Trihydroxy-4'-methoxyflavone
3,4',5,7-Tetrahydroxy-6-methoxyflavone
3',4'-Dimethoxy-7-hydroxyisoflavone
3,8-Dihydroxy-9-methoxycoumestan
30-Noroleanane
3-Cyanoalanine
3-Hydroxy-3-methylglutaric acid
3-Hydroxypyridine
3-O-Methylcoumestrol
3-Oxoglutaric acid
4',7-O,O-Dimethyllupinol A
4-Aminobutyric acid
4-Hydroxybenzoic acid
4'-Methoxy-2',3,7-trihydroxyisoflavanone
4'-Methylwighteone
5,7-Dihydroxy-4'-methoxy-8-methylflavanone
5-Aminovaleric acid
5-Deoxystrigol
5'-Hydroxy-3'-methoxysativan
5-Hydroxy-4',7,8-trimethoxyflavone
5-Hydroxy-4',7-dimethoxyflavone
5-Hydroxy-4',7-dimethoxyisoflavone
5'-Methylthioadenosine
6-Kestose
7-Hydroxy-2',3',4'-trimethoxyisoflavan
7-Hydroxy-3',4'-dimethoxyisoflavone
7-O-Methyllupinol A
7-O-Methylpiscerythrol
9-O-Methylcoumestrol
Abrisaponin A
Abrisaponin Ca
Abrisaponin D1
Abrisaponin D2
Abrisaponin D3
Abrisaponin F
Abrisaponin L
Abrisaponin SB
Abrisaponin So1
Abrisaponin So2
Abscisic acid
Acacetin
Adenosine
Allantoin
alpha-Amyrin
alpha-Ketoglutaric acid
Alpinumisoflavone
Altrose
Anhydroglycinol
Antheraxanthin
Apigenin
Arabinonic acid
Arabitol
Arachidic acid
Astragaloside VII
Ayamenin A
Ayamenin B
Ayamenin D
Behenic acid
Benzoic acid
beta-Alanine
beta-Amyrin
beta-Carotene
beta-Sitosterol
beta-Sitosterol-3-O-6'-palmitoyl-beta-D-glucopyranoside
beta-Sitosterol-3-O-beta-D-glucopyranoside
Betulinic acid
Biochanin A
Blumenol A
Blumenol B
Blumenol C
Blumenol C beta-D-glucopyranoside
Caffeic acid
Calycosin
Cellobiitol
Cinnamic acid
cis-4-Hydroxycinnamic acid
cis-Aconitic acid
cis-Ferulic acid
Citraconic acid
Citramalic acid
Citric acid
Coumestrol
Cyanidin
Cyanidin 3-O-arabinoside
Cyanidin 3-O-galactoside
Cyanidin 3-O-glucoside
Cycloartenol
Cyclolisetin
Cyclophaseol
Cytosine
D-3-Phosphoglyceric acid
Daidzein
Dalbergioidin
D-Arabinose
Deacetyl-Soyasaponin Aa
Deacetyl-Soyasaponin Ab
Deacetyl-Soyasaponin Ac
Deacetyl-Soyasaponin Ad
Deacetyl-Soyasaponin Ae
Deacetyl-Soyasaponin Af
Deacetyl-Soyasaponin Ag
Deacetyl-Soyasaponin Ah
Deacetyl-Soyasaponin Au
Deacetyl-Soyasaponin Ax
Deacetyl-Soyasaponin Ay
Deacetyl-Soyasaponin Az
Dehydroascorbic acid
Dehydroascorbic acid dimer
Demethylvestitol
Demethylwedelolactone
D-Erythritol
D-Erythronic acid
Desmoxyphyllin A
D-Fructose
D-Fructose-6-phosphate
D-Fucose
D-Galactitol
D-Galactonic acid
D-Galactose
D-Glucaric acid
D-Glucaric acid-1,4-lactone
D-Gluconic acid
D-Gluconic acid-1,4-lactone
D-Glucose
D-Glucose-6-phosphate
D-Glucuronic acid
D-Glyceric acid
D-Gulonic acid
D-Gulose
Didymin
Diethylene glycol
Digitoxose
Dihydroformononetin
Dihydrolupeol
Dihydrowighteone
D-Lyxose
D-Mannitol
D-Mannose
D-Mannose-6-phosphate
D-Ononitol
D-Pinitol
D-Psicose
D-Quinic acid
D-Ribonic acid
D-Ribose
D-Sorbitol
D-Talose
D-Threitol
D-Xylose
Epicatechin
Epigallocatechin
Ergosta-7,24(28)-dien-3-ol
Erythrinin H
Erythrono-1,4-lactone
Ethanolamine
Euchrestaflavanone A
Euchretin A
Euchretin B
Eujambolin
Eupatilin
Eupatorin
Ferulic acid
Formononetin
Fumaric acid
Galactinol
Galactonic acid
Gallocatechin
gamma-Butyric acid
Genistein
Genistein 7-O-D-glucoside
Genkwanin
Glucaric acid
Gluconic acid
Glucuronic acid
Glutamic acid
Glutaric acid
Glyceollin I
Glyceric acid
Glycerol
Glycerophosphoglycerol
Glycine
Glycolic acid
Glyurallin A
Gondoic acid
Gossypetin
Gossypetin 3-O-beta-D-galactoside
Gossypetin 3-O-beta-D-glucoside
Gulonic acid
Hesperetin
Hesperidin
Heteroflavanone A
Hirtellanine A
Hydroxylamine
Indole-3-acetic acid
Inositol monophosphate
Isocitric acid
Isoferulic acid
Isoliquiritigenin
Isoprunetin
Isorhamnetin
Isorhamnetin 3-O-D-glucoside
Isosativan
Itaconic acid
Jasmonic acid
Kaempferol
Kaempferol 3,7,4'-trimethyl ether
Kaempferol 3,7-di-O-D-glucoside
Kaempferol 3,7-di-O-L-rhamnoside
Kaempferol 3-O-D-galactosyl-7-O-L-rhamnoside
Kaempferol 3-O-D-glucoside
Kaempferol 3-O-D-glucosyl (1-2)-D-galactoside-7-O-L-rhamnoside
Kaempferol 3-O-D-glucosyl (1-2)-D-glucoside-7-O-L-rhamnoside
Kaempferol 3-O-D-glucosyl-7-O-L-rhamnoside
Kaempferol 3-O-galactosyl-7-O-rhamnoside
Kaempferol 4'-O-D-glucosyl-7-O-L-rhamnoside
Kaikasaponin III
Kudzusaponin A3
L-2-Aminoadipic acid
Lactose
L-Alanine
L-Alanyl-L-alanine
L-allo-Threonine
Lanosterol
L-Arginine
L-Ascorbic acid
L-Asparagine
L-Aspartic acid
Lauric acid
L-Citrulline
L-Cysteine
L-Glutamic acid
L-Glutamine
L-Glycerol-3-phosphate
L-Homoserine
Licoisoflavone A
Licoisoflavone B
Lignoceric acid
Linamarin
Linoleic acid
Linolenic acid
Liquiritigenin
Lisetin
L-Isoleucine
L-Lactic acid
L-Leucine
L-Lysine
L-Methionine
L-Ornithine
Lotaustralin
Lotuslactone
L-Phenylalanine
L-Proline
L-Pyroglutamic acid
L-Rhamnose
L-Serine
L-threo-Isocitric acid
L-Threonic acid
L-Threonic acid-1,4-lactone
L-Threonine
L-Tryptophan
L-Tyrosine
Lumichrome
Lupalbigenin
Lupeol
Lupinalbin A
Lupinalbin B
Lupinalbin C
Lupinalbin D
Lupinalbin E
Lupinalbin F
Lupinalbin G
Lupinalbin H
Lupinalbisone A
Lupinalbisone B
Lupinol A
Lupinol B
Lupinol C
Lupisoflavone
Lupiwighteone
Lutein
Luteolin
Luteolin-3',7-di-O-glucoside
Luteone
L-Valine
Lyxonic acid
Maackiain
Maleic acid
Malic acid
Malonic acid
Maltol 3-O-(6-O-benzoyl)-beta-D-glucopyranoside
Maltose
Medicarpin
Medicarpin 3-O-(6'-malonylglucoside)
Melibiose
Millettin
Mosloflavone
Mucic acid
Mycorradicin
myo-Inositol
Myricetin
Myristic acid
Naringenin
Naringenin chalcone
Naringin
Neoxanthin
Nicotinic acid
Nonanoic acid
Oleanolic acid
Oleic acid
Oxalic acid
Palmitic acid
Palmitoleic acid
Palmitvaccenic acid
p-Aminobenzoic acid
Patuletin
p-Coumaric acid
Peonidin
Peonidin 3-O-D-galactoside
Peonidin 3-O-D-glucoside
Phaseol
Phaseoside IV
Phosphoric acid
Phosphoric acid monomethyl ester
p-Hydroxybenzoic acid
Pipecolic acid
Piscerythrol
Prunetin
Putrescine
Pyroglutamic acid
Pyruvic acid
Quercetin
Quercetin 3-O-D-galactoside
Quercetin 3-O-D-glucoside
Quercetin 3-O-L-rhamnoside
Raffinose
Rhamnazin 3-rutinoside
Rhodiocyanoside A
RHodiocyanoside D
Robinioside E
Saccharose
Salicylic acid
Salicylic acid-glucoside
Salvigenin
Sativan
Shikimic acid
Sophoradiol
Sophoraflavoside II
Sophoricoside
Sophorophenolone
Sophorose
Soyasapogenol A
Soyasapogenol B
Soyasapogenol E
Soyasaponin A3
Soyasaponin Aa
Soyasaponin Ab
Soyasaponin Ac
Soyasaponin Ad
Soyasaponin Ae
Soyasaponin Af
Soyasaponin Ag
Soyasaponin Ah
Soyasaponin alpha a
Soyasaponin alpha g
Soyasaponin Au
Soyasaponin Ax
Soyasaponin Ay
Soyasaponin Az
Soyasaponin Ba
Soyasaponin Bb
Soyasaponin Bb'
Soyasaponin Bc
Soyasaponin Bc'
Soyasaponin Bd
Soyasaponin Be
Soyasaponin Be'
Soyasaponin beta a
Soyasaponin beta g
Soyasaponin Bf
Soyasaponin Bg
Soyasaponin Bg'
Soyasaponin Bx
Soyasaponin gamma a
Soyasaponin gamma g
Spermidine
Spermine
Stearic acid
Subproside I
Subproside IV
Subproside V
Succinic acid
Syringetin
Taraxasterol
Thevetiaflavone
Threonic acid-1,4-lactone
Trehalose
Tricin 7-O-glucoside
Trifoliol
Trigraecum
Tyramine
Uracil
Urea
Uric acid
Ursolic acid
Vaccenic acid
Vestitol
Vestitone
Violaxanthin
Wedelolactone
Wighteone
Wistariasaponin B2
Xylitol
Zeaxanthin

## Sheet: S5 Identifications 7wpi
Table S5: In silico database hits for mass spectral features in 7 wpi root samples.
Compound	Compound ID	Adducts	Formula	Score	Fragmentation Score	Mass Error (ppm)	Isotope Similarity	Theoretical Isotope Distribution	Neutral mass (Da)	m/z	Charge	Retention time (min)	Anova (p)	q Value	Max Fold Change
5.35_284.0323n	Lupinalbin A	M-H2O-H, M-H	C15H8O6	47.1	41.3	0.652697	95.1401	100 - 16.5 - 2.51 - 0.265	284.032	283.024	1	5.34658	1.33093e-05	0.000808388	2.70298
8.29_298.0837n	3',4'-Dimethoxy-7-hydroxyisoflavone	M-H, 2M-H	C17H14O5	40.3	9.47	-1.35385	93.6287	100 - 18.7 - 2.68 - 0.284	298.084	297.076	1	8.28803	0.00131117	0.0207892	4.90553
8.29_298.0837n	5-Hydroxy-4',7-dimethoxyflavone	M-H, 2M-H	C17H14O5	40.3	9.47	-1.35385	93.6287	100 - 18.7 - 2.68 - 0.284	298.084	297.076	1	8.28803	0.00131117	0.0207892	4.90553
8.29_298.0837n	5-Hydroxy-4',7-dimethoxyisoflavone	M-H, 2M-H	C17H14O5	40.3	9.47	-1.35385	93.6287	100 - 18.7 - 2.68 - 0.284	298.084	297.076	1	8.28803	0.00131117	0.0207892	4.90553
8.29_298.0837n	7-Hydroxy-3',4'-dimethoxyisoflavone	M-H, 2M-H	C17H14O5	40.3	9.47	-1.35385	93.6287	100 - 18.7 - 2.68 - 0.284	298.084	297.076	1	8.28803	0.00131117	0.0207892	4.90553
8.29_298.0837n	Mosloflavone	M-H, 2M-H	C17H14O5	39.1	3.4	-1.35385	93.6287	100 - 18.7 - 2.68 - 0.284	298.084	297.076	1	8.28803	0.00131117	0.0207892	4.90553
0.93_295.0244m/z	Ayamenin D	M-H2O-H	C16H10O7	36.7	0	-1.24491	84.9207	100 - 17.7 - 2.91 - 0.33		295.024	1	0.92605	0.0319977	0.207725	3.08309
0.93_295.0244m/z	Desmoxyphyllin A	M-H2O-H	C16H10O7	36.7	0	-1.24491	84.9207	100 - 17.7 - 2.91 - 0.33		295.024	1	0.92605	0.0319977	0.207725	3.08309
0.93_295.0244m/z	Wedelolactone	M-H2O-H	C16H10O7	36.7	0	-1.24491	84.9207	100 - 17.7 - 2.91 - 0.33		295.024	1	0.92605	0.0319977	0.207725	3.08309
6.62_313.0339m/z	Ayamenin D	M-H	C16H10O7	41.1	23.3	-4.71967	87.7963	100 - 17.7 - 2.91 - 0.33		313.034	1	6.61857	0.00354374	0.0420141	8.62592
6.62_313.0339m/z	Desmoxyphyllin A	M-H	C16H10O7	41.1	23.3	-4.71967	87.7963	100 - 17.7 - 2.91 - 0.33		313.034	1	6.61857	0.00354374	0.0420141	8.62592
6.62_313.0339m/z	Patuletin	M-H2O-H	C16H12O8	42.4	29.5	-4.46366	87.5678	100 - 17.7 - 3.13 - 0.368		313.034	1	6.61857	0.00354374	0.0420141	8.62592
6.62_313.0339m/z	Wedelolactone	M-H	C16H10O7	41.1	23.3	-4.71967	87.7963	100 - 17.7 - 2.91 - 0.33		313.034	1	6.61857	0.00354374	0.0420141	8.62592
6.63_343.0821m/z	Eupatilin	M-H	C18H16O7	42.1	16.4	-0.678772	95.1045	100 - 19.9 - 3.32 - 0.397		343.082	1	6.62738	0.00122014	0.0199871	2.16438
6.63_343.0821m/z	Eupatorin	M-H	C18H16O7	42.1	16.4	-0.678772	95.1045	100 - 19.9 - 3.32 - 0.397		343.082	1	6.62738	0.00122014	0.0199871	2.16438
6.63_395.1124m/z	7-O-Methylpiscerythrol	M-H2O-H	C22H22O8	48.8	60.8	-2.88605	86.665	100 - 24.4 - 4.48 - 0.61		395.112	1	6.62738	9.4177e-07	0.000125329	3.23839
6.64_351.1235m/z	4'-Methylwighteone	M-H	C21H20O5	36.7	0	-0.816502	84.4691	100 - 23.1 - 3.58 - 0.416		351.124	1	6.63623	3.63473e-07	6.23909e-05	5.50219
6.64_351.1235m/z	Glyurallin A	M-H	C21H20O5	36.7	0	-0.816502	84.4691	100 - 23.1 - 3.58 - 0.416		351.124	1	6.63623	3.63473e-07	6.23909e-05	5.50219
6.64_595.0887m/z	3,8-Dihydroxy-9-methoxycoumestan	2M-H	C16H10O6	39.1	4.89	0.916382	91.9449	100 - 17.6 - 2.7 - 0.293		595.089	1	6.63623	0.00349019	0.0417132	3.40761
6.64_595.0887m/z	Ayamenin A	2M-H	C16H10O6	38.9	3.53	0.916382	91.9449	100 - 17.6 - 2.7 - 0.293		595.089	1	6.63623	0.00349019	0.0417132	3.40761
6.64_595.0887m/z	Sophorophenolone	2M-H	C16H10O6	38.5	1.8	0.916382	91.9449	100 - 17.6 - 2.7 - 0.293		595.089	1	6.63623	0.00349019	0.0417132	3.40761
6.64_595.0887m/z	Trifoliol	2M-H	C16H10O6	39.1	4.89	0.916382	91.9449	100 - 17.6 - 2.7 - 0.293		595.089	1	6.63623	0.00349019	0.0417132	3.40761
6.65_339.1225m/z	Dihydrowighteone	M-H	C20H20O5	36.1	0	-3.69648	84.6992	100 - 22.1 - 3.34 - 0.38		339.123	1	6.64505	0.0477496	0.277538	3.65551
6.65_267.0651m/z	Formononetin	M-H	C16H12O4	36	0	-4.39909	85.2328	100 - 17.6 - 2.28 - 0.219		267.065	1	6.65388	0.00128413	0.0204977	80.181
6.65_267.0651m/z	Trigraecum	M-H	C16H12O4	36	0	-4.39909	85.2328	100 - 17.6 - 2.28 - 0.219		267.065	1	6.65388	0.00128413	0.0204977	80.181
6.65_267.0651m/z	Vestitone	M-H2O-H	C16H14O5	36	0	-4.12213	85.0099	100 - 17.7 - 2.49 - 0.257		267.065	1	6.65388	0.00128413	0.0204977	80.181
6.65_327.0502m/z	Erythrinin H	M-H	C17H12O7	43.7	28	-2.45996	93.4523	100 - 18.8 - 3.1 - 0.362		327.05	1	6.65388	5.08033e-05	0.0019658	4.11929
6.65_327.0502m/z	Syringetin	M-H2O-H	C17H14O8	43.6	27.3	-2.33192	93.3113	100 - 18.9 - 3.32 - 0.403		327.05	1	6.65388	5.08033e-05	0.0019658	4.11929
6.68_327.0872m/z	5-Hydroxy-4',7,8-trimethoxyflavone	M-H	C18H16O6	43.9	26.4	-0.76458	93.9818	100 - 19.9 - 3.1 - 0.355		327.087	1	6.68038	3.81833e-07	6.36962e-05	3.1255
6.68_327.0872m/z	cis-4-Hydroxycinnamic acid	2M-H	C9H8O3	38.6	0	-0.76458	93.9861	100 - 9.94 - 1.06		327.087	1	6.68038	3.81833e-07	6.36962e-05	3.1255
6.68_327.0872m/z	Kaempferol 3,7,4'-trimethyl ether	M-H	C18H16O6	43.9	26.4	-0.76458	93.9818	100 - 19.9 - 3.1 - 0.355		327.087	1	6.68038	3.81833e-07	6.36962e-05	3.1255
6.68_327.0872m/z	p-Coumaric acid	2M-H	C9H8O3	38.6	0	-0.76458	93.9861	100 - 9.94 - 1.06		327.087	1	6.68038	3.81833e-07	6.36962e-05	3.1255
6.68_327.0872m/z	Salvigenin	M-H	C18H16O6	43.9	26.4	-0.76458	93.9818	100 - 19.9 - 3.1 - 0.355		327.087	1	6.68038	3.81833e-07	6.36962e-05	3.1255
6.68_363.0863m/z	Cyclolisetin	M-H2O-H	C21H18O7	38.4	0	-2.81356	95.4844	100 - 23.2 - 4 - 0.513		363.086	1	6.68038	0.0249533	0.17324	2.02686
6.68_363.0863m/z	Lisetin	M-H2O-H	C21H18O7	38.4	0	-2.81356	95.4844	100 - 23.2 - 4 - 0.513		363.086	1	6.68038	0.0249533	0.17324	2.02686
6.68_567.1295m/z	2'-Hydroxyformononetin	2M-H	C16H12O5	41.1	11.8	-0.29286	94.1958	100 - 17.6 - 2.49 - 0.256		567.13	1	6.68038	0.000209035	0.00539393	2.29902
6.68_567.1295m/z	Acacetin	2M-H	C16H12O5	41.1	11.7	-0.29286	94.1958	100 - 17.6 - 2.49 - 0.256		567.13	1	6.68038	0.000209035	0.00539393	2.29902
6.68_567.1295m/z	Biochanin A	2M-H	C16H12O5	41.1	11.7	-0.29286	94.1958	100 - 17.6 - 2.49 - 0.256		567.13	1	6.68038	0.000209035	0.00539393	2.29902
6.68_567.1295m/z	Calycosin	2M-H	C16H12O5	41.1	11.8	-0.29286	94.1958	100 - 17.6 - 2.49 - 0.256		567.13	1	6.68038	0.000209035	0.00539393	2.29902
6.68_567.1295m/z	Genkwanin	2M-H	C16H12O5	41.1	11.8	-0.29286	94.1958	100 - 17.6 - 2.49 - 0.256		567.13	1	6.68038	0.000209035	0.00539393	2.29902
6.68_567.1295m/z	Isoprunetin	2M-H	C16H12O5	41.1	11.8	-0.29286	94.1958	100 - 17.6 - 2.49 - 0.256		567.13	1	6.68038	0.000209035	0.00539393	2.29902
6.68_567.1295m/z	Maackiain	2M-H	C16H12O5	39.8	5.3	-0.29286	94.1958	100 - 17.6 - 2.49 - 0.256		567.13	1	6.68038	0.000209035	0.00539393	2.29902
6.68_567.1295m/z	Prunetin	2M-H	C16H12O5	41.1	11.8	-0.29286	94.1958	100 - 17.6 - 2.49 - 0.256		567.13	1	6.68038	0.000209035	0.00539393	2.29902
6.68_567.1295m/z	Thevetiaflavone	2M-H	C16H12O5	41.1	11.8	-0.29286	94.1958	100 - 17.6 - 2.49 - 0.256		567.13	1	6.68038	0.000209035	0.00539393	2.29902
6.74_307.0235m/z	2'-Hydroxygenistein	M+Na-2H	C15H10O6	36.5	0	3.82797	87.0659	100 - 16.6 - 2.52 - 0.266		307.024	1	6.7422	0.00704191	0.0676983	Infinity
6.74_307.0235m/z	Kaempferol	M+Na-2H	C15H10O6	36.5	0	3.82797	87.0659	100 - 16.6 - 2.52 - 0.266		307.024	1	6.7422	0.00704191	0.0676983	Infinity
6.74_307.0235m/z	Luteolin	M+Na-2H	C15H10O6	36.5	0	3.82797	87.0659	100 - 16.6 - 2.52 - 0.266		307.024	1	6.7422	0.00704191	0.0676983	Infinity
6.75_297.0401m/z	3,4',5,7-Tetrahydroxy-6-methoxyflavone	M-H2O-H	C16H12O7	54.3	80.9	-1.28631	92.3035	100 - 17.7 - 2.91 - 0.331		297.04	1	6.75102	3.07866e-05	0.00141024	2.01365
6.75_297.0401m/z	3,8-Dihydroxy-9-methoxycoumestan	M-H	C16H10O6	54.3	80.7	-1.36406	92.4399	100 - 17.6 - 2.7 - 0.293		297.04	1	6.75102	3.07866e-05	0.00141024	2.01365
6.75_297.0401m/z	Ayamenin A	M-H	C16H10O6	54.3	80.7	-1.36406	92.4399	100 - 17.6 - 2.7 - 0.293		297.04	1	6.75102	3.07866e-05	0.00141024	2.01365
6.75_297.0401m/z	Isorhamnetin	M-H2O-H	C16H12O7	54.3	80.9	-1.28631	92.3035	100 - 17.7 - 2.91 - 0.331		297.04	1	6.75102	3.07866e-05	0.00141024	2.01365
6.75_297.0401m/z	Sophorophenolone	M-H	C16H10O6	54.3	80.7	-1.36406	92.4399	100 - 17.6 - 2.7 - 0.293		297.04	1	6.75102	3.07866e-05	0.00141024	2.01365
6.75_297.0401m/z	Trifoliol	M-H	C16H10O6	54.3	80.7	-1.36406	92.4399	100 - 17.6 - 2.7 - 0.293		297.04	1	6.75102	3.07866e-05	0.00141024	2.01365
6.77_333.0762m/z	Licoisoflavone B	M-H2O-H	C20H16O6	49.1	58.8	-1.90996	89.0936	100 - 22 - 3.55 - 0.425		333.076	1	6.76868	0.0010759	0.0181008	2.65597
6.77_333.0762m/z	Lupinalbin B	M-H2O-H	C20H16O6	49.1	58.8	-1.90996	89.0936	100 - 22 - 3.55 - 0.425		333.076	1	6.76868	0.0010759	0.0181008	2.65597
6.77_333.0762m/z	Lupinalbin D	M-H2O-H	C20H16O6	49.1	58.8	-1.90996	89.0936	100 - 22 - 3.55 - 0.425		333.076	1	6.76868	0.0010759	0.0181008	2.65597
6.80_267.0657m/z	Formononetin	M-H	C16H12O4	37.2	0	-2.33877	88.7185	100 - 17.6 - 2.28 - 0.219		267.066	1	6.79517	0.00022622	0.00560823	3.76324
6.80_267.0657m/z	Trigraecum	M-H	C16H12O4	37.2	0	-2.33877	88.7185	100 - 17.6 - 2.28 - 0.219		267.066	1	6.79517	0.00022622	0.00560823	3.76324
6.80_267.0657m/z	Vestitone	M-H2O-H	C16H14O5	37.2	0	-2.19151	88.4865	100 - 17.7 - 2.49 - 0.257		267.066	1	6.79517	0.00022622	0.00560823	3.76324
6.80_335.0917m/z	Alpinumisoflavone	M-H	C20H16O5	50.9	65.1	-2.45287	92.1607	100 - 22 - 3.33 - 0.378		335.092	1	6.804	0.00175551	0.0254808	2.22266
6.80_335.0917m/z	Cyclophaseol	M-H	C20H16O5	51.1	66.2	-2.45287	92.1607	100 - 22 - 3.33 - 0.378		335.092	1	6.804	0.00175551	0.0254808	2.22266
6.80_335.0917m/z	Licoisoflavone A	M-H2O-H	C20H18O6	51.1	66.3	-2.3281	91.9213	100 - 22.1 - 3.55 - 0.426		335.092	1	6.804	0.00175551	0.0254808	2.22266
6.80_335.0917m/z	Luteone	M-H2O-H	C20H18O6	51.1	66.3	-2.3281	91.9213	100 - 22.1 - 3.55 - 0.426		335.092	1	6.804	0.00175551	0.0254808	2.22266
6.80_335.0917m/z	Phaseol	M-H	C20H16O5	50.7	64.2	-2.45287	92.1607	100 - 22 - 3.33 - 0.378		335.092	1	6.804	0.00175551	0.0254808	2.22266
6.62_285.0395m/z	2'-Hydroxygenistein	M-H	C15H10O6	46.2	48.3	-3.47936	86.82	100 - 16.6 - 2.52 - 0.266		285.039	1	6.61857	0.000476755	0.00983744	10.0974
6.62_285.0395m/z	Kaempferol	M-H	C15H10O6	46.2	48.3	-3.47936	86.82	100 - 16.6 - 2.52 - 0.266		285.039	1	6.61857	0.000476755	0.00983744	10.0974
6.62_285.0395m/z	Luteolin	M-H	C15H10O6	46.2	48.3	-3.47936	86.82	100 - 16.6 - 2.52 - 0.266		285.039	1	6.61857	0.000476755	0.00983744	10.0974
6.59_335.0919m/z	Alpinumisoflavone	M-H	C20H16O5	53.4	75.6	-1.83106	93.3811	100 - 22 - 3.33 - 0.378		335.092	1	6.59208	0.00113558	0.0189167	2.14602
6.59_335.0919m/z	Cyclophaseol	M-H	C20H16O5	53.6	76.7	-1.83106	93.3811	100 - 22 - 3.33 - 0.378		335.092	1	6.59208	0.00113558	0.0189167	2.14602
6.59_335.0919m/z	Licoisoflavone A	M-H2O-H	C20H18O6	53.6	76.9	-1.73792	93.1386	100 - 22.1 - 3.55 - 0.426		335.092	1	6.59208	0.00113558	0.0189167	2.14602
6.59_335.0919m/z	Luteone	M-H2O-H	C20H18O6	53.6	76.9	-1.73792	93.1386	100 - 22.1 - 3.55 - 0.426		335.092	1	6.59208	0.00113558	0.0189167	2.14602
6.59_335.0919m/z	Phaseol	M-H	C20H16O5	52.6	71.9	-1.83106	93.3811	100 - 22 - 3.33 - 0.378		335.092	1	6.59208	0.00113558	0.0189167	2.14602
6.57_137.0241m/z	4-Hydroxybenzoic acid	M-H	C7H6O3	56.9	95.2	-2.19914	92.0552	100 - 7.75 - 0.876		137.024	1	6.57442	4.4893e-05	0.00182093	9.7302
6.57_137.0241m/z	p-Hydroxybenzoic acid	M-H	C7H6O3	56.9	95.2	-2.19914	92.0552	100 - 7.75 - 0.876		137.024	1	6.57442	4.4893e-05	0.00182093	9.7302
6.57_137.0241m/z	Salicylic acid	M-H	C7H6O3	56.9	95.2	-2.19914	92.0552	100 - 7.75 - 0.876		137.024	1	6.57442	4.4893e-05	0.00182093	9.7302
6.56_399.1232m/z	Millettin	M-H2O-H	C25H22O6	36.3	0	-1.50438	83.2833	100 - 27.5 - 4.87 - 0.647		399.123	1	6.55673	0.00101946	0.0174832	4.12089
6.16_283.0609m/z	2'-Hydroxyformononetin	M-H	C16H12O5	49.6	54.9	-1.09544	94.4538	100 - 17.6 - 2.49 - 0.256		283.061	1	6.15607	6.34908e-05	0.00227186	2.85433
6.16_283.0609m/z	4'-Methoxy-2',3,7-trihydroxyisoflavanone	M-H2O-H	C16H14O6	49.6	55.1	-1.03011	94.2071	100 - 17.7 - 2.7 - 0.294		283.061	1	6.15607	6.34908e-05	0.00227186	2.85433
6.16_283.0609m/z	Acacetin	M-H	C16H12O5	50.4	58.8	-1.09544	94.4538	100 - 17.6 - 2.49 - 0.256		283.061	1	6.15607	6.34908e-05	0.00227186	2.85433
6.16_283.0609m/z	Biochanin A	M-H	C16H12O5	49.6	54.9	-1.09544	94.4538	100 - 17.6 - 2.49 - 0.256		283.061	1	6.15607	6.34908e-05	0.00227186	2.85433
6.16_283.0609m/z	Calycosin	M-H	C16H12O5	49.6	54.9	-1.09544	94.4538	100 - 17.6 - 2.49 - 0.256		283.061	1	6.15607	6.34908e-05	0.00227186	2.85433
6.16_283.0609m/z	Genkwanin	M-H	C16H12O5	50.4	58.8	-1.09544	94.4538	100 - 17.6 - 2.49 - 0.256		283.061	1	6.15607	6.34908e-05	0.00227186	2.85433
6.16_283.0609m/z	Hesperetin	M-H2O-H	C16H14O6	51.8	66.2	-1.03011	94.2071	100 - 17.7 - 2.7 - 0.294		283.061	1	6.15607	6.34908e-05	0.00227186	2.85433
6.16_283.0609m/z	Isoprunetin	M-H	C16H12O5	49.6	54.9	-1.09544	94.4538	100 - 17.6 - 2.49 - 0.256		283.061	1	6.15607	6.34908e-05	0.00227186	2.85433
6.16_283.0609m/z	Maackiain	M-H	C16H12O5	45.4	33.9	-1.09544	94.4538	100 - 17.6 - 2.49 - 0.256		283.061	1	6.15607	6.34908e-05	0.00227186	2.85433
6.16_283.0609m/z	Prunetin	M-H	C16H12O5	49.6	54.9	-1.09544	94.4538	100 - 17.6 - 2.49 - 0.256		283.061	1	6.15607	6.34908e-05	0.00227186	2.85433
6.16_283.0609m/z	Thevetiaflavone	M-H	C16H12O5	50.4	58.8	-1.09544	94.4538	100 - 17.6 - 2.49 - 0.256		283.061	1	6.15607	6.34908e-05	0.00227186	2.85433
6.18_351.0858m/z	Licoisoflavone B	M-H	C20H16O6	35.5	0	-4.70271	82.9704	100 - 22 - 3.55 - 0.425		351.086	1	6.18255	0.00112195	0.0187424	53.769
6.18_351.0858m/z	Lupinalbin B	M-H	C20H16O6	35.5	0	-4.70271	82.9704	100 - 22 - 3.55 - 0.425		351.086	1	6.18255	0.00112195	0.0187424	53.769
6.18_351.0858m/z	Lupinalbin D	M-H	C20H16O6	35.5	0	-4.70271	82.9704	100 - 22 - 3.55 - 0.425		351.086	1	6.18255	0.00112195	0.0187424	53.769
6.18_351.0858m/z	Lupinol C	M-H2O-H	C20H18O7	35.5	0	-4.47385	82.7552	100 - 22.1 - 3.76 - 0.472		351.086	1	6.18255	0.00112195	0.0187424	53.769
6.20_321.1129m/z	Dihydrowighteone	M-H2O-H	C20H20O5	36.5	0	-0.975974	83.5483	100 - 22.1 - 3.34 - 0.38		321.113	1	6.20022	0.00140604	0.0216192	3.83585
6.20_321.1129m/z	Glyceollin I	M-H	C20H18O4	36.5	0	-1.03056	83.7662	100 - 22 - 3.12 - 0.333		321.113	1	6.20022	0.00140604	0.0216192	3.83585
6.21_335.0917m/z	Alpinumisoflavone	M-H	C20H16O5	36.9	0	-2.35798	87.2115	100 - 22 - 3.33 - 0.378		335.092	1	6.20903	0.000319072	0.00725352	5.31113
6.21_335.0917m/z	Cyclophaseol	M-H	C20H16O5	36.9	0	-2.35798	87.2115	100 - 22 - 3.33 - 0.378		335.092	1	6.20903	0.000319072	0.00725352	5.31113
6.21_335.0917m/z	Licoisoflavone A	M-H2O-H	C20H18O6	36.9	0	-2.23803	86.985	100 - 22.1 - 3.55 - 0.426		335.092	1	6.20903	0.000319072	0.00725352	5.31113
6.21_335.0917m/z	Luteone	M-H2O-H	C20H18O6	36.9	0	-2.23803	86.985	100 - 22.1 - 3.55 - 0.426		335.092	1	6.20903	0.000319072	0.00725352	5.31113
6.21_335.0917m/z	Phaseol	M-H	C20H16O5	36.9	0	-2.35798	87.2115	100 - 22 - 3.33 - 0.378		335.092	1	6.20903	0.000319072	0.00725352	5.31113
6.21_337.1074m/z	Lupiwighteone	M-H	C20H18O5	36.2	0	-2.27683	83.5321	100 - 22 - 3.34 - 0.379		337.107	1	6.20903	0.0024795	0.0324858	2.54388
6.21_337.1074m/z	Wighteone	M-H	C20H18O5	36.2	0	-2.27683	83.5321	100 - 22 - 3.34 - 0.379		337.107	1	6.20903	0.0024795	0.0324858	2.54388
6.24_327.0504m/z	Erythrinin H	M-H	C17H12O7	37.1	0	-1.98436	87.7649	100 - 18.8 - 3.1 - 0.362		327.05	1	6.23553	2.98433e-08	9.81845e-06	7.18506
6.24_327.0504m/z	Syringetin	M-H2O-H	C17H14O8	38.5	7.03	-1.88108	87.5368	100 - 18.9 - 3.32 - 0.403		327.05	1	6.23553	2.98433e-08	9.81845e-06	7.18506
6.29_327.0870m/z	5-Hydroxy-4',7,8-trimethoxyflavone	M-H	C18H16O6	37.6	0	-1.37629	89.8035	100 - 19.9 - 3.1 - 0.355		327.087	1	6.28852	0.00246845	0.0324003	2.21359
6.29_327.0870m/z	cis-4-Hydroxycinnamic acid	2M-H	C9H8O3	39.4	0	-1.37629	98.7138	100 - 9.94 - 1.06		327.087	1	6.28852	0.00246845	0.0324003	2.21359
6.29_327.0870m/z	Kaempferol 3,7,4'-trimethyl ether	M-H	C18H16O6	39.9	11.4	-1.37629	89.8035	100 - 19.9 - 3.1 - 0.355		327.087	1	6.28852	0.00246845	0.0324003	2.21359
6.29_327.0870m/z	p-Coumaric acid	2M-H	C9H8O3	39.4	0	-1.37629	98.7138	100 - 9.94 - 1.06		327.087	1	6.28852	0.00246845	0.0324003	2.21359
6.29_327.0870m/z	Salvigenin	M-H	C18H16O6	37.6	0	-1.37629	89.8035	100 - 19.9 - 3.1 - 0.355		327.087	1	6.28852	0.00246845	0.0324003	2.21359
6.30_627.1481m/z	2',5-Dihydroxy-4',7-dimethoxyisoflavone	2M-H	C17H14O6	38.1	0	-4.27563	95.5177	100 - 18.8 - 2.9 - 0.323		627.148	1	6.29733	0.000832308	0.014891	3.57266
6.30_627.1481m/z	2',7-Dihydroxy-4',5'-dimethoxyisoflavone	2M-H	C17H14O6	38.1	0	-4.27563	95.5177	100 - 18.8 - 2.9 - 0.323		627.148	1	6.29733	0.000832308	0.014891	3.57266
6.32_349.0689m/z	5-Hydroxy-4',7,8-trimethoxyflavone	M+Na-2H	C18H16O6	36.6	0	-1.33293	84.7021	100 - 19.9 - 3.1 - 0.355		349.069	1	6.31502	0.0289353	0.192859	46.9933
6.32_349.0689m/z	Kaempferol 3,7,4'-trimethyl ether	M+Na-2H	C18H16O6	36.6	0	-1.33293	84.7021	100 - 19.9 - 3.1 - 0.355		349.069	1	6.31502	0.0289353	0.192859	46.9933
6.32_349.0689m/z	Salvigenin	M+Na-2H	C18H16O6	36.6	0	-1.33293	84.7021	100 - 19.9 - 3.1 - 0.355		349.069	1	6.31502	0.0289353	0.192859	46.9933
6.34_337.1075m/z	Lupiwighteone	M-H	C20H18O5	36.3	0	-1.8599	83.8339	100 - 22 - 3.34 - 0.379		337.108	1	6.34148	0.00272847	0.0350499	2.69397
6.34_337.1075m/z	Wighteone	M-H	C20H18O5	36.3	0	-1.8599	83.8339	100 - 22 - 3.34 - 0.379		337.108	1	6.34148	0.00272847	0.0350499	2.69397
6.35_595.0880m/z	3,8-Dihydroxy-9-methoxycoumestan	2M-H	C16H10O6	40.6	9.84	-0.263635	93.4222	100 - 17.6 - 2.7 - 0.293		595.088	1	6.35033	4.93254e-10	4.52255e-07	11.3784
6.35_595.0880m/z	Ayamenin A	2M-H	C16H10O6	41.1	12.2	-0.263635	93.4222	100 - 17.6 - 2.7 - 0.293		595.088	1	6.35033	4.93254e-10	4.52255e-07	11.3784
6.35_595.0880m/z	Sophorophenolone	2M-H	C16H10O6	41.2	12.8	-0.263635	93.4222	100 - 17.6 - 2.7 - 0.293		595.088	1	6.35033	4.93254e-10	4.52255e-07	11.3784
6.35_595.0880m/z	Trifoliol	2M-H	C16H10O6	40.6	9.84	-0.263635	93.4222	100 - 17.6 - 2.7 - 0.293		595.088	1	6.35033	4.93254e-10	4.52255e-07	11.3784
6.42_281.0453m/z	3,3',7-Trihydroxy-4'-methoxyflavone	M-H2O-H	C16H12O6	52.5	79.7	-0.954808	83.9622	100 - 17.7 - 2.7 - 0.294		281.045	1	6.42098	1.79109e-07	3.68995e-05	4.2656
6.42_281.0453m/z	3-O-Methylcoumestrol	M-H	C16H10O5	52.5	79.5	-1.01579	84.071	100 - 17.6 - 2.48 - 0.256		281.045	1	6.42098	1.79109e-07	3.68995e-05	4.2656
6.42_281.0453m/z	9-O-Methylcoumestrol	M-H	C16H10O5	52.5	79.5	-1.01579	84.071	100 - 17.6 - 2.48 - 0.256		281.045	1	6.42098	1.79109e-07	3.68995e-05	4.2656
6.47_567.1290m/z	2'-Hydroxyformononetin	2M-H	C16H12O5	39.3	1.79	-1.15016	96.0561	100 - 17.6 - 2.49 - 0.256		567.129	1	6.47432	0.00110079	0.0184409	2.2734
6.47_567.1290m/z	Acacetin	2M-H	C16H12O5	38.9	0	-1.15016	96.0561	100 - 17.6 - 2.49 - 0.256		567.129	1	6.47432	0.00110079	0.0184409	2.2734
6.47_567.1290m/z	Biochanin A	2M-H	C16H12O5	38.9	0	-1.15016	96.0561	100 - 17.6 - 2.49 - 0.256		567.129	1	6.47432	0.00110079	0.0184409	2.2734
6.47_567.1290m/z	Calycosin	2M-H	C16H12O5	39.3	1.79	-1.15016	96.0561	100 - 17.6 - 2.49 - 0.256		567.129	1	6.47432	0.00110079	0.0184409	2.2734
6.47_567.1290m/z	Genkwanin	2M-H	C16H12O5	40.7	9.01	-1.15016	96.0561	100 - 17.6 - 2.49 - 0.256		567.129	1	6.47432	0.00110079	0.0184409	2.2734
6.47_567.1290m/z	Isoprunetin	2M-H	C16H12O5	40.7	9.01	-1.15016	96.0561	100 - 17.6 - 2.49 - 0.256		567.129	1	6.47432	0.00110079	0.0184409	2.2734
6.47_567.1290m/z	Maackiain	2M-H	C16H12O5	38.9	0	-1.15016	96.0561	100 - 17.6 - 2.49 - 0.256		567.129	1	6.47432	0.00110079	0.0184409	2.2734
6.47_567.1290m/z	Prunetin	2M-H	C16H12O5	40.7	9.01	-1.15016	96.0561	100 - 17.6 - 2.49 - 0.256		567.129	1	6.47432	0.00110079	0.0184409	2.2734
6.47_567.1290m/z	Thevetiaflavone	2M-H	C16H12O5	40.7	9.01	-1.15016	96.0561	100 - 17.6 - 2.49 - 0.256		567.129	1	6.47432	0.00110079	0.0184409	2.2734
6.49_349.0708m/z	5-Hydroxy-4',7,8-trimethoxyflavone	M+Na-2H	C18H16O6	37.4	0	4.51915	92.4483	100 - 19.9 - 3.1 - 0.355		349.071	1	6.49198	1.69308e-08	6.2665e-06	26.6593
6.49_349.0708m/z	Kaempferol 3,7,4'-trimethyl ether	M+Na-2H	C18H16O6	37.4	0	4.51915	92.4483	100 - 19.9 - 3.1 - 0.355		349.071	1	6.49198	1.69308e-08	6.2665e-06	26.6593
6.49_349.0708m/z	Lupinalbin C	M-H2O-H	C20H16O7	41.7	21.4	-2.50746	90.2723	100 - 22.1 - 3.76 - 0.472		349.071	1	6.49198	1.69308e-08	6.2665e-06	26.6593
6.49_349.0708m/z	Lupinalbin E	M-H2O-H	C20H16O7	41.7	21.4	-2.50746	90.2723	100 - 22.1 - 3.76 - 0.472		349.071	1	6.49198	1.69308e-08	6.2665e-06	26.6593
6.49_349.0708m/z	Lupinalbin G	M-H2O-H	C20H16O7	40.7	16.5	-2.50746	90.2723	100 - 22.1 - 3.76 - 0.472		349.071	1	6.49198	1.69308e-08	6.2665e-06	26.6593
6.49_349.0708m/z	Lupinalbin H	M-H	C20H14O6	43.5	30.2	-2.63647	90.507	100 - 22 - 3.54 - 0.424		349.071	1	6.49198	1.69308e-08	6.2665e-06	26.6593
6.49_349.0708m/z	Salvigenin	M+Na-2H	C18H16O6	37.4	0	4.51915	92.4483	100 - 19.9 - 3.1 - 0.355		349.071	1	6.49198	1.69308e-08	6.2665e-06	26.6593
6.51_297.0396m/z	3,4',5,7-Tetrahydroxy-6-methoxyflavone	M-H2O-H	C16H12O7	35.9	0	-2.67257	82.6762	100 - 17.7 - 2.91 - 0.331		297.04	1	6.51258	4.03238e-07	6.45399e-05	13.0868
6.51_297.0396m/z	3,8-Dihydroxy-9-methoxycoumestan	M-H	C16H10O6	35.9	0	-2.83408	82.8924	100 - 17.6 - 2.7 - 0.293		297.04	1	6.51258	4.03238e-07	6.45399e-05	13.0868
6.51_297.0396m/z	Ayamenin A	M-H	C16H10O6	35.9	0	-2.83408	82.8924	100 - 17.6 - 2.7 - 0.293		297.04	1	6.51258	4.03238e-07	6.45399e-05	13.0868
6.51_297.0396m/z	Isorhamnetin	M-H2O-H	C16H12O7	35.9	0	-2.67257	82.6762	100 - 17.7 - 2.91 - 0.331		297.04	1	6.51258	4.03238e-07	6.45399e-05	13.0868
6.51_297.0396m/z	Sophorophenolone	M-H	C16H10O6	35.9	0	-2.83408	82.8924	100 - 17.6 - 2.7 - 0.293		297.04	1	6.51258	4.03238e-07	6.45399e-05	13.0868
6.51_297.0396m/z	Trifoliol	M-H	C16H10O6	35.9	0	-2.83408	82.8924	100 - 17.6 - 2.7 - 0.293		297.04	1	6.51258	4.03238e-07	6.45399e-05	13.0868
6.52_137.0238m/z	4-Hydroxybenzoic acid	M-H	C7H6O3	37.3	0	-4.58971	92.0552	100 - 7.75 - 0.876		137.024	1	6.52143	0.0074599	0.0707996	2.48951
6.52_137.0238m/z	p-Hydroxybenzoic acid	M-H	C7H6O3	37.3	0	-4.58971	92.0552	100 - 7.75 - 0.876		137.024	1	6.52143	0.0074599	0.0707996	2.48951
6.52_137.0238m/z	Salicylic acid	M-H	C7H6O3	37.3	0	-4.58971	92.0552	100 - 7.75 - 0.876		137.024	1	6.52143	0.0074599	0.0707996	2.48951
6.55_267.0291m/z	2'-Hydroxygenistein	M-H2O-H	C15H10O6	51.2	68.2	-2.68177	90.8611	100 - 16.6 - 2.52 - 0.266		267.029	1	6.54792	4.44985e-05	0.00181738	229.028
6.55_267.0291m/z	Ayamenin B	M-H	C15H8O5	51.1	68	-2.86198	91.0993	100 - 16.5 - 2.3 - 0.23		267.029	1	6.54792	4.44985e-05	0.00181738	229.028
6.55_267.0291m/z	Coumestrol	M-H	C15H8O5	51.1	67.9	-2.86198	91.0993	100 - 16.5 - 2.3 - 0.23		267.029	1	6.54792	4.44985e-05	0.00181738	229.028
6.55_267.0291m/z	Kaempferol	M-H2O-H	C15H10O6	55.9	92	-2.68177	90.8611	100 - 16.6 - 2.52 - 0.266		267.029	1	6.54792	4.44985e-05	0.00181738	229.028
6.55_267.0291m/z	Luteolin	M-H2O-H	C15H10O6	51.2	68.2	-2.68177	90.8611	100 - 16.6 - 2.52 - 0.266		267.029	1	6.54792	4.44985e-05	0.00181738	229.028
6.80_599.1916m/z	5,7-Dihydroxy-4'-methoxy-8-methylflavanone	2M-H	C17H16O5	38.4	0	-1.1408	93.6099	100 - 18.8 - 2.69 - 0.284		599.192	1	6.804	0.0102019	0.0897041	2.17231
6.86_281.0441m/z	3,3',7-Trihydroxy-4'-methoxyflavone	M-H2O-H	C16H12O6	47	53	-4.88036	87.5205	100 - 17.7 - 2.7 - 0.294		281.044	1	6.857	0.00718566	0.0685793	Infinity
6.95_595.0892m/z	3,8-Dihydroxy-9-methoxycoumestan	2M-H	C16H10O6	41.4	12.9	1.64628	96.0531	100 - 17.6 - 2.7 - 0.293		595.089	1	6.95412	0.00370508	0.0433199	6.15634
6.95_595.0892m/z	Ayamenin A	2M-H	C16H10O6	41.4	12.9	1.64628	96.0531	100 - 17.6 - 2.7 - 0.293		595.089	1	6.95412	0.00370508	0.0433199	6.15634
6.95_595.0892m/z	Sophorophenolone	2M-H	C16H10O6	41.4	12.9	1.64628	96.0531	100 - 17.6 - 2.7 - 0.293		595.089	1	6.95412	0.00370508	0.0433199	6.15634
6.95_595.0892m/z	Trifoliol	2M-H	C16H10O6	41.4	12.9	1.64628	96.0531	100 - 17.6 - 2.7 - 0.293		595.089	1	6.95412	0.00370508	0.0433199	6.15634
6.96_367.1183m/z	Lupisoflavone	M-H	C21H20O6	52.3	77.3	-1.16456	85.4404	100 - 23.2 - 3.79 - 0.465		367.118	1	6.96297	0.00462591	0.0504041	8.65165
7.71_473.3628m/z	20-Hydroxybetulinic acid	M-H	C30H50O4	35.9	0	-1.83066	81.8735	100 - 33.2 - 6.15 - 0.824		473.363	1	7.71063	0.0439526	0.26149	2.20857
7.71_473.3628m/z	Soyasapogenol A	M-H	C30H50O4	35.9	0	-1.83066	81.8735	100 - 33.2 - 6.15 - 0.824		473.363	1	7.71063	0.0439526	0.26149	2.20857
7.72_337.1077m/z	Lupiwighteone	M-H	C20H18O5	48	55.7	-1.46108	85.8311	100 - 22 - 3.34 - 0.379		337.108	1	7.71945	0.0119884	0.100544	2.03444
7.72_337.1077m/z	Wighteone	M-H	C20H18O5	48	55.7	-1.46108	85.8311	100 - 22 - 3.34 - 0.379		337.108	1	7.71945	0.0119884	0.100544	2.03444
7.72_457.1282m/z	Euchretin B	M+Na-2H	C25H24O7	36.2	0	3.11575	84.7611	100 - 27.6 - 5.1 - 0.707		457.128	1	7.71945	0.019234	0.142024	2.38386
7.87_277.2168m/z	Linolenic acid	M-H	C18H30O2	36.8	0	-1.76275	85.8895	100 - 19.9 - 2.28 - 0.193		277.217	1	7.86957	0.00852604	0.0785244	2.06886
7.93_349.0709m/z	5-Hydroxy-4',7,8-trimethoxyflavone	M+Na-2H	C18H16O6	37.1	0	4.64306	90.6886	100 - 19.9 - 3.1 - 0.355		349.071	1	7.93137	0.0146278	0.115887	4.08053
7.93_349.0709m/z	Kaempferol 3,7,4'-trimethyl ether	M+Na-2H	C18H16O6	37.1	0	4.64306	90.6886	100 - 19.9 - 3.1 - 0.355		349.071	1	7.93137	0.0146278	0.115887	4.08053
7.93_349.0709m/z	Lupinalbin C	M-H2O-H	C20H16O7	37.1	0	-2.39701	88.5541	100 - 22.1 - 3.76 - 0.472		349.071	1	7.93137	0.0146278	0.115887	4.08053
7.93_349.0709m/z	Lupinalbin E	M-H2O-H	C20H16O7	37.1	0	-2.39701	88.5541	100 - 22.1 - 3.76 - 0.472		349.071	1	7.93137	0.0146278	0.115887	4.08053
7.93_349.0709m/z	Lupinalbin G	M-H2O-H	C20H16O7	37.1	0	-2.39701	88.5541	100 - 22.1 - 3.76 - 0.472		349.071	1	7.93137	0.0146278	0.115887	4.08053
7.93_349.0709m/z	Lupinalbin H	M-H	C20H14O6	37.2	0	-2.52034	88.7843	100 - 22 - 3.54 - 0.424		349.071	1	7.93137	0.0146278	0.115887	4.08053
7.93_349.0709m/z	Salvigenin	M+Na-2H	C18H16O6	37.1	0	4.64306	90.6886	100 - 19.9 - 3.1 - 0.355		349.071	1	7.93137	0.0146278	0.115887	4.08053
8.02_501.0631m/z	Gossypetin 3-O-beta-D-galactoside	M+Na-2H	C21H20O13	36.3	0	-3.99551	86.1076	100 - 23.4 - 5.3 - 0.812 - 0.112		501.063	1	8.023	0.040984	0.249186	5.42035
8.02_501.0631m/z	Gossypetin 3-O-beta-D-glucoside	M+Na-2H	C21H20O13	36.3	0	-3.99551	86.1076	100 - 23.4 - 5.3 - 0.812 - 0.112		501.063	1	8.023	0.040984	0.249186	5.42035
8.08_277.2166m/z	Linolenic acid	M-H	C18H30O2	37.7	0	-2.50648	91.2563	100 - 19.9 - 2.28 - 0.193		277.217	1	8.076	0.0374744	0.233726	18.3239
8.10_593.1493m/z	Kaempferol 3-O-D-galactosyl-7-O-L-rhamnoside	M-H	C27H30O15	36.2	0	-3.26292	84.888	100 - 30.1 - 7.46 - 1.34 - 0.207		593.149	1	8.10247	0.0067372	0.065406	32.4397
8.10_593.1493m/z	Kaempferol 3-O-D-glucosyl-7-O-L-rhamnoside	M-H	C27H30O15	36.2	0	-3.26292	84.888	100 - 30.1 - 7.46 - 1.34 - 0.207		593.149	1	8.10247	0.0067372	0.065406	32.4397
8.10_593.1493m/z	Kaempferol 3-O-galactosyl-7-O-rhamnoside	M-H	C27H30O15	36.2	0	-3.26292	84.888	100 - 30.1 - 7.46 - 1.34 - 0.207		593.149	1	8.10247	0.0067372	0.065406	32.4397
8.10_593.1493m/z	Kaempferol 4'-O-D-glucosyl-7-O-L-rhamnoside	M-H	C27H30O15	36.2	0	-3.26292	84.888	100 - 30.1 - 7.46 - 1.34 - 0.207		593.149	1	8.10247	0.0067372	0.065406	32.4397
8.11_363.0866m/z	Cyclolisetin	M-H2O-H	C21H18O7	37	0	-2.00106	87.4016	100 - 23.2 - 4 - 0.513		363.087	1	8.11132	1.36772e-06	0.000160388	6.34659
8.11_363.0866m/z	Lisetin	M-H2O-H	C21H18O7	37	0	-2.00106	87.4016	100 - 23.2 - 4 - 0.513		363.087	1	8.11132	1.36772e-06	0.000160388	6.34659
8.16_349.0713m/z	Lupinalbin C	M-H2O-H	C20H16O7	39.8	9.25	-1.27148	91.3886	100 - 22.1 - 3.76 - 0.472		349.071	1	8.15547	0.00802253	0.0750544	3.29624
8.16_349.0713m/z	Lupinalbin E	M-H2O-H	C20H16O7	39.8	9.25	-1.27148	91.3886	100 - 22.1 - 3.76 - 0.472		349.071	1	8.15547	0.00802253	0.0750544	3.29624
8.16_349.0713m/z	Lupinalbin G	M-H2O-H	C20H16O7	39.8	9.07	-1.27148	91.3886	100 - 22.1 - 3.76 - 0.472		349.071	1	8.15547	0.00802253	0.0750544	3.29624
8.16_349.0713m/z	Lupinalbin H	M-H	C20H14O6	46.3	41.5	-1.33691	91.6261	100 - 22 - 3.54 - 0.424		349.071	1	8.15547	0.00802253	0.0750544	3.29624
8.28_349.1073m/z	Lupisoflavone	M-H2O-H	C21H20O6	36.3	0	-2.19383	84.0045	100 - 23.2 - 3.79 - 0.465		349.107	1	8.27908	0.00597894	0.0600633	2.69047
8.29_267.0292m/z	2'-Hydroxygenistein	M-H2O-H	C15H10O6	47.8	48.9	-2.45688	92.8294	100 - 16.6 - 2.52 - 0.266		267.029	1	8.28803	0.000154976	0.00429867	76.187
8.29_267.0292m/z	Ayamenin B	M-H	C15H8O5	47.7	48.7	-2.62199	93.0728	100 - 16.5 - 2.3 - 0.23		267.029	1	8.28803	0.000154976	0.00429867	76.187
8.29_267.0292m/z	Coumestrol	M-H	C15H8O5	47.7	48.7	-2.62199	93.0728	100 - 16.5 - 2.3 - 0.23		267.029	1	8.28803	0.000154976	0.00429867	76.187
8.29_267.0292m/z	Kaempferol	M-H2O-H	C15H10O6	50.9	64.7	-2.45688	92.8294	100 - 16.6 - 2.52 - 0.266		267.029	1	8.28803	0.000154976	0.00429867	76.187
8.29_267.0292m/z	Luteolin	M-H2O-H	C15H10O6	47.8	48.9	-2.45688	92.8294	100 - 16.6 - 2.52 - 0.266		267.029	1	8.28803	0.000154976	0.00429867	76.187
8.29_282.0527m/z	Peonidin	M-H2O-H	C16H13O6+	49.9	63.7	-2.12236	88.1202	100 - 17.7 - 2.7 - 0.294		282.053	1	8.28803	0.00557278	0.0570969	13.3132
8.30_563.0981m/z	3-O-Methylcoumestrol	2M-H	C16H10O5	46.3	43.4	-0.519463	88.6405	100 - 17.6 - 2.48 - 0.256		563.098	1	8.29713	0.00276405	0.0353536	3.06076
8.30_563.0981m/z	9-O-Methylcoumestrol	2M-H	C16H10O5	44.4	33.9	-0.519463	88.6405	100 - 17.6 - 2.48 - 0.256		563.098	1	8.29713	0.00276405	0.0353536	3.06076
8.71_279.2321m/z	Linoleic acid	M-H	C18H32O2	36.1	0	-3.01941	84.3078	100 - 19.9 - 2.29 - 0.193		279.232	1	8.70628	0.0098982	0.0876716	58.5004
8.80_643.2337m/z	Glyceollin I	2M-H	C20H18O4	39	0	-0.0539904	95.2685	100 - 22 - 3.12 - 0.333		643.234	1	8.80338	4.18168e-06	0.000364175	10.9096
9.05_301.2159m/z	Linoleic acid	M+Na-2H	C18H32O2	35.9	0	3.72961	84.0475	100 - 19.9 - 2.29 - 0.193		301.216	1	9.04552	0.00163651	0.024244	Infinity
7.68_283.0606m/z	2'-Hydroxyformononetin	M-H	C16H12O5	48.3	53.1	-2.13629	90.6836	100 - 17.6 - 2.49 - 0.256		283.061	1	7.6753	0.000390647	0.00848195	32.6037
7.68_283.0606m/z	4'-Methoxy-2',3,7-trihydroxyisoflavanone	M-H2O-H	C16H14O6	48.3	53.3	-2.00891	90.4468	100 - 17.7 - 2.7 - 0.294		283.061	1	7.6753	0.000390647	0.00848195	32.6037
7.68_283.0606m/z	Acacetin	M-H	C16H12O5	48.3	53.1	-2.13629	90.6836	100 - 17.6 - 2.49 - 0.256		283.061	1	7.6753	0.000390647	0.00848195	32.6037
7.68_283.0606m/z	Biochanin A	M-H	C16H12O5	48.3	53.1	-2.13629	90.6836	100 - 17.6 - 2.49 - 0.256		283.061	1	7.6753	0.000390647	0.00848195	32.6037
7.68_283.0606m/z	Calycosin	M-H	C16H12O5	48.3	53.1	-2.13629	90.6836	100 - 17.6 - 2.49 - 0.256		283.061	1	7.6753	0.000390647	0.00848195	32.6037
7.68_283.0606m/z	Genkwanin	M-H	C16H12O5	48.3	53.1	-2.13629	90.6836	100 - 17.6 - 2.49 - 0.256		283.061	1	7.6753	0.000390647	0.00848195	32.6037
7.68_283.0606m/z	Hesperetin	M-H2O-H	C16H14O6	48.3	53.3	-2.00891	90.4468	100 - 17.7 - 2.7 - 0.294		283.061	1	7.6753	0.000390647	0.00848195	32.6037
7.68_283.0606m/z	Isoprunetin	M-H	C16H12O5	48.3	53.1	-2.13629	90.6836	100 - 17.6 - 2.49 - 0.256		283.061	1	7.6753	0.000390647	0.00848195	32.6037
7.68_283.0606m/z	Maackiain	M-H	C16H12O5	44.6	34.6	-2.13629	90.6836	100 - 17.6 - 2.49 - 0.256		283.061	1	7.6753	0.000390647	0.00848195	32.6037
7.68_283.0606m/z	Prunetin	M-H	C16H12O5	48.3	53.1	-2.13629	90.6836	100 - 17.6 - 2.49 - 0.256		283.061	1	7.6753	0.000390647	0.00848195	32.6037
7.68_283.0606m/z	Thevetiaflavone	M-H	C16H12O5	48.3	53.1	-2.13629	90.6836	100 - 17.6 - 2.49 - 0.256		283.061	1	7.6753	0.000390647	0.00848195	32.6037
6.16_283.0246m/z	Lupinalbin A	M-H	C15H8O6	49.7	66.4	-0.700287	82.8888	100 - 16.5 - 2.51 - 0.265		283.025	1	6.15607	2.93082e-05	0.00138081	3.71459
6.16_283.0246m/z	Quercetin	M-H2O-H	C15H10O7	48.2	59.1	-0.658515	82.7844	100 - 16.6 - 2.73 - 0.301		283.025	1	6.15607	2.93082e-05	0.00138081	3.71459
7.67_339.1247m/z	Dihydrowighteone	M-H	C20H20O5	37.2	0	2.62523	89.2727	100 - 22.1 - 3.34 - 0.38		339.125	1	7.66652	0.00275442	0.0352685	2.3464
7.53_595.0879m/z	3,8-Dihydroxy-9-methoxycoumestan	2M-H	C16H10O6	38.6	5.23	-0.557564	88.6188	100 - 17.6 - 2.7 - 0.293		595.088	1	7.53402	0.00136047	0.0211739	2.45994
7.53_595.0879m/z	Ayamenin A	2M-H	C16H10O6	38.6	5.22	-0.557564	88.6188	100 - 17.6 - 2.7 - 0.293		595.088	1	7.53402	0.00136047	0.0211739	2.45994
7.53_595.0879m/z	Sophorophenolone	2M-H	C16H10O6	38.6	5.19	-0.557564	88.6188	100 - 17.6 - 2.7 - 0.293		595.088	1	7.53402	0.00136047	0.0211739	2.45994
7.53_595.0879m/z	Trifoliol	2M-H	C16H10O6	38.6	5.23	-0.557564	88.6188	100 - 17.6 - 2.7 - 0.293		595.088	1	7.53402	0.00136047	0.0211739	2.45994
7.08_351.1232m/z	4'-Methylwighteone	M-H	C21H20O5	36.8	0.17	-1.68664	85.6151	100 - 23.1 - 3.58 - 0.416		351.123	1	7.08072	0.00330187	0.0401405	4.91612
7.08_351.1232m/z	Glyurallin A	M-H	C21H20O5	36.7	0	-1.68664	85.6151	100 - 23.1 - 3.58 - 0.416		351.123	1	7.08072	0.00330187	0.0401405	4.91612
7.11_363.0864m/z	Cyclolisetin	M-H2O-H	C21H18O7	36.9	0	-2.53379	87.492	100 - 23.2 - 4 - 0.513		363.086	1	7.10717	0.00469358	0.050954	8.10892
7.11_363.0864m/z	Lisetin	M-H2O-H	C21H18O7	36.9	0	-2.53379	87.492	100 - 23.2 - 4 - 0.513		363.086	1	7.10717	0.00469358	0.050954	8.10892
7.14_311.0544m/z	Epicatechin	M+Na-2H	C15H14O6	37.3	5.63	2.40848	83.7484	100 - 16.6 - 2.53 - 0.267		311.054	1	7.14252	0.004487	0.0492342	4.76241
7.14_395.1119m/z	7-O-Methylpiscerythrol	M-H2O-H	C22H22O8	34.5	0	-4.17695	77.2542	100 - 24.4 - 4.48 - 0.61		395.112	1	7.14252	0.00156076	0.0234589	2.84279
7.19_349.0714m/z	Lupinalbin C	M-H2O-H	C20H16O7	48.1	45	-0.870278	96.422	100 - 22.1 - 3.76 - 0.472		349.071	1	7.18668	0.00177043	0.0255719	2.22026
7.19_349.0714m/z	Lupinalbin E	M-H2O-H	C20H16O7	47.7	43.1	-0.870278	96.422	100 - 22.1 - 3.76 - 0.472		349.071	1	7.18668	0.00177043	0.0255719	2.22026
7.19_349.0714m/z	Lupinalbin G	M-H2O-H	C20H16O7	48.1	45	-0.870278	96.422	100 - 22.1 - 3.76 - 0.472		349.071	1	7.18668	0.00177043	0.0255719	2.22026
7.19_349.0714m/z	Lupinalbin H	M-H	C20H14O6	47.7	43	-0.915064	96.6726	100 - 22 - 3.54 - 0.424		349.071	1	7.18668	0.00177043	0.0255719	2.22026
7.20_267.0295m/z	2'-Hydroxygenistein	M-H2O-H	C15H10O6	46.7	41.2	-1.23146	94.0012	100 - 16.6 - 2.52 - 0.266		267.03	1	7.1955	1.21604e-05	0.000766106	2.91235
7.20_267.0295m/z	Ayamenin B	M-H	C15H8O5	46.6	40.6	-1.31423	94.2476	100 - 16.5 - 2.3 - 0.23		267.03	1	7.1955	1.21604e-05	0.000766106	2.91235
7.20_267.0295m/z	Coumestrol	M-H	C15H8O5	46.9	41.6	-1.31423	94.2476	100 - 16.5 - 2.3 - 0.23		267.03	1	7.1955	1.21604e-05	0.000766106	2.91235
7.20_267.0295m/z	Kaempferol	M-H2O-H	C15H10O6	48.4	49.3	-1.23146	94.0012	100 - 16.6 - 2.52 - 0.266		267.03	1	7.1955	1.21604e-05	0.000766106	2.91235
7.20_267.0295m/z	Luteolin	M-H2O-H	C15H10O6	46.7	41.2	-1.23146	94.0012	100 - 16.6 - 2.52 - 0.266		267.03	1	7.1955	1.21604e-05	0.000766106	2.91235
7.20_282.0530m/z	Peonidin	M-H2O-H	C16H13O6+	47.4	44.1	-1.18034	94.1652	100 - 17.7 - 2.7 - 0.294		282.053	1	7.1955	1.37421e-05	0.000823463	2.69803
7.20_297.0766m/z	3',4'-Dimethoxy-7-hydroxyisoflavone	M-H	C17H14O5	43.3	22.3	-0.80524	95.2577	100 - 18.7 - 2.68 - 0.284		297.077	1	7.1955	7.53971e-06	0.000541214	2.39465
7.20_297.0766m/z	5-Hydroxy-4',7-dimethoxyflavone	M-H	C17H14O5	43.3	22.3	-0.80524	95.2577	100 - 18.7 - 2.68 - 0.284		297.077	1	7.1955	7.53971e-06	0.000541214	2.39465
7.20_297.0766m/z	5-Hydroxy-4',7-dimethoxyisoflavone	M-H	C17H14O5	43.3	22.3	-0.80524	95.2577	100 - 18.7 - 2.68 - 0.284		297.077	1	7.1955	7.53971e-06	0.000541214	2.39465
7.20_297.0766m/z	7-Hydroxy-3',4'-dimethoxyisoflavone	M-H	C17H14O5	43.3	22.3	-0.80524	95.2577	100 - 18.7 - 2.68 - 0.284		297.077	1	7.1955	7.53971e-06	0.000541214	2.39465
7.20_297.0766m/z	Mosloflavone	M-H	C17H14O5	43.3	22.3	-0.80524	95.2577	100 - 18.7 - 2.68 - 0.284		297.077	1	7.1955	7.53971e-06	0.000541214	2.39465
7.21_351.0870m/z	Licoisoflavone B	M-H	C20H16O6	49.4	54.4	-1.05478	94.0956	100 - 22 - 3.55 - 0.425		351.087	1	7.21315	2.41177e-05	0.00120177	2.56239
7.21_351.0870m/z	Lupinalbin B	M-H	C20H16O6	46.9	41.5	-1.05478	94.0956	100 - 22 - 3.55 - 0.425		351.087	1	7.21315	2.41177e-05	0.00120177	2.56239
7.21_351.0870m/z	Lupinalbin D	M-H	C20H16O6	46.9	41.5	-1.05478	94.0956	100 - 22 - 3.55 - 0.425		351.087	1	7.21315	2.41177e-05	0.00120177	2.56239
7.21_351.0870m/z	Lupinol C	M-H2O-H	C20H18O7	46.8	41.6	-1.00344	93.8516	100 - 22.1 - 3.76 - 0.472		351.087	1	7.21315	2.41177e-05	0.00120177	2.56239
7.25_337.1076m/z	Lupiwighteone	M-H	C20H18O5	37.2	0	-1.49669	87.6295	100 - 22 - 3.34 - 0.379		337.108	1	7.24848	1.12171e-06	0.000136965	11.8577
7.25_337.1076m/z	Wighteone	M-H	C20H18O5	37.2	0	-1.49669	87.6295	100 - 22 - 3.34 - 0.379		337.108	1	7.24848	1.12171e-06	0.000136965	11.8577
7.29_367.1183m/z	Lupisoflavone	M-H	C21H20O6	37	0	-1.23663	86.6391	100 - 23.2 - 3.79 - 0.465		367.118	1	7.29263	0.000301624	0.00695027	2.31596
7.35_281.0449m/z	3,3',7-Trihydroxy-4'-methoxyflavone	M-H2O-H	C16H12O6	36	0	-2.29082	82.8733	100 - 17.7 - 2.7 - 0.294		281.045	1	7.34562	0.0252323	0.174487	Infinity
7.35_281.0449m/z	3-O-Methylcoumestrol	M-H	C16H10O5	36	0	-2.43711	83.0903	100 - 17.6 - 2.48 - 0.256		281.045	1	7.34562	0.0252323	0.174487	Infinity
7.35_281.0449m/z	9-O-Methylcoumestrol	M-H	C16H10O5	36	0	-2.43711	83.0903	100 - 17.6 - 2.48 - 0.256		281.045	1	7.34562	0.0252323	0.174487	Infinity
7.41_381.0972m/z	Cyclolisetin	M-H	C21H18O7	37.2	0	-1.94306	88.196	100 - 23.2 - 4 - 0.513		381.097	1	7.40742	0.000490042	0.0100225	41.8627
7.41_381.0972m/z	Heteroflavanone A	M+Na-2H	C19H20O7	36.9	0	4.61853	90.0865	100 - 21 - 3.54 - 0.435		381.097	1	7.40742	0.000490042	0.0100225	41.8627
7.41_381.0972m/z	Lisetin	M-H	C21H18O7	37.2	0	-1.94306	88.196	100 - 23.2 - 4 - 0.513		381.097	1	7.40742	0.000490042	0.0100225	41.8627
7.41_381.0972m/z	Piscerythrol	M-H2O-H	C21H20O8	37.1	0	-1.85559	87.968	100 - 23.2 - 4.22 - 0.563		381.097	1	7.40742	0.000490042	0.0100225	41.8627
7.43_333.0767m/z	Licoisoflavone B	M-H2O-H	C20H16O6	37.8	0	-0.346857	89.2581	100 - 22 - 3.55 - 0.425		333.077	1	7.43392	0.000644799	0.0123177	9.11704
7.43_333.0767m/z	Lupinalbin B	M-H2O-H	C20H16O6	37.8	0	-0.346857	89.2581	100 - 22 - 3.55 - 0.425		333.077	1	7.43392	0.000644799	0.0123177	9.11704
7.43_333.0767m/z	Lupinalbin D	M-H2O-H	C20H16O6	37.8	0	-0.346857	89.2581	100 - 22 - 3.55 - 0.425		333.077	1	7.43392	0.000644799	0.0123177	9.11704
7.43_459.1444m/z	Lupinol A	M+Na-2H	C25H26O7	42.5	29.2	4.34489	88.0969	100 - 27.6 - 5.1 - 0.708		459.144	1	7.43392	0.00445803	0.0489805	2.27366
7.48_363.0872m/z	Cyclolisetin	M-H2O-H	C21H18O7	38.4	1.89	-0.620633	90.7156	100 - 23.2 - 4 - 0.513		363.087	1	7.47808	1.0668e-05	0.000686695	5.84451
7.48_363.0872m/z	Lisetin	M-H2O-H	C21H18O7	38.4	1.83	-0.620633	90.7156	100 - 23.2 - 4 - 0.513		363.087	1	7.47808	1.0668e-05	0.000686695	5.84451
7.50_399.1239m/z	Millettin	M-H2O-H	C25H22O6	36	0	0.237711	80.4655	100 - 27.5 - 4.87 - 0.647		399.124	1	7.49573	0.00627134	0.0620014	3.97487
7.64_419.1490m/z	Lupinalbin F	M-H	C25H24O6	48.2	56.5	-2.49829	87.4747	100 - 27.5 - 4.88 - 0.648		419.149	1	7.63998	0.0216592	0.155568	2.0141
7.64_419.1490m/z	Lupinol A	M-H2O-H	C25H26O7	48.2	56.6	-2.39559	87.2497	100 - 27.6 - 5.1 - 0.708		419.149	1	7.63998	0.0216592	0.155568	2.0141
6.15_268.0373m/z	Cyanidin	M-H2O-H	C15H11O6+	45.2	34.3	-1.56248	93.5047	100 - 16.6 - 2.52 - 0.266		268.037	1	6.1472	4.32114e-05	0.00178326	3.55839
6.10_223.1334m/z	Blumenol A	M-H	C13H20O3	37.5	0	-2.56878	90.4466	100 - 14.4 - 1.58 - 0.128		223.133	1	6.10305	0.00133021	0.0210001	2.49865
6.09_339.1235m/z	Dihydrowighteone	M-H	C20H20O5	38.5	0	-0.758032	93.1872	100 - 22.1 - 3.34 - 0.38		339.124	1	6.09425	0.00125584	0.0201003	2.32767
4.65_343.0819m/z	Eupatilin	M-H	C18H16O7	37.7	0	-1.36983	90.3536	100 - 19.9 - 3.32 - 0.397		343.082	1	4.65448	0.0304827	0.200465	3.33207
4.65_343.0819m/z	Eupatorin	M-H	C18H16O7	37.7	0	-1.36983	90.3536	100 - 19.9 - 3.32 - 0.397		343.082	1	4.65448	0.0304827	0.200465	3.33207
4.72_285.0396m/z	2'-Hydroxygenistein	M-H	C15H10O6	43.1	30.2	-2.85834	88.6698	100 - 16.6 - 2.52 - 0.266		285.04	1	4.7163	0.013826	0.111778	3.44753
4.72_285.0396m/z	Kaempferol	M-H	C15H10O6	41.6	22.5	-2.85834	88.6698	100 - 16.6 - 2.52 - 0.266		285.04	1	4.7163	0.013826	0.111778	3.44753
4.72_285.0396m/z	Luteolin	M-H	C15H10O6	43.1	30.2	-2.85834	88.6698	100 - 16.6 - 2.52 - 0.266		285.04	1	4.7163	0.013826	0.111778	3.44753
4.73_315.0507m/z	3,4',5,7-Tetrahydroxy-6-methoxyflavone	M-H	C16H12O7	45.5	35.9	-1.08184	92.7421	100 - 17.7 - 2.91 - 0.331		315.051	1	4.72513	0.00439136	0.0486997	3.57327
4.73_315.0507m/z	Isorhamnetin	M-H	C16H12O7	45.8	37.4	-1.08184	92.7421	100 - 17.7 - 2.91 - 0.331		315.051	1	4.72513	0.00439136	0.0486997	3.57327
4.79_327.0503m/z	Erythrinin H	M-H	C17H12O7	36.7	0	-2.21608	85.9723	100 - 18.8 - 3.1 - 0.362		327.05	1	4.78695	0.000115832	0.00344869	23.2008
4.79_327.0503m/z	Syringetin	M-H2O-H	C17H14O8	36.6	0	-2.10074	85.7489	100 - 18.9 - 3.32 - 0.403		327.05	1	4.78695	0.000115832	0.00344869	23.2008
4.83_283.0237m/z	Lupinalbin A	M-H	C15H8O6	51.2	72.4	-4.07813	88.3029	100 - 16.5 - 2.51 - 0.265		283.024	1	4.8311	0.0240337	0.168535	213.638
4.83_283.0237m/z	Quercetin	M-H2O-H	C15H10O7	51.6	74.4	-3.83494	88.0724	100 - 16.6 - 2.73 - 0.301		283.024	1	4.8311	0.0240337	0.168535	213.638
4.85_271.0602m/z	Epicatechin	M-H2O-H	C15H14O6	37.9	6.53	-3.31724	87.0334	100 - 16.6 - 2.53 - 0.267		271.06	1	4.84875	0.00475754	0.0513659	2.0281
4.85_271.0602m/z	Naringenin	M-H	C15H12O5	39.3	13.6	-3.53686	87.2616	100 - 16.6 - 2.31 - 0.231		271.06	1	4.84875	0.00475754	0.0513659	2.0281
4.85_271.0602m/z	Naringenin chalcone	M-H	C15H12O5	36.6	0	-3.53686	87.2616	100 - 16.6 - 2.31 - 0.231		271.06	1	4.84875	0.00475754	0.0513659	2.0281
4.85_299.0554m/z	3,3',7-Trihydroxy-4'-methoxyflavone	M-H	C16H12O6	44.3	31.1	-2.5257	93.4864	100 - 17.7 - 2.7 - 0.294		299.055	1	4.84875	0.000115888	0.00344869	2.61415
4.86_223.0945m/z	Glucaric acid	M+Na-2H	C10H18O4	37.5	0	-3.42295	91.3566	100 - 11.2 - 1.39 - 0.109		223.094	1	4.8576	0.000164012	0.00447943	2.05584
4.86_401.0626m/z	Hirtellanine A	M+Na-2H	C21H16O7	36.4	0	-4.30152	87.1063	100 - 23.2 - 4 - 0.512		401.063	1	4.8576	5.99811e-05	0.00219264	3.20046
4.88_337.1077m/z	Lupiwighteone	M-H	C20H18O5	36.9	0	-1.42577	86.4492	100 - 22 - 3.34 - 0.379		337.108	1	4.88405	0.0485791	0.280258	2.07999
4.88_337.1077m/z	Wighteone	M-H	C20H18O5	36.9	0	-1.42577	86.4492	100 - 22 - 3.34 - 0.379		337.108	1	4.88405	0.0485791	0.280258	2.07999
4.89_257.0811m/z	Demethylvestitol	M-H	C15H14O4	38.2	0	-3.09529	94.7161	100 - 16.5 - 2.1 - 0.197		257.081	1	4.8929	0.0118826	0.0998849	7.93671
4.95_297.0399m/z	3,4',5,7-Tetrahydroxy-6-methoxyflavone	M-H2O-H	C16H12O7	45.2	34.8	-1.89188	93.6098	100 - 17.7 - 2.91 - 0.331		297.04	1	4.9459	2.4475e-06	0.000247762	4.59644
4.95_297.0399m/z	3,8-Dihydroxy-9-methoxycoumestan	M-H	C16H10O6	45.2	34.7	-2.00621	93.8545	100 - 17.6 - 2.7 - 0.293		297.04	1	4.9459	2.4475e-06	0.000247762	4.59644
4.95_297.0399m/z	Ayamenin A	M-H	C16H10O6	45.2	34.7	-2.00621	93.8545	100 - 17.6 - 2.7 - 0.293		297.04	1	4.9459	2.4475e-06	0.000247762	4.59644
4.95_297.0399m/z	Isorhamnetin	M-H2O-H	C16H12O7	45.2	34.8	-1.89188	93.6098	100 - 17.7 - 2.91 - 0.331		297.04	1	4.9459	2.4475e-06	0.000247762	4.59644
4.95_297.0399m/z	Sophorophenolone	M-H	C16H10O6	45.2	34.7	-2.00621	93.8545	100 - 17.6 - 2.7 - 0.293		297.04	1	4.9459	2.4475e-06	0.000247762	4.59644
4.95_297.0399m/z	Trifoliol	M-H	C16H10O6	45.2	34.7	-2.00621	93.8545	100 - 17.6 - 2.7 - 0.293		297.04	1	4.9459	2.4475e-06	0.000247762	4.59644
5.03_267.0294m/z	2'-Hydroxygenistein	M-H2O-H	C15H10O6	56.7	90.6	-1.7329	94.7603	100 - 16.6 - 2.52 - 0.266		267.029	1	5.02832	9.39986e-05	0.00296885	3.36795
5.03_267.0294m/z	Ayamenin B	M-H	C15H8O5	56.6	90.2	-1.84935	95.0087	100 - 16.5 - 2.3 - 0.23		267.029	1	5.02832	9.39986e-05	0.00296885	3.36795
5.03_267.0294m/z	Coumestrol	M-H	C15H8O5	56.6	90.2	-1.84935	95.0087	100 - 16.5 - 2.3 - 0.23		267.029	1	5.02832	9.39986e-05	0.00296885	3.36795
5.03_267.0294m/z	Kaempferol	M-H2O-H	C15H10O6	56.7	90.6	-1.7329	94.7603	100 - 16.6 - 2.52 - 0.266		267.029	1	5.02832	9.39986e-05	0.00296885	3.36795
5.03_267.0294m/z	Luteolin	M-H2O-H	C15H10O6	56.7	90.6	-1.7329	94.7603	100 - 16.6 - 2.52 - 0.266		267.029	1	5.02832	9.39986e-05	0.00296885	3.36795
5.06_315.0506m/z	3,4',5,7-Tetrahydroxy-6-methoxyflavone	M-H	C16H12O7	40.5	10.5	-1.28345	93.4822	100 - 17.7 - 2.91 - 0.331		315.051	1	5.06363	0.00950953	0.0850686	4.29848
5.06_315.0506m/z	Isorhamnetin	M-H	C16H12O7	40.5	10.5	-1.28345	93.4822	100 - 17.7 - 2.91 - 0.331		315.051	1	5.06363	0.00950953	0.0850686	4.29848
5.07_285.0762m/z	Vestitone	M-H	C16H14O5	38	0.726	-2.11768	91.63	100 - 17.7 - 2.49 - 0.257		285.076	1	5.07247	9.32215e-05	0.00295218	2.88902
5.09_571.1603m/z	Vestitone	2M-H	C16H14O5	39.2	0	-1.24974	97.403	100 - 17.7 - 2.49 - 0.257		571.16	1	5.09022	0.000714853	0.0133125	3.34995
5.12_343.0815m/z	Eupatilin	M-H	C18H16O7	36.8	0	-2.51102	86.7368	100 - 19.9 - 3.32 - 0.397		343.081	1	5.117	0.03225	0.208955	Infinity
5.12_343.0815m/z	Eupatorin	M-H	C18H16O7	36.8	0	-2.51102	86.7368	100 - 19.9 - 3.32 - 0.397		343.081	1	5.117	0.03225	0.208955	Infinity
4.61_281.0082m/z	Demethylwedelolactone	M-H2O-H	C15H8O7	37.4	0	-3.06316	90.6999	100 - 16.6 - 2.73 - 0.3		281.008	1	4.61033	1.36819e-08	5.22739e-06	16.711
5.14_327.0501m/z	Epigallocatechin	M+Na-2H	C15H14O7	37.7	0	4.86357	93.9614	100 - 16.7 - 2.74 - 0.302		327.05	1	5.14348	8.26269e-05	0.00269902	4.87863
5.14_327.0501m/z	Erythrinin H	M-H	C17H12O7	37.7	0	-2.79545	91.9876	100 - 18.8 - 3.1 - 0.362		327.05	1	5.14348	8.26269e-05	0.00269902	4.87863
5.14_327.0501m/z	Gallocatechin	M+Na-2H	C15H14O7	37.7	0	4.86357	93.9614	100 - 16.7 - 2.74 - 0.302		327.05	1	5.14348	8.26269e-05	0.00269902	4.87863
5.14_327.0501m/z	Syringetin	M-H2O-H	C17H14O8	37.7	0	-2.64995	91.7485	100 - 18.9 - 3.32 - 0.403		327.05	1	5.14348	8.26269e-05	0.00269902	4.87863
4.58_257.0816m/z	Demethylvestitol	M-H	C15H14O4	42.3	19.6	-1.4706	93.8749	100 - 16.5 - 2.1 - 0.197		257.082	1	4.57502	0.0101204	0.0891859	163.077
4.55_499.0849m/z	Isorhamnetin 3-O-D-glucoside	M+Na-2H	C22H22O12	40.9	24	-1.87843	82.5656	100 - 24.5 - 5.34 - 0.818 - 0.11		499.085	1	4.54815	0.000772797	0.0140419	10.1222
0.95_249.0187m/z	Ayamenin B	M-H2O-H	C15H8O5	36.7	0	-2.1889	86.1365	100 - 16.5 - 2.3 - 0.23		249.019	1	0.95255	0.0262498	0.179153	3.93268
0.95_249.0187m/z	Coumestrol	M-H2O-H	C15H8O5	36.7	0	-2.1889	86.1365	100 - 16.5 - 2.3 - 0.23		249.019	1	0.95255	0.0262498	0.179153	3.93268
1.14_353.0273m/z	Patuletin	M+Na-2H	C16H12O8	37.1	0	-1.75684	87.4287	100 - 17.7 - 3.13 - 0.368		353.027	1	1.14167	0.00337175	0.040667	267.012
1.15_168.0276m/z	Glutamic acid	M+Na-2H	C5H9NO4	38.7	0	-1.23583	94.989	100 - 6.03 - 0.974		168.028	1	1.15047	0.0143394	0.114521	7.14119
1.15_168.0276m/z	L-Glutamic acid	M+Na-2H	C5H9NO4	38.7	0	-1.23583	94.989	100 - 6.03 - 0.974		168.028	1	1.15047	0.0143394	0.114521	7.14119
2.74_351.1292m/z	2-Isopropylmalic acid	2M-H	C7H12O5	39	0	-1.45816	96.7968	100 - 7.9 - 1.3		351.129	1	2.74145	0.0425681	0.256057	2.95223
3.26_593.1511m/z	Kaempferol 3-O-D-galactosyl-7-O-L-rhamnoside	M-H	C27H30O15	54.6	83.1	-0.173188	90.3334	100 - 30.1 - 7.46 - 1.34 - 0.207		593.151	1	3.25727	0.000212541	0.00546061	43.8383
3.26_593.1511m/z	Kaempferol 3-O-D-glucosyl-7-O-L-rhamnoside	M-H	C27H30O15	54.6	83.1	-0.173188	90.3334	100 - 30.1 - 7.46 - 1.34 - 0.207		593.151	1	3.25727	0.000212541	0.00546061	43.8383
3.26_593.1511m/z	Kaempferol 3-O-galactosyl-7-O-rhamnoside	M-H	C27H30O15	54.6	83.1	-0.173188	90.3334	100 - 30.1 - 7.46 - 1.34 - 0.207		593.151	1	3.25727	0.000212541	0.00546061	43.8383
3.26_593.1511m/z	Kaempferol 4'-O-D-glucosyl-7-O-L-rhamnoside	M-H	C27H30O15	54.6	83.1	-0.173188	90.3334	100 - 30.1 - 7.46 - 1.34 - 0.207		593.151	1	3.25727	0.000212541	0.00546061	43.8383
3.34_361.1401m/z	L-Tyrosine	2M-H	C9H11NO3	43	19.5	-1.00892	96.7567	100 - 10.3 - 1.1		361.14	1	3.33677	0.0148593	0.117308	2.28001
3.48_287.0554m/z	Dalbergioidin	M-H	C15H12O6	37.2	0	-2.50799	88.85	100 - 16.6 - 2.52 - 0.266		287.055	1	3.47805	0.000518001	0.0104002	2.42369
3.48_287.0554m/z	Epigallocatechin	M-H2O-H	C15H14O7	37.2	0	-2.3604	88.6181	100 - 16.7 - 2.74 - 0.302		287.055	1	3.47805	0.000518001	0.0104002	2.42369
3.48_287.0554m/z	Gallocatechin	M-H2O-H	C15H14O7	37.2	0	-2.3604	88.6181	100 - 16.7 - 2.74 - 0.302		287.055	1	3.47805	0.000518001	0.0104002	2.42369
3.49_285.0397m/z	2'-Hydroxygenistein	M-H	C15H10O6	46.1	43	-2.51257	90.4193	100 - 16.6 - 2.52 - 0.266		285.04	1	3.48688	0.0354068	0.224616	9.68487
3.49_285.0397m/z	Kaempferol	M-H	C15H10O6	45.8	41.4	-2.51257	90.4193	100 - 16.6 - 2.52 - 0.266		285.04	1	3.48688	0.0354068	0.224616	9.68487
3.49_285.0397m/z	Luteolin	M-H	C15H10O6	46.1	43.1	-2.51257	90.4193	100 - 16.6 - 2.52 - 0.266		285.04	1	3.48688	0.0354068	0.224616	9.68487
3.49_431.0978m/z	Genistein 7-O-D-glucoside	M-H	C21H20O10	38.1	0	-1.28274	91.8449	100 - 23.3 - 4.65 - 0.662		431.098	1	3.48688	0.000402045	0.00857985	17.4088
3.49_431.0978m/z	Sophoricoside	M-H	C21H20O10	38.3	1	-1.28274	91.8449	100 - 23.3 - 4.65 - 0.662		431.098	1	3.48688	0.000402045	0.00857985	17.4088
3.50_577.1567m/z	Kaempferol 3,7-di-O-L-rhamnoside	M-H	C27H30O14	51.2	65.1	0.710547	91.667	100 - 30.1 - 7.24 - 1.27 - 0.191		577.157	1	3.4957	0.000239353	0.00580923	9.57132
3.86_287.0553m/z	Dalbergioidin	M-H	C15H12O6	36.3	0	-2.76612	84.6265	100 - 16.6 - 2.52 - 0.266		287.055	1	3.8611	0.0348219	0.221737	15.0692
3.86_287.0553m/z	Epigallocatechin	M-H2O-H	C15H14O7	36.3	0	-2.60334	84.4056	100 - 16.7 - 2.74 - 0.302		287.055	1	3.8611	0.0348219	0.221737	15.0692
3.86_287.0553m/z	Gallocatechin	M-H2O-H	C15H14O7	36.3	0	-2.60334	84.4056	100 - 16.7 - 2.74 - 0.302		287.055	1	3.8611	0.0348219	0.221737	15.0692
3.86_429.0821m/z	Kaempferol 3-O-D-glucoside	M-H2O-H	C21H20O11	43.9	35.1	-1.27418	85.7946	100 - 23.4 - 4.87 - 0.712		429.082	1	3.8611	0.0168641	0.128712	2.81987
3.86_429.0821m/z	Quercetin 3-O-L-rhamnoside	M-H2O-H	C21H20O11	47	50.8	-1.27418	85.7946	100 - 23.4 - 4.87 - 0.712		429.082	1	3.8611	0.0168641	0.128712	2.81987
4.05_243.0670m/z	Benzoic acid	2M-H	C7H6O2	38.4	0	2.86258	95.1934	100 - 7.72 - 0.668		243.067	1	4.0496	0.0371132	0.23217	2.70674
4.23_283.0240m/z	Lupinalbin A	M-H	C15H8O6	44	29.1	-2.94719	94.1128	100 - 16.5 - 2.51 - 0.265		283.024	1	4.2262	0.0251793	0.174298	8.81721
4.23_283.0240m/z	Quercetin	M-H2O-H	C15H10O7	44	29.2	-2.77143	93.8671	100 - 16.6 - 2.73 - 0.301		283.024	1	4.2262	0.0251793	0.174298	8.81721
4.34_315.0503m/z	3,4',5,7-Tetrahydroxy-6-methoxyflavone	M-H	C16H12O7	37	0	-2.23138	87.4152	100 - 17.7 - 2.91 - 0.331		315.05	1	4.34212	0.000495371	0.0100555	15.0675
4.34_315.0503m/z	Isorhamnetin	M-H	C16H12O7	37	0	-2.23138	87.4152	100 - 17.7 - 2.91 - 0.331		315.05	1	4.34212	0.000495371	0.0100555	15.0675
4.48_253.0502m/z	Anhydroglycinol	M-H	C15H10O4	39.4	7.2	-1.79296	91.727	100 - 16.5 - 2.09 - 0.196		253.05	1	4.48338	0.00216452	0.0296377	2.1332
4.48_253.0502m/z	Daidzein	M-H	C15H10O4	40	10.5	-1.79296	91.727	100 - 16.5 - 2.09 - 0.196		253.05	1	4.48338	0.00216452	0.0296377	2.1332
4.48_253.0502m/z	Naringenin	M-H2O-H	C15H12O5	39.9	9.97	-1.67425	91.4867	100 - 16.6 - 2.31 - 0.231		253.05	1	4.48338	0.00216452	0.0296377	2.1332
4.48_253.0502m/z	Naringenin chalcone	M-H2O-H	C15H12O5	37.9	0	-1.67425	91.4867	100 - 16.6 - 2.31 - 0.231		253.05	1	4.48338	0.00216452	0.0296377	2.1332
4.54_431.0981m/z	Genistein 7-O-D-glucoside	M-H	C21H20O10	42.1	16.9	-0.522036	94.1964	100 - 23.3 - 4.65 - 0.662		431.098	1	4.53932	0.00772053	0.0728622	3.62739
4.54_431.0981m/z	Sophoricoside	M-H	C21H20O10	43.1	21.7	-0.522036	94.1964	100 - 23.3 - 4.65 - 0.662		431.098	1	4.53932	0.00772053	0.0728622	3.62739
4.57_283.0234m/z	Lupinalbin A	M-H	C15H8O6	37.1	1.88	-4.86617	89.3448	100 - 16.5 - 2.51 - 0.265		283.023	1	4.56582	0.00124778	0.020097	5.60584
4.57_283.0234m/z	Quercetin	M-H2O-H	C15H10O7	37.5	3.62	-4.57599	89.1116	100 - 16.6 - 2.73 - 0.301		283.023	1	4.56582	0.00124778	0.020097	5.60584
9.95_863.2728m/z	Lotuslactone	2M-H	C22H24O9	37.7	0	-4.63148	93.8585	100 - 24.4 - 4.7 - 0.663		863.273	1	9.95065	0.00358878	0.0423784	Infinity
5.24_283.0608m/z	2'-Hydroxyformononetin	M-H	C16H12O5	43.6	26.3	-1.40345	93.2462	100 - 17.6 - 2.49 - 0.256		283.061	1	5.24062	2.06851e-05	0.00110358	2.007
5.24_283.0608m/z	4'-Methoxy-2',3,7-trihydroxyisoflavanone	M-H2O-H	C16H14O6	43.5	26.3	-1.31976	93.0027	100 - 17.7 - 2.7 - 0.294		283.061	1	5.24062	2.06851e-05	0.00110358	2.007
5.24_283.0608m/z	Acacetin	M-H	C16H12O5	44.3	30	-1.40345	93.2462	100 - 17.6 - 2.49 - 0.256		283.061	1	5.24062	2.06851e-05	0.00110358	2.007
5.24_283.0608m/z	Biochanin A	M-H	C16H12O5	43.6	26.3	-1.40345	93.2462	100 - 17.6 - 2.49 - 0.256		283.061	1	5.24062	2.06851e-05	0.00110358	2.007
5.24_283.0608m/z	Calycosin	M-H	C16H12O5	43.6	26.3	-1.40345	93.2462	100 - 17.6 - 2.49 - 0.256		283.061	1	5.24062	2.06851e-05	0.00110358	2.007
5.24_283.0608m/z	Genkwanin	M-H	C16H12O5	44.3	30	-1.40345	93.2462	100 - 17.6 - 2.49 - 0.256		283.061	1	5.24062	2.06851e-05	0.00110358	2.007
5.24_283.0608m/z	Hesperetin	M-H2O-H	C16H14O6	44.3	29.9	-1.31976	93.0027	100 - 17.7 - 2.7 - 0.294		283.061	1	5.24062	2.06851e-05	0.00110358	2.007
5.24_283.0608m/z	Isoprunetin	M-H	C16H12O5	43.6	26.3	-1.40345	93.2462	100 - 17.6 - 2.49 - 0.256		283.061	1	5.24062	2.06851e-05	0.00110358	2.007
5.24_283.0608m/z	Maackiain	M-H	C16H12O5	43.1	23.9	-1.40345	93.2462	100 - 17.6 - 2.49 - 0.256		283.061	1	5.24062	2.06851e-05	0.00110358	2.007
5.24_283.0608m/z	Prunetin	M-H	C16H12O5	43.6	26.3	-1.40345	93.2462	100 - 17.6 - 2.49 - 0.256		283.061	1	5.24062	2.06851e-05	0.00110358	2.007
5.24_283.0608m/z	Thevetiaflavone	M-H	C16H12O5	44.3	30	-1.40345	93.2462	100 - 17.6 - 2.49 - 0.256		283.061	1	5.24062	2.06851e-05	0.00110358	2.007
5.25_351.0866m/z	Licoisoflavone B	M-H	C20H16O6	36.4	0	-2.19332	84.4813	100 - 22 - 3.55 - 0.425		351.087	1	5.24945	0.00090749	0.0159945	9.35866
5.25_351.0866m/z	Lupinalbin B	M-H	C20H16O6	36.4	0	-2.19332	84.4813	100 - 22 - 3.55 - 0.425		351.087	1	5.24945	0.00090749	0.0159945	9.35866
5.25_351.0866m/z	Lupinalbin D	M-H	C20H16O6	36.4	0	-2.19332	84.4813	100 - 22 - 3.55 - 0.425		351.087	1	5.24945	0.00090749	0.0159945	9.35866
5.25_351.0866m/z	Lupinol C	M-H2O-H	C20H18O7	36.4	0	-2.08657	84.2622	100 - 22.1 - 3.76 - 0.472		351.087	1	5.24945	0.00090749	0.0159945	9.35866
5.76_271.0603m/z	Epicatechin	M-H2O-H	C15H14O6	43.4	34.2	-3.06037	86.1792	100 - 16.6 - 2.53 - 0.267		271.06	1	5.76457	0.000576476	0.0113796	7.01051
5.76_271.0603m/z	Naringenin	M-H	C15H12O5	43.4	34.3	-3.26297	86.4051	100 - 16.6 - 2.31 - 0.231		271.06	1	5.76457	0.000576476	0.0113796	7.01051
5.76_271.0603m/z	Naringenin chalcone	M-H	C15H12O5	36.5	0	-3.26297	86.4051	100 - 16.6 - 2.31 - 0.231		271.06	1	5.76457	0.000576476	0.0113796	7.01051
5.77_351.0876m/z	Licoisoflavone B	M-H	C20H16O6	36.5	0	0.549051	83.0707	100 - 22 - 3.55 - 0.425		351.088	1	5.7734	0.0141688	0.11385	2.82311
5.77_351.0876m/z	Lupinalbin B	M-H	C20H16O6	36.5	0	0.549051	83.0707	100 - 22 - 3.55 - 0.425		351.088	1	5.7734	0.0141688	0.11385	2.82311
5.77_351.0876m/z	Lupinalbin D	M-H	C20H16O6	36.5	0	0.549051	83.0707	100 - 22 - 3.55 - 0.425		351.088	1	5.7734	0.0141688	0.11385	2.82311
5.77_351.0876m/z	Lupinol C	M-H2O-H	C20H18O7	36.4	0	0.522344	82.8553	100 - 22.1 - 3.76 - 0.472		351.088	1	5.7734	0.0141688	0.11385	2.82311
5.79_327.0871m/z	5-Hydroxy-4',7,8-trimethoxyflavone	M-H	C18H16O6	43.2	23.4	-1.0027	93.6032	100 - 19.9 - 3.1 - 0.355		327.087	1	5.79107	0.0265612	0.180787	4.71626
5.79_327.0871m/z	cis-4-Hydroxycinnamic acid	2M-H	C9H8O3	38.9	0	-1.0027	95.627	100 - 9.94 - 1.06		327.087	1	5.79107	0.0265612	0.180787	4.71626
5.79_327.0871m/z	Kaempferol 3,7,4'-trimethyl ether	M-H	C18H16O6	43.2	23.4	-1.0027	93.6032	100 - 19.9 - 3.1 - 0.355		327.087	1	5.79107	0.0265612	0.180787	4.71626
5.79_327.0871m/z	p-Coumaric acid	2M-H	C9H8O3	38.9	0	-1.0027	95.627	100 - 9.94 - 1.06		327.087	1	5.79107	0.0265612	0.180787	4.71626
5.79_327.0871m/z	Salvigenin	M-H	C18H16O6	43.2	23.4	-1.0027	93.6032	100 - 19.9 - 3.1 - 0.355		327.087	1	5.79107	0.0265612	0.180787	4.71626
5.83_299.0912m/z	5,7-Dihydroxy-4'-methoxy-8-methylflavanone	M-H	C17H16O5	37.9	3.44	-4.24861	91.0061	100 - 18.8 - 2.69 - 0.284		299.091	1	5.82638	0.00186236	0.0264929	2.87424
5.84_599.1907m/z	5,7-Dihydroxy-4'-methoxy-8-methylflavanone	2M-H	C17H16O5	46.8	47.4	-2.55047	89.7238	100 - 18.8 - 2.69 - 0.284		599.191	1	5.83522	0.00779632	0.0734603	2.00363
5.84_281.0085m/z	Demethylwedelolactone	M-H2O-H	C15H8O7	51.4	68.3	-2.10639	91.151	100 - 16.6 - 2.73 - 0.3		281.009	1	5.84402	0.0494126	0.282935	21.9648
5.84_313.0350m/z	Ayamenin D	M-H	C16H10O7	44.3	27.7	-1.15669	95.414	100 - 17.7 - 2.91 - 0.33		313.035	1	5.84402	0.00611692	0.0610867	19.5573
5.84_313.0350m/z	Desmoxyphyllin A	M-H	C16H10O7	44.3	27.7	-1.15669	95.414	100 - 17.7 - 2.91 - 0.33		313.035	1	5.84402	0.00611692	0.0610867	19.5573
5.84_313.0350m/z	Patuletin	M-H2O-H	C16H12O8	45.7	34.6	-1.09394	95.1657	100 - 17.7 - 3.13 - 0.368		313.035	1	5.84402	0.00611692	0.0610867	19.5573
5.84_313.0350m/z	Wedelolactone	M-H	C16H10O7	45.2	32.2	-1.15669	95.414	100 - 17.7 - 2.91 - 0.33		313.035	1	5.84402	0.00611692	0.0610867	19.5573
5.85_285.0759m/z	Vestitone	M-H	C16H14O5	38.5	7.57	-3.21418	88.9163	100 - 17.7 - 2.49 - 0.257		285.076	1	5.85288	7.20068e-06	0.00052972	2.34867
5.86_327.0504m/z	Erythrinin H	M-H	C17H12O7	37.3	7.02	-1.9221	81.794	100 - 18.8 - 3.1 - 0.362		327.05	1	5.86172	0.0493896	0.282935	18.4342
5.86_327.0504m/z	Syringetin	M-H2O-H	C17H14O8	37.3	6.97	-1.82206	81.5814	100 - 18.9 - 3.32 - 0.403		327.05	1	5.86172	0.0493896	0.282935	18.4342
5.92_325.1133m/z	Cellobiitol	M-H2O-H	C12H24O11	37.5	0	-2.00137	89.74	100 - 13.7 - 3.13 - 0.342		325.113	1	5.92352	0.0051887	0.0541454	2.14992
5.93_271.0603m/z	Epicatechin	M-H2O-H	C15H14O6	48.4	56.9	-2.94101	88.4201	100 - 16.6 - 2.53 - 0.267		271.06	1	5.93233	0.000142298	0.00400387	2.28649
5.93_271.0603m/z	Naringenin	M-H	C15H12O5	46.3	46.5	-3.13572	88.6518	100 - 16.6 - 2.31 - 0.231		271.06	1	5.93233	0.000142298	0.00400387	2.28649
5.93_271.0603m/z	Naringenin chalcone	M-H	C15H12O5	37	0	-3.13572	88.6518	100 - 16.6 - 2.31 - 0.231		271.06	1	5.93233	0.000142298	0.00400387	2.28649
5.94_337.1078m/z	Lupiwighteone	M-H	C20H18O5	36.3	0	-1.11013	83.0435	100 - 22 - 3.34 - 0.379		337.108	1	5.94118	0.00158414	0.0237201	2.23717
5.94_337.1078m/z	Wighteone	M-H	C20H18O5	36.3	0	-1.11013	83.0435	100 - 22 - 3.34 - 0.379		337.108	1	5.94118	0.00158414	0.0237201	2.23717
5.96_379.0825m/z	Hirtellanine A	M-H	C21H16O7	36.9	0	0.562138	85.1535	100 - 23.2 - 4 - 0.512		379.083	1	5.95883	2.53871e-06	0.000252621	29.075
6.03_285.0761m/z	Vestitone	M-H	C16H14O5	40.5	15.3	-2.59293	90.1606	100 - 17.7 - 2.49 - 0.257		285.076	1	6.03243	0.00265441	0.0343255	3.73588
6.03_337.1077m/z	Lupiwighteone	M-H	C20H18O5	40.3	19.2	-1.3194	83.7516	100 - 22 - 3.34 - 0.379		337.108	1	6.03243	0.00448944	0.0492342	2.08942
6.03_337.1077m/z	Wighteone	M-H	C20H18O5	40.3	19.2	-1.3194	83.7516	100 - 22 - 3.34 - 0.379		337.108	1	6.03243	0.00448944	0.0492342	2.08942
6.04_349.0709m/z	5-Hydroxy-4',7,8-trimethoxyflavone	M+Na-2H	C18H16O6	37.9	0	4.77079	94.8375	100 - 19.9 - 3.1 - 0.355		349.071	1	6.04127	5.82785e-08	1.46862e-05	30.6483
6.04_349.0709m/z	Kaempferol 3,7,4'-trimethyl ether	M+Na-2H	C18H16O6	37.9	0	4.77079	94.8375	100 - 19.9 - 3.1 - 0.355		349.071	1	6.04127	5.82785e-08	1.46862e-05	30.6483
6.04_349.0709m/z	Lupinalbin C	M-H2O-H	C20H16O7	38	0	-2.28316	92.6053	100 - 22.1 - 3.76 - 0.472		349.071	1	6.04127	5.82785e-08	1.46862e-05	30.6483
6.04_349.0709m/z	Lupinalbin E	M-H2O-H	C20H16O7	38	0	-2.28316	92.6053	100 - 22.1 - 3.76 - 0.472		349.071	1	6.04127	5.82785e-08	1.46862e-05	30.6483
6.04_349.0709m/z	Lupinalbin G	M-H2O-H	C20H16O7	38	0	-2.28316	92.6053	100 - 22.1 - 3.76 - 0.472		349.071	1	6.04127	5.82785e-08	1.46862e-05	30.6483
6.04_349.0709m/z	Lupinalbin H	M-H	C20H14O6	38	0	-2.40064	92.8461	100 - 22 - 3.54 - 0.424		349.071	1	6.04127	5.82785e-08	1.46862e-05	30.6483
6.04_349.0709m/z	Salvigenin	M+Na-2H	C18H16O6	37.9	0	4.77079	94.8375	100 - 19.9 - 3.1 - 0.355		349.071	1	6.04127	5.82785e-08	1.46862e-05	30.6483
6.07_299.0919m/z	5,7-Dihydroxy-4'-methoxy-8-methylflavanone	M-H	C17H16O5	40.8	13.3	-1.83247	92.8675	100 - 18.8 - 2.69 - 0.284		299.092	1	6.06775	0.000183165	0.00486415	3.75285
5.76_563.0980m/z	3-O-Methylcoumestrol	2M-H	C16H10O5	36.8	3.41	-0.688938	81.2031	100 - 17.6 - 2.48 - 0.256		563.098	1	5.75573	0.021895	0.156597	18.0348
5.76_563.0980m/z	9-O-Methylcoumestrol	2M-H	C16H10O5	36.8	3.41	-0.688938	81.2031	100 - 17.6 - 2.48 - 0.256		563.098	1	5.75573	0.021895	0.156597	18.0348
5.25_297.0398m/z	3,4',5,7-Tetrahydroxy-6-methoxyflavone	M-H2O-H	C16H12O7	52.3	70.7	-2.15682	93.4499	100 - 17.7 - 2.91 - 0.331		297.04	1	5.24945	1.0648e-06	0.00013137	4.77185
5.25_297.0398m/z	3,8-Dihydroxy-9-methoxycoumestan	M-H	C16H10O6	52.3	70.5	-2.28717	93.6942	100 - 17.6 - 2.7 - 0.293		297.04	1	5.24945	1.0648e-06	0.00013137	4.77185
5.25_297.0398m/z	Ayamenin A	M-H	C16H10O6	52.3	70.5	-2.28717	93.6942	100 - 17.6 - 2.7 - 0.293		297.04	1	5.24945	1.0648e-06	0.00013137	4.77185
5.25_297.0398m/z	Isorhamnetin	M-H2O-H	C16H12O7	52.3	70.7	-2.15682	93.4499	100 - 17.7 - 2.91 - 0.331		297.04	1	5.24945	1.0648e-06	0.00013137	4.77185
5.25_297.0398m/z	Sophorophenolone	M-H	C16H10O6	52.3	70.5	-2.28717	93.6942	100 - 17.6 - 2.7 - 0.293		297.04	1	5.24945	1.0648e-06	0.00013137	4.77185
5.25_297.0398m/z	Trifoliol	M-H	C16H10O6	52.3	70.5	-2.28717	93.6942	100 - 17.6 - 2.7 - 0.293		297.04	1	5.24945	1.0648e-06	0.00013137	4.77185
5.75_353.1023m/z	5'-Hydroxy-3'-methoxysativan	M+Na-2H	C18H20O6	37.4	4.65	4.82694	87.9041	100 - 19.9 - 3.11 - 0.357		353.102	1	5.74692	0.000345193	0.00771408	3.03547
5.75_353.1023m/z	Licoisoflavone A	M-H	C20H18O6	38.3	8.18	-2.26633	86.0583	100 - 22.1 - 3.55 - 0.426		353.102	1	5.74692	0.000345193	0.00771408	3.03547
5.75_353.1023m/z	Luteone	M-H	C20H18O6	38.3	8.18	-2.26633	86.0583	100 - 22.1 - 3.55 - 0.426		353.102	1	5.74692	0.000345193	0.00771408	3.03547
5.72_599.1188m/z	3,3',7-Trihydroxy-4'-methoxyflavone	2M-H	C16H12O6	46.5	38.6	-1.2171	95.4046	100 - 17.7 - 2.7 - 0.294		599.119	1	5.72042	0.00500524	0.0531201	5.91566
5.34_283.2265m/z	1-Myristoyl glycerol	M-H2O-H	C17H34O4	34.6	0	-4.63907	78.5801	100 - 18.9 - 2.51 - 0.25		283.226	1	5.33777	0.00868833	0.0795244	43.699
5.34_283.2265m/z	2-Myristoyl glycerol	M-H2O-H	C17H34O4	34.6	0	-4.63907	78.5801	100 - 18.9 - 2.51 - 0.25		283.226	1	5.33777	0.00868833	0.0795244	43.699
5.43_313.0349m/z	Ayamenin D	M-H	C16H10O7	48.9	51.9	-1.4604	94.4535	100 - 17.7 - 2.91 - 0.33		313.035	1	5.42607	0.000606034	0.0118057	2.57715
5.43_313.0349m/z	Desmoxyphyllin A	M-H	C16H10O7	48.9	51.9	-1.4604	94.4535	100 - 17.7 - 2.91 - 0.33		313.035	1	5.42607	0.000606034	0.0118057	2.57715
5.43_313.0349m/z	Patuletin	M-H2O-H	C16H12O8	48.9	51.8	-1.38118	94.2077	100 - 17.7 - 3.13 - 0.368		313.035	1	5.42607	0.000606034	0.0118057	2.57715
5.43_313.0349m/z	Wedelolactone	M-H	C16H10O7	48.9	51.9	-1.4604	94.4535	100 - 17.7 - 2.91 - 0.33		313.035	1	5.42607	0.000606034	0.0118057	2.57715
5.44_327.0504m/z	Erythrinin H	M-H	C17H12O7	46.5	45.6	-1.99882	89.4928	100 - 18.8 - 3.1 - 0.362		327.05	1	5.44372	0.000198228	0.00519427	3.23301
5.44_327.0504m/z	Syringetin	M-H2O-H	C17H14O8	46.3	44.7	-1.89479	89.2602	100 - 18.9 - 3.32 - 0.403		327.05	1	5.44372	0.000198228	0.00519427	3.23301
5.52_563.0972m/z	3-O-Methylcoumestrol	2M-H	C16H10O5	37	7.1	-2.14042	80.4308	100 - 17.6 - 2.48 - 0.256		563.097	1	5.5173	0.000646837	0.0123368	4.94939
5.52_563.0972m/z	9-O-Methylcoumestrol	2M-H	C16H10O5	37	7.1	-2.14042	80.4308	100 - 17.6 - 2.48 - 0.256		563.097	1	5.5173	0.000646837	0.0123368	4.94939
5.53_297.0764m/z	3',4'-Dimethoxy-7-hydroxyisoflavone	M-H	C17H14O5	38.8	0	-1.5035	95.8685	100 - 18.7 - 2.68 - 0.284		297.076	1	5.52615	0.000133488	0.00381893	2.10109
5.53_297.0764m/z	5-Hydroxy-4',7-dimethoxyflavone	M-H	C17H14O5	38.8	0	-1.5035	95.8685	100 - 18.7 - 2.68 - 0.284		297.076	1	5.52615	0.000133488	0.00381893	2.10109
5.53_297.0764m/z	5-Hydroxy-4',7-dimethoxyisoflavone	M-H	C17H14O5	38.8	0	-1.5035	95.8685	100 - 18.7 - 2.68 - 0.284		297.076	1	5.52615	0.000133488	0.00381893	2.10109
5.53_297.0764m/z	7-Hydroxy-3',4'-dimethoxyisoflavone	M-H	C17H14O5	38.8	0	-1.5035	95.8685	100 - 18.7 - 2.68 - 0.284		297.076	1	5.52615	0.000133488	0.00381893	2.10109
5.53_297.0764m/z	Mosloflavone	M-H	C17H14O5	38.8	0	-1.5035	95.8685	100 - 18.7 - 2.68 - 0.284		297.076	1	5.52615	0.000133488	0.00381893	2.10109
5.55_285.0757m/z	Vestitone	M-H	C16H14O5	36.7	0	-3.88017	87.9595	100 - 17.7 - 2.49 - 0.257		285.076	1	5.55263	0.00453928	0.0495513	5.14364
5.57_369.0063m/z	Dehydroascorbic acid dimer	M+Na-2H	C12H12O12	38.4	0	-3.61288	96.3138	100 - 13.6 - 3.32 - 0.366		369.006	1	5.5703	4.89651e-05	0.00192107	3.69224
5.58_367.0817m/z	Lupinalbin C	M-H	C20H16O7	40.8	18.3	-1.59444	87.686	100 - 22.1 - 3.76 - 0.472		367.082	1	5.57913	0.000704384	0.0131589	4.45903
5.58_367.0817m/z	Lupinalbin E	M-H	C20H16O7	40.8	18.3	-1.59444	87.686	100 - 22.1 - 3.76 - 0.472		367.082	1	5.57913	0.000704384	0.0131589	4.45903
5.58_367.0817m/z	Lupinalbin G	M-H	C20H16O7	40.8	18.3	-1.59444	87.686	100 - 22.1 - 3.76 - 0.472		367.082	1	5.57913	0.000704384	0.0131589	4.45903
5.58_599.1181m/z	3,3',7-Trihydroxy-4'-methoxyflavone	2M-H	C16H12O6	38.2	0	-2.31782	93.7661	100 - 17.7 - 2.7 - 0.294		599.118	1	5.57913	0.00028094	0.0065501	15.2894
5.61_229.0859m/z	Mycorradicin	M-H2O-H	C14H16O4	37.3	4.8	-4.49894	86.7464	100 - 15.5 - 1.94 - 0.177		229.086	1	5.60562	0.0497455	0.284356	Infinity
5.61_271.0600m/z	Epicatechin	M-H2O-H	C15H14O6	48.1	55.2	-4.26818	90.371	100 - 16.6 - 2.53 - 0.267		271.06	1	5.60562	0.0240968	0.168678	2.04994
5.61_271.0600m/z	Naringenin	M-H	C15H12O5	47	49.6	-4.55074	90.6079	100 - 16.6 - 2.31 - 0.231		271.06	1	5.60562	0.0240968	0.168678	2.04994
5.61_271.0600m/z	Naringenin chalcone	M-H	C15H12O5	40	14.6	-4.55074	90.6079	100 - 16.6 - 2.31 - 0.231		271.06	1	5.60562	0.0240968	0.168678	2.04994
5.61_299.0557m/z	3,3',7-Trihydroxy-4'-methoxyflavone	M-H	C16H12O6	46.3	38	-1.42415	94.9827	100 - 17.7 - 2.7 - 0.294		299.056	1	5.60562	0.00560937	0.0573231	2.11723
5.61_313.0713m/z	2',5-Dihydroxy-4',7-dimethoxyisoflavone	M-H	C17H14O6	42.2	21.1	-1.33401	91.4754	100 - 18.8 - 2.9 - 0.323		313.071	1	5.61445	0.000796288	0.0143769	3.02432
5.61_313.0713m/z	2',7-Dihydroxy-4',5'-dimethoxyisoflavone	M-H	C17H14O6	42.2	21.1	-1.33401	91.4754	100 - 18.8 - 2.9 - 0.323		313.071	1	5.61445	0.000796288	0.0143769	3.02432
5.61_321.0758m/z	5,7-Dihydroxy-4'-methoxy-8-methylflavanone	M+Na-2H	C17H16O5	36.3	0	4.56481	86.9765	100 - 18.8 - 2.69 - 0.284		321.076	1	5.61445	7.92971e-05	0.00266061	5.55932
5.62_349.0710m/z	Lupinalbin C	M-H2O-H	C20H16O7	36.8	0	-2.0465	86.3002	100 - 22.1 - 3.76 - 0.472		349.071	1	5.62328	0.0179348	0.135041	12.6916
5.62_349.0710m/z	Lupinalbin E	M-H2O-H	C20H16O7	36.8	0	-2.0465	86.3002	100 - 22.1 - 3.76 - 0.472		349.071	1	5.62328	0.0179348	0.135041	12.6916
5.62_349.0710m/z	Lupinalbin G	M-H2O-H	C20H16O7	36.8	0	-2.0465	86.3002	100 - 22.1 - 3.76 - 0.472		349.071	1	5.62328	0.0179348	0.135041	12.6916
5.62_349.0710m/z	Lupinalbin H	M-H	C20H14O6	36.8	0	-2.1518	86.5246	100 - 22 - 3.54 - 0.424		349.071	1	5.62328	0.0179348	0.135041	12.6916
5.65_413.0842m/z	Maltol 3-O-(6-O-benzoyl)-beta-D-glucopyranoside	M+Na-2H	C19H20O9	36.5	0	-3.0789	86.1962	100 - 21.1 - 3.97 - 0.524		413.084	1	5.64977	0.016756	0.128135	22.732
5.68_335.0551m/z	2',5-Dihydroxy-4',7-dimethoxyisoflavone	M+Na-2H	C17H14O6	37.1	0	4.50457	90.6974	100 - 18.8 - 2.9 - 0.323		335.055	1	5.67627	7.77039e-05	0.00262201	5.14099
5.68_335.0551m/z	2',7-Dihydroxy-4',5'-dimethoxyisoflavone	M+Na-2H	C17H14O6	37.1	0	4.50457	90.6974	100 - 18.8 - 2.9 - 0.323		335.055	1	5.67627	7.77039e-05	0.00262201	5.14099
5.75_283.0602m/z	2'-Hydroxyformononetin	M-H	C16H12O5	42	17.7	-3.55647	96.3342	100 - 17.6 - 2.49 - 0.256		283.06	1	5.74692	4.96396e-10	4.52255e-07	2.78526
5.75_283.0602m/z	4'-Methoxy-2',3,7-trihydroxyisoflavanone	M-H2O-H	C16H14O6	42	18	-3.34441	96.0826	100 - 17.7 - 2.7 - 0.294		283.06	1	5.74692	4.96396e-10	4.52255e-07	2.78526
5.75_283.0602m/z	Acacetin	M-H	C16H12O5	42	17.7	-3.55647	96.3342	100 - 17.6 - 2.49 - 0.256		283.06	1	5.74692	4.96396e-10	4.52255e-07	2.78526
5.75_283.0602m/z	Biochanin A	M-H	C16H12O5	42	17.7	-3.55647	96.3342	100 - 17.6 - 2.49 - 0.256		283.06	1	5.74692	4.96396e-10	4.52255e-07	2.78526
5.75_283.0602m/z	Calycosin	M-H	C16H12O5	42	17.7	-3.55647	96.3342	100 - 17.6 - 2.49 - 0.256		283.06	1	5.74692	4.96396e-10	4.52255e-07	2.78526
5.75_283.0602m/z	Genkwanin	M-H	C16H12O5	42	17.7	-3.55647	96.3342	100 - 17.6 - 2.49 - 0.256		283.06	1	5.74692	4.96396e-10	4.52255e-07	2.78526
5.75_283.0602m/z	Hesperetin	M-H2O-H	C16H14O6	42.9	22.3	-3.34441	96.0826	100 - 17.7 - 2.7 - 0.294		283.06	1	5.74692	4.96396e-10	4.52255e-07	2.78526
5.75_283.0602m/z	Isoprunetin	M-H	C16H12O5	42	17.7	-3.55647	96.3342	100 - 17.6 - 2.49 - 0.256		283.06	1	5.74692	4.96396e-10	4.52255e-07	2.78526
5.75_283.0602m/z	Maackiain	M-H	C16H12O5	41.7	16.3	-3.55647	96.3342	100 - 17.6 - 2.49 - 0.256		283.06	1	5.74692	4.96396e-10	4.52255e-07	2.78526
5.75_283.0602m/z	Prunetin	M-H	C16H12O5	42	17.7	-3.55647	96.3342	100 - 17.6 - 2.49 - 0.256		283.06	1	5.74692	4.96396e-10	4.52255e-07	2.78526
5.75_283.0602m/z	Thevetiaflavone	M-H	C16H12O5	42	17.7	-3.55647	96.3342	100 - 17.6 - 2.49 - 0.256		283.06	1	5.74692	4.96396e-10	4.52255e-07	2.78526
10.71_1049.5374m/z	Soyasaponin beta g	M-H2O-H	C54H84O21	35.4	0	4.39308	81.8665	100 - 60.2 - 22.1 - 6.04 - 1.35 - 0.257		1049.54	1	10.7073	0.0148665	0.117308	Infinity

## Sheet: S6 Identifications 10wpi
Table S6: In silico database hits for mass spectral features in 10 wpi root samples.
Compound	Compound ID	Adducts	Formula	Score	Fragmentation Score	Mass Error (ppm)	Isotope Similarity	Theoretical Isotope Distribution	Neutral mass (Da)	m/z	Charge	Retention time (min)	Anova (p)	q Value	Max Fold Change
5.77_282.0521n	3-O-Methylcoumestrol	M-H, 2M-H	C16H10O5	41.5	22	-2.5481	88.686	100 - 17.6 - 2.48 - 0.256	282.052	563.097	1	5.77457	0.111371	0.169617	14.6084
5.77_282.0521n	9-O-Methylcoumestrol	M-H, 2M-H	C16H10O5	41.5	22	-2.5481	88.686	100 - 17.6 - 2.48 - 0.256	282.052	563.097	1	5.77457	0.111371	0.169617	14.6084
1.06_341.1084m/z	Galactinol	M-H	C12H22O11	38.4	0	-1.62756	94.0231	100 - 13.7 - 3.12 - 0.341		341.108	1	1.05788	5.06969e-07	5.0082e-06	2.46856
1.06_341.1084m/z	Lactose	M-H	C12H22O11	38.4	0	-1.62756	94.0231	100 - 13.7 - 3.12 - 0.341		341.108	1	1.05788	5.06969e-07	5.0082e-06	2.46856
1.06_341.1084m/z	Maltose	M-H	C12H22O11	38.4	0	-1.62756	94.0231	100 - 13.7 - 3.12 - 0.341		341.108	1	1.05788	5.06969e-07	5.0082e-06	2.46856
1.06_341.1084m/z	Melibiose	M-H	C12H22O11	38.4	0	-1.62756	94.0231	100 - 13.7 - 3.12 - 0.341		341.108	1	1.05788	5.06969e-07	5.0082e-06	2.46856
1.06_341.1084m/z	Saccharose	M-H	C12H22O11	38.4	0	-1.62756	94.0231	100 - 13.7 - 3.12 - 0.341		341.108	1	1.05788	5.06969e-07	5.0082e-06	2.46856
1.06_341.1084m/z	Sophorose	M-H	C12H22O11	38.4	0	-1.62756	94.0231	100 - 13.7 - 3.12 - 0.341		341.108	1	1.05788	5.06969e-07	5.0082e-06	2.46856
1.06_341.1084m/z	Trehalose	M-H	C12H22O11	38.4	0	-1.62756	94.0231	100 - 13.7 - 3.12 - 0.341		341.108	1	1.05788	5.06969e-07	5.0082e-06	2.46856
6.45_327.0505m/z	Erythrinin H	M-H	C17H12O7	44.8	32.2	-1.69339	93.6176	100 - 18.8 - 3.1 - 0.362		327.05	1	6.45292	1.09529e-05	6.54897e-05	7.695
6.45_343.0819m/z	Eupatilin	M-H	C18H16O7	42.4	19.9	-1.28724	93.8237	100 - 19.9 - 3.32 - 0.397		343.082	1	6.45292	6.96781e-10	2.69474e-08	6.58607
6.45_343.0819m/z	Eupatorin	M-H	C18H16O7	42.4	19.9	-1.28724	93.8237	100 - 19.9 - 3.32 - 0.397		343.082	1	6.45292	6.96781e-10	2.69474e-08	6.58607
6.46_379.0815m/z	Hirtellanine A	M-H	C21H16O7	39.1	4.51	-2.15689	93.343	100 - 23.2 - 4 - 0.512		379.082	1	6.46175	0.00172781	0.00494586	9.70522
6.50_269.0448m/z	Apigenin	M-H	C15H10O5	38.1	7.06	-2.61676	86.3398	100 - 16.5 - 2.31 - 0.231		269.045	1	6.49707	6.06764e-05	0.000271652	Infinity
6.50_269.0448m/z	Genistein	M-H	C15H10O5	36.9	1.52	-2.61676	86.3398	100 - 16.5 - 2.31 - 0.231		269.045	1	6.49707	6.06764e-05	0.000271652	Infinity
6.50_327.0871m/z	5-Hydroxy-4',7,8-trimethoxyflavone	M-H	C18H16O6	42.9	21	-1.05461	94.7974	100 - 19.9 - 3.1 - 0.355		327.087	1	6.49707	2.75829e-07	3.11409e-06	6.57659
6.50_327.0871m/z	cis-4-Hydroxycinnamic acid	2M-H	C9H8O3	38.4	0	-1.05461	93.1847	100 - 9.94 - 1.06		327.087	1	6.49707	2.75829e-07	3.11409e-06	6.57659
6.50_327.0871m/z	Kaempferol 3,7,4'-trimethyl ether	M-H	C18H16O6	42.9	21	-1.05461	94.7974	100 - 19.9 - 3.1 - 0.355		327.087	1	6.49707	2.75829e-07	3.11409e-06	6.57659
6.50_327.0871m/z	p-Coumaric acid	2M-H	C9H8O3	38.4	0	-1.05461	93.1847	100 - 9.94 - 1.06		327.087	1	6.49707	2.75829e-07	3.11409e-06	6.57659
6.50_327.0871m/z	Salvigenin	M-H	C18H16O6	42.9	21	-1.05461	94.7974	100 - 19.9 - 3.1 - 0.355		327.087	1	6.49707	2.75829e-07	3.11409e-06	6.57659
6.53_567.1282m/z	2'-Hydroxyformononetin	2M-H	C16H12O5	37.2	3.36	-2.51762	85.5063	100 - 17.6 - 2.49 - 0.256		567.128	1	6.53035	0.0849995	0.135766	2.71997
6.53_567.1282m/z	Acacetin	2M-H	C16H12O5	37.2	3.27	-2.51762	85.5063	100 - 17.6 - 2.49 - 0.256		567.128	1	6.53035	0.0849995	0.135766	2.71997
6.53_567.1282m/z	Biochanin A	2M-H	C16H12O5	37.2	3.36	-2.51762	85.5063	100 - 17.6 - 2.49 - 0.256		567.128	1	6.53035	0.0849995	0.135766	2.71997
6.53_567.1282m/z	Calycosin	2M-H	C16H12O5	37.2	3.36	-2.51762	85.5063	100 - 17.6 - 2.49 - 0.256		567.128	1	6.53035	0.0849995	0.135766	2.71997
6.53_567.1282m/z	Genkwanin	2M-H	C16H12O5	37.2	3.27	-2.51762	85.5063	100 - 17.6 - 2.49 - 0.256		567.128	1	6.53035	0.0849995	0.135766	2.71997
6.53_567.1282m/z	Isoprunetin	2M-H	C16H12O5	37.2	3.36	-2.51762	85.5063	100 - 17.6 - 2.49 - 0.256		567.128	1	6.53035	0.0849995	0.135766	2.71997
6.53_567.1282m/z	Maackiain	2M-H	C16H12O5	37.2	3.41	-2.51762	85.5063	100 - 17.6 - 2.49 - 0.256		567.128	1	6.53035	0.0849995	0.135766	2.71997
6.53_567.1282m/z	Prunetin	2M-H	C16H12O5	37.2	3.36	-2.51762	85.5063	100 - 17.6 - 2.49 - 0.256		567.128	1	6.53035	0.0849995	0.135766	2.71997
6.53_567.1282m/z	Thevetiaflavone	2M-H	C16H12O5	37.2	3.27	-2.51762	85.5063	100 - 17.6 - 2.49 - 0.256		567.128	1	6.53035	0.0849995	0.135766	2.71997
6.54_599.1906m/z	5,7-Dihydroxy-4'-methoxy-8-methylflavanone	2M-H	C17H16O5	38.1	5.09	-2.83212	88.6555	100 - 18.8 - 2.69 - 0.284		599.191	1	6.53917	0.0288122	0.0547532	1.80814
6.56_297.0400m/z	3,8-Dihydroxy-9-methoxycoumestan	M-H	C16H10O6	38.9	4.5	-1.63958	91.8944	100 - 17.6 - 2.7 - 0.293		297.04	1	6.55683	7.5898e-05	0.000328473	2.93394
6.56_297.0400m/z	Ayamenin A	M-H	C16H10O6	38.9	4.5	-1.63958	91.8944	100 - 17.6 - 2.7 - 0.293		297.04	1	6.55683	7.5898e-05	0.000328473	2.93394
6.56_297.0400m/z	Sophorophenolone	M-H	C16H10O6	38.9	4.5	-1.63958	91.8944	100 - 17.6 - 2.7 - 0.293		297.04	1	6.55683	7.5898e-05	0.000328473	2.93394
6.56_297.0400m/z	Trifoliol	M-H	C16H10O6	38.9	4.5	-1.63958	91.8944	100 - 17.6 - 2.7 - 0.293		297.04	1	6.55683	7.5898e-05	0.000328473	2.93394
6.45_300.0631m/z	Peonidin	M-H	C16H13O6+	41	23.8	-2.92862	84.6348	100 - 17.7 - 2.7 - 0.294		300.063	1	6.45292	5.05738e-09	1.21911e-07	115.117
6.57_349.0709m/z	Lupinalbin H	M-H	C20H14O6	44.8	47.6	-2.45179	79.3741	100 - 22 - 3.54 - 0.424		349.071	1	6.57452	0.778966	0.808631	1.07274
6.62_283.0605m/z	2'-Hydroxyformononetin	M-H	C16H12O5	42	27.7	-2.6266	85.2729	100 - 17.6 - 2.49 - 0.256		283.06	1	6.61867	6.29953e-07	5.96383e-06	5.90467
6.62_283.0605m/z	Acacetin	M-H	C16H12O5	42	27.7	-2.6266	85.2729	100 - 17.6 - 2.49 - 0.256		283.06	1	6.61867	6.29953e-07	5.96383e-06	5.90467
6.62_283.0605m/z	Biochanin A	M-H	C16H12O5	42	27.7	-2.6266	85.2729	100 - 17.6 - 2.49 - 0.256		283.06	1	6.61867	6.29953e-07	5.96383e-06	5.90467
6.62_283.0605m/z	Calycosin	M-H	C16H12O5	42	27.7	-2.6266	85.2729	100 - 17.6 - 2.49 - 0.256		283.06	1	6.61867	6.29953e-07	5.96383e-06	5.90467
6.62_283.0605m/z	Genkwanin	M-H	C16H12O5	42	27.7	-2.6266	85.2729	100 - 17.6 - 2.49 - 0.256		283.06	1	6.61867	6.29953e-07	5.96383e-06	5.90467
6.62_283.0605m/z	Isoprunetin	M-H	C16H12O5	42	27.7	-2.6266	85.2729	100 - 17.6 - 2.49 - 0.256		283.06	1	6.61867	6.29953e-07	5.96383e-06	5.90467
6.62_283.0605m/z	Maackiain	M-H	C16H12O5	42	28	-2.6266	85.2729	100 - 17.6 - 2.49 - 0.256		283.06	1	6.61867	6.29953e-07	5.96383e-06	5.90467
6.62_283.0605m/z	Prunetin	M-H	C16H12O5	42	27.7	-2.6266	85.2729	100 - 17.6 - 2.49 - 0.256		283.06	1	6.61867	6.29953e-07	5.96383e-06	5.90467
6.62_283.0605m/z	Thevetiaflavone	M-H	C16H12O5	42	27.7	-2.6266	85.2729	100 - 17.6 - 2.49 - 0.256		283.06	1	6.61867	6.29953e-07	5.96383e-06	5.90467
6.63_285.0764m/z	Vestitone	M-H	C16H14O5	42.7	26.9	-1.62542	88.3452	100 - 17.7 - 2.49 - 0.257		285.076	1	6.62748	1.13253e-05	6.69457e-05	2.34623
6.63_313.0714m/z	2',5-Dihydroxy-4',7-dimethoxyisoflavone	M-H	C17H14O6	43.1	21.8	-1.27605	95.1506	100 - 18.8 - 2.9 - 0.323		313.071	1	6.62748	6.03336e-05	0.00027045	1.74375
6.63_313.0714m/z	2',7-Dihydroxy-4',5'-dimethoxyisoflavone	M-H	C17H14O6	43.1	21.8	-1.27605	95.1506	100 - 18.8 - 2.9 - 0.323		313.071	1	6.62748	6.03336e-05	0.00027045	1.74375
6.63_335.0908m/z	Alpinumisoflavone	M-H	C20H16O5	47.3	54.1	-4.95616	87.9561	100 - 22 - 3.33 - 0.378		335.091	1	6.62748	0.0109662	0.0239292	1.73995
6.63_335.0908m/z	Cyclophaseol	M-H	C20H16O5	47.5	55.4	-4.95616	87.9561	100 - 22 - 3.33 - 0.378		335.091	1	6.62748	0.0109662	0.0239292	1.73995
6.63_335.0908m/z	Phaseol	M-H	C20H16O5	47	52.5	-4.95616	87.9561	100 - 22 - 3.33 - 0.378		335.091	1	6.62748	0.0109662	0.0239292	1.73995
6.65_599.1906m/z	5,7-Dihydroxy-4'-methoxy-8-methylflavanone	2M-H	C17H16O5	36.9	0	-2.84732	88.002	100 - 18.8 - 2.69 - 0.284		599.191	1	6.65398	0.028387	0.0541433	1.80815
6.66_351.0869m/z	Licoisoflavone B	M-H	C20H16O6	37.4	0	-1.55332	88.9529	100 - 22 - 3.55 - 0.425		351.087	1	6.66282	3.84288e-08	6.35012e-07	7.73655
6.66_351.0869m/z	Lupinalbin B	M-H	C20H16O6	37.4	0	-1.55332	88.9529	100 - 22 - 3.55 - 0.425		351.087	1	6.66282	3.84288e-08	6.35012e-07	7.73655
6.66_351.0869m/z	Lupinalbin D	M-H	C20H16O6	37.4	0	-1.55332	88.9529	100 - 22 - 3.55 - 0.425		351.087	1	6.66282	3.84288e-08	6.35012e-07	7.73655
6.71_281.0442m/z	3-O-Methylcoumestrol	M-H	C16H10O5	55.1	97.6	-4.68705	83.4001	100 - 17.6 - 2.48 - 0.256		281.044	1	6.70697	0.0366385	0.0673126	4.27381
6.71_281.0442m/z	9-O-Methylcoumestrol	M-H	C16H10O5	55.1	97.6	-4.68705	83.4001	100 - 17.6 - 2.48 - 0.256		281.044	1	6.70697	0.0366385	0.0673126	4.27381
6.71_281.0446m/z	3-O-Methylcoumestrol	M-H	C16H10O5	37.7	7.08	-3.29164	85.367	100 - 17.6 - 2.48 - 0.256		281.045	1	6.70697	0.0211187	0.0420682	2.89818
6.71_281.0446m/z	9-O-Methylcoumestrol	M-H	C16H10O5	37.7	7.08	-3.29164	85.367	100 - 17.6 - 2.48 - 0.256		281.045	1	6.70697	0.0211187	0.0420682	2.89818
6.71_381.0972m/z	Cyclolisetin	M-H	C21H18O7	36.3	0.578	-2.1552	83.299	100 - 23.2 - 4 - 0.513		381.097	1	6.70697	0.00153388	0.00446812	4.2189
6.71_381.0972m/z	Lisetin	M-H	C21H18O7	36.3	0.578	-2.1552	83.299	100 - 23.2 - 4 - 0.513		381.097	1	6.70697	0.00153388	0.00446812	4.2189
6.62_267.0658m/z	Formononetin	M-H	C16H12O4	37.7	3.22	-1.8669	87.5344	100 - 17.6 - 2.28 - 0.219		267.066	1	6.61867	6.99401e-09	1.57924e-07	3.64064
6.62_267.0658m/z	Trigraecum	M-H	C16H12O4	37.7	3.22	-1.8669	87.5344	100 - 17.6 - 2.28 - 0.219		267.066	1	6.61867	6.99401e-09	1.57924e-07	3.64064
6.45_285.0394m/z	2'-Hydroxygenistein	M-H	C15H10O6	36.1	0	-3.86181	84.8053	100 - 16.6 - 2.52 - 0.266		285.039	1	6.45292	8.67734e-06	5.45767e-05	Infinity
6.45_285.0394m/z	Kaempferol	M-H	C15H10O6	36.1	0	-3.86181	84.8053	100 - 16.6 - 2.52 - 0.266		285.039	1	6.45292	8.67734e-06	5.45767e-05	Infinity
6.45_285.0394m/z	Luteolin	M-H	C15H10O6	37.1	5.15	-3.86181	84.8053	100 - 16.6 - 2.52 - 0.266		285.039	1	6.45292	8.67734e-06	5.45767e-05	Infinity
6.44_627.1491m/z	2',5-Dihydroxy-4',7-dimethoxyisoflavone	2M-H	C17H14O6	52.8	69.8	-2.77283	97.6736	100 - 18.8 - 2.9 - 0.323		627.149	1	6.43527	6.99754e-06	4.55591e-05	2.94037
6.44_627.1491m/z	2',7-Dihydroxy-4',5'-dimethoxyisoflavone	2M-H	C17H14O6	52.8	69.8	-2.77283	97.6736	100 - 18.8 - 2.9 - 0.323		627.149	1	6.43527	6.99754e-06	4.55591e-05	2.94037
6.42_595.0875m/z	3,8-Dihydroxy-9-methoxycoumestan	2M-H	C16H10O6	54.5	77.6	-1.12418	96.0433	100 - 17.6 - 2.7 - 0.293		595.088	1	6.4176	0.0699181	0.116222	2.93309
6.42_595.0875m/z	Ayamenin A	2M-H	C16H10O6	52.8	69.4	-1.12418	96.0433	100 - 17.6 - 2.7 - 0.293		595.088	1	6.4176	0.0699181	0.116222	2.93309
6.42_595.0875m/z	Sophorophenolone	2M-H	C16H10O6	53.3	71.6	-1.12418	96.0433	100 - 17.6 - 2.7 - 0.293		595.088	1	6.4176	0.0699181	0.116222	2.93309
6.42_595.0875m/z	Trifoliol	2M-H	C16H10O6	54.5	77.6	-1.12418	96.0433	100 - 17.6 - 2.7 - 0.293		595.088	1	6.4176	0.0699181	0.116222	2.93309
6.10_283.0608m/z	2'-Hydroxyformononetin	M-H	C16H12O5	50.9	64.6	-1.55542	91.9049	100 - 17.6 - 2.49 - 0.256		283.061	1	6.09967	0.0127395	0.027307	1.79482
6.10_283.0608m/z	Acacetin	M-H	C16H12O5	50.9	64.6	-1.55542	91.9049	100 - 17.6 - 2.49 - 0.256		283.061	1	6.09967	0.0127395	0.027307	1.79482
6.10_283.0608m/z	Biochanin A	M-H	C16H12O5	50.9	64.6	-1.55542	91.9049	100 - 17.6 - 2.49 - 0.256		283.061	1	6.09967	0.0127395	0.027307	1.79482
6.10_283.0608m/z	Calycosin	M-H	C16H12O5	50.9	64.6	-1.55542	91.9049	100 - 17.6 - 2.49 - 0.256		283.061	1	6.09967	0.0127395	0.027307	1.79482
6.10_283.0608m/z	Genkwanin	M-H	C16H12O5	50.9	64.6	-1.55542	91.9049	100 - 17.6 - 2.49 - 0.256		283.061	1	6.09967	0.0127395	0.027307	1.79482
6.10_283.0608m/z	Isoprunetin	M-H	C16H12O5	50.9	64.6	-1.55542	91.9049	100 - 17.6 - 2.49 - 0.256		283.061	1	6.09967	0.0127395	0.027307	1.79482
6.10_283.0608m/z	Maackiain	M-H	C16H12O5	46.9	44.5	-1.55542	91.9049	100 - 17.6 - 2.49 - 0.256		283.061	1	6.09967	0.0127395	0.027307	1.79482
6.10_283.0608m/z	Prunetin	M-H	C16H12O5	50.9	64.6	-1.55542	91.9049	100 - 17.6 - 2.49 - 0.256		283.061	1	6.09967	0.0127395	0.027307	1.79482
6.10_283.0608m/z	Thevetiaflavone	M-H	C16H12O5	50.9	64.6	-1.55542	91.9049	100 - 17.6 - 2.49 - 0.256		283.061	1	6.09967	0.0127395	0.027307	1.79482
6.11_327.0862m/z	5-Hydroxy-4',7,8-trimethoxyflavone	M-H	C18H16O6	35.9	0	-3.5632	83.4409	100 - 19.9 - 3.1 - 0.355		327.086	1	6.10852	0.0397993	0.0722702	Infinity
6.11_327.0862m/z	cis-4-Hydroxycinnamic acid	2M-H	C9H8O3	37.7	0	-3.5632	92.7187	100 - 9.94 - 1.06		327.086	1	6.10852	0.0397993	0.0722702	Infinity
6.11_327.0862m/z	Kaempferol 3,7,4'-trimethyl ether	M-H	C18H16O6	35.9	0	-3.5632	83.4409	100 - 19.9 - 3.1 - 0.355		327.086	1	6.10852	0.0397993	0.0722702	Infinity
6.11_327.0862m/z	p-Coumaric acid	2M-H	C9H8O3	37.7	0	-3.5632	92.7187	100 - 9.94 - 1.06		327.086	1	6.10852	0.0397993	0.0722702	Infinity
6.11_327.0862m/z	Salvigenin	M-H	C18H16O6	35.9	0	-3.5632	83.4409	100 - 19.9 - 3.1 - 0.355		327.086	1	6.10852	0.0397993	0.0722702	Infinity
6.14_349.0707m/z	Lupinalbin H	M-H	C20H14O6	35.4	0	-3.16291	80.9319	100 - 22 - 3.54 - 0.424		349.071	1	6.14382	0.0149127	0.0311928	Infinity
6.15_345.0609m/z	Syringetin	M-H	C17H14O8	37.7	0	-2.09276	90.9523	100 - 18.9 - 3.32 - 0.403		345.061	1	6.15268	2.28344e-07	2.65212e-06	110.22
6.17_327.0504m/z	Erythrinin H	M-H	C17H12O7	41.8	21.8	-1.98076	89.7968	100 - 18.8 - 3.1 - 0.362		327.05	1	6.17033	0.0692126	0.11526	116.981
6.18_595.0873m/z	3,8-Dihydroxy-9-methoxycoumestan	2M-H	C16H10O6	37.1	0	-1.57835	87.5426	100 - 17.6 - 2.7 - 0.293		595.087	1	6.17917	0.226866	0.304445	3.19492
6.18_595.0873m/z	Ayamenin A	2M-H	C16H10O6	37.1	0	-1.57835	87.5426	100 - 17.6 - 2.7 - 0.293		595.087	1	6.17917	0.226866	0.304445	3.19492
6.18_595.0873m/z	Sophorophenolone	2M-H	C16H10O6	37.1	0	-1.57835	87.5426	100 - 17.6 - 2.7 - 0.293		595.087	1	6.17917	0.226866	0.304445	3.19492
6.18_595.0873m/z	Trifoliol	2M-H	C16H10O6	37.1	0	-1.57835	87.5426	100 - 17.6 - 2.7 - 0.293		595.087	1	6.17917	0.226866	0.304445	3.19492
6.21_379.0812m/z	Hirtellanine A	M-H	C21H16O7	35.3	0	-2.86592	80.0987	100 - 23.2 - 4 - 0.512		379.081	1	6.21448	0.299537	0.382885	1.8471
6.22_567.1286m/z	2'-Hydroxyformononetin	2M-H	C16H12O5	38.4	1.84	-1.92413	92.6825	100 - 17.6 - 2.49 - 0.256		567.129	1	6.22333	0.44189	0.517536	1.2291
6.22_567.1286m/z	Acacetin	2M-H	C16H12O5	41.4	16.7	-1.92413	92.6825	100 - 17.6 - 2.49 - 0.256		567.129	1	6.22333	0.44189	0.517536	1.2291
6.22_567.1286m/z	Biochanin A	2M-H	C16H12O5	41.4	16.8	-1.92413	92.6825	100 - 17.6 - 2.49 - 0.256		567.129	1	6.22333	0.44189	0.517536	1.2291
6.22_567.1286m/z	Calycosin	2M-H	C16H12O5	38.4	1.84	-1.92413	92.6825	100 - 17.6 - 2.49 - 0.256		567.129	1	6.22333	0.44189	0.517536	1.2291
6.22_567.1286m/z	Genkwanin	2M-H	C16H12O5	38.4	1.81	-1.92413	92.6825	100 - 17.6 - 2.49 - 0.256		567.129	1	6.22333	0.44189	0.517536	1.2291
6.22_567.1286m/z	Isoprunetin	2M-H	C16H12O5	38.4	1.84	-1.92413	92.6825	100 - 17.6 - 2.49 - 0.256		567.129	1	6.22333	0.44189	0.517536	1.2291
6.22_567.1286m/z	Maackiain	2M-H	C16H12O5	42.1	20.3	-1.92413	92.6825	100 - 17.6 - 2.49 - 0.256		567.129	1	6.22333	0.44189	0.517536	1.2291
6.22_567.1286m/z	Prunetin	2M-H	C16H12O5	38.4	1.84	-1.92413	92.6825	100 - 17.6 - 2.49 - 0.256		567.129	1	6.22333	0.44189	0.517536	1.2291
6.22_567.1286m/z	Thevetiaflavone	2M-H	C16H12O5	38.4	1.81	-1.92413	92.6825	100 - 17.6 - 2.49 - 0.256		567.129	1	6.22333	0.44189	0.517536	1.2291
6.26_315.0504m/z	3,4',5,7-Tetrahydroxy-6-methoxyflavone	M-H	C16H12O7	47.1	48.4	-1.85374	89.4884	100 - 17.7 - 2.91 - 0.331		315.05	1	6.25865	0.00171144	0.00491059	1.80828
6.26_315.0504m/z	Isorhamnetin	M-H	C16H12O7	47.1	48.4	-1.85374	89.4884	100 - 17.7 - 2.91 - 0.331		315.05	1	6.25865	0.00171144	0.00491059	1.80828
6.27_267.0290m/z	Ayamenin B	M-H	C15H8O5	39.6	15.4	-3.36823	86.3997	100 - 16.5 - 2.3 - 0.23		267.029	1	6.26748	0.00276267	0.00746161	25.8593
6.27_267.0290m/z	Coumestrol	M-H	C15H8O5	39.6	15.4	-3.36823	86.3997	100 - 16.5 - 2.3 - 0.23		267.029	1	6.26748	0.00276267	0.00746161	25.8593
6.27_297.0764m/z	3',4'-Dimethoxy-7-hydroxyisoflavone	M-H	C17H14O5	45	33.1	-1.40324	93.6428	100 - 18.7 - 2.68 - 0.284		297.076	1	6.26748	3.91688e-09	1.01709e-07	14.791
6.27_297.0764m/z	5-Hydroxy-4',7-dimethoxyflavone	M-H	C17H14O5	45	33.1	-1.40324	93.6428	100 - 18.7 - 2.68 - 0.284		297.076	1	6.26748	3.91688e-09	1.01709e-07	14.791
6.27_297.0764m/z	5-Hydroxy-4',7-dimethoxyisoflavone	M-H	C17H14O5	45	33.1	-1.40324	93.6428	100 - 18.7 - 2.68 - 0.284		297.076	1	6.26748	3.91688e-09	1.01709e-07	14.791
6.27_297.0764m/z	7-Hydroxy-3',4'-dimethoxyisoflavone	M-H	C17H14O5	45	33.1	-1.40324	93.6428	100 - 18.7 - 2.68 - 0.284		297.076	1	6.26748	3.91688e-09	1.01709e-07	14.791
6.27_297.0764m/z	Mosloflavone	M-H	C17H14O5	45	33.1	-1.40324	93.6428	100 - 18.7 - 2.68 - 0.284		297.076	1	6.26748	3.91688e-09	1.01709e-07	14.791
6.27_463.0871m/z	Quercetin 3-O-D-galactoside	M-H	C21H20O12	36.4	4.97	-2.30252	79.5891	100 - 23.4 - 5.08 - 0.762 - 0.102		463.087	1	6.26748	0.374975	0.453635	1.19129
6.27_463.0871m/z	Quercetin 3-O-D-glucoside	M-H	C21H20O12	36.4	4.97	-2.30252	79.5891	100 - 23.4 - 5.08 - 0.762 - 0.102		463.087	1	6.26748	0.374975	0.453635	1.19129
6.27_491.1196m/z	Tricin 7-O-glucoside	M-H	C23H24O12	37.2	6.08	0.261641	80.3755	100 - 25.6 - 5.61 - 0.877 - 0.119		491.12	1	6.26748	0.204906	0.279725	1.21924
6.28_313.0711m/z	2',5-Dihydroxy-4',7-dimethoxyisoflavone	M-H	C17H14O6	43.1	28.9	-2.06567	89.1544	100 - 18.8 - 2.9 - 0.323		313.071	1	6.2763	6.88059e-10	2.69474e-08	26.9582
6.28_313.0711m/z	2',7-Dihydroxy-4',5'-dimethoxyisoflavone	M-H	C17H14O6	43.1	28.9	-2.06567	89.1544	100 - 18.8 - 2.9 - 0.323		313.071	1	6.2763	6.88059e-10	2.69474e-08	26.9582
6.32_349.0704m/z	Lupinalbin H	M-H	C20H14O6	46.9	57.1	-3.85747	81.8871	100 - 22 - 3.54 - 0.424		349.07	1	6.32045	0.25827	0.338345	1.60861
6.33_687.1701m/z	Eupatilin	2M-H	C18H16O7	38.7	1.25	-2.67471	95.6091	100 - 19.9 - 3.32 - 0.397		687.17	1	6.32933	5.33488e-05	0.000243977	169.552
6.33_687.1701m/z	Eupatorin	2M-H	C18H16O7	38.5	0	-2.67471	95.6091	100 - 19.9 - 3.32 - 0.397		687.17	1	6.32933	5.33488e-05	0.000243977	169.552
6.36_299.0551m/z	3,3',7-Trihydroxy-4'-methoxyflavone	M-H	C16H12O6	39.7	16.8	-3.36377	85.5384	100 - 17.7 - 2.7 - 0.294		299.055	1	6.35578	0.213979	0.289933	3.81337
6.40_281.0447m/z	3-O-Methylcoumestrol	M-H	C16H10O5	38	7.68	-2.92886	85.9517	100 - 17.6 - 2.48 - 0.256		281.045	1	6.39992	0.140274	0.204635	1.01556
6.40_281.0447m/z	9-O-Methylcoumestrol	M-H	C16H10O5	38	7.68	-2.92886	85.9517	100 - 17.6 - 2.48 - 0.256		281.045	1	6.39992	0.140274	0.204635	1.01556
6.41_335.0911m/z	Alpinumisoflavone	M-H	C20H16O5	51.9	75.1	-4.16684	89.4267	100 - 22 - 3.33 - 0.378		335.091	1	6.40877	0.000152166	0.00060176	2.03811
6.41_335.0911m/z	Cyclophaseol	M-H	C20H16O5	52.2	76.4	-4.16684	89.4267	100 - 22 - 3.33 - 0.378		335.091	1	6.40877	0.000152166	0.00060176	2.03811
6.41_335.0911m/z	Phaseol	M-H	C20H16O5	51.6	73.3	-4.16684	89.4267	100 - 22 - 3.33 - 0.378		335.091	1	6.40877	0.000152166	0.00060176	2.03811
6.72_321.1129m/z	Glyceollin I	M-H	C20H18O4	38.2	0	-1.06097	92.3716	100 - 22 - 3.12 - 0.333		321.113	1	6.7158	0.170189	0.23908	2.00704
6.08_296.0825m/z	5'-Methylthioadenosine	M-H	C11H15N5O3S	36.8	0	0.667051	85.008	100 - 14.8 - 6.16 - 0.768		296.082	1	6.08203	9.789e-11	6.35475e-09	15.0024
6.73_563.0979m/z	3-O-Methylcoumestrol	2M-H	C16H10O5	46.5	45.8	-0.84173	87.5741	100 - 17.6 - 2.48 - 0.256		563.098	1	6.73345	0.783631	0.812546	1.30377
6.73_563.0979m/z	9-O-Methylcoumestrol	2M-H	C16H10O5	44.7	36.8	-0.84173	87.5741	100 - 17.6 - 2.48 - 0.256		563.098	1	6.73345	0.783631	0.812546	1.30377
6.77_595.0881m/z	3,8-Dihydroxy-9-methoxycoumestan	2M-H	C16H10O6	38.8	2.36	-0.232922	91.709	100 - 17.6 - 2.7 - 0.293		595.088	1	6.76878	0.133013	0.195691	1.52101
6.77_595.0881m/z	Ayamenin A	2M-H	C16H10O6	38.8	2.36	-0.232922	91.709	100 - 17.6 - 2.7 - 0.293		595.088	1	6.76878	0.133013	0.195691	1.52101
6.77_595.0881m/z	Sophorophenolone	2M-H	C16H10O6	38.8	2.36	-0.232922	91.709	100 - 17.6 - 2.7 - 0.293		595.088	1	6.76878	0.133013	0.195691	1.52101
6.77_595.0881m/z	Trifoliol	2M-H	C16H10O6	38.8	2.36	-0.232922	91.709	100 - 17.6 - 2.7 - 0.293		595.088	1	6.76878	0.133013	0.195691	1.52101
8.03_419.1486m/z	Lupinalbin F	M-H	C25H24O6	35	0	-3.45367	79.0753	100 - 27.5 - 4.88 - 0.648		419.149	1	8.02543	0.62155	0.67814	1.11024
8.14_419.1493m/z	Lupinalbin F	M-H	C25H24O6	40.5	16.2	-1.74961	88.508	100 - 27.5 - 4.88 - 0.648		419.149	1	8.14022	0.0770668	0.125354	1.41828
8.14_563.0979m/z	3-O-Methylcoumestrol	2M-H	C16H10O5	51.6	66.5	-0.842284	92.4074	100 - 17.6 - 2.48 - 0.256		563.098	1	8.14022	0.0288031	0.0547532	2.40827
8.14_563.0979m/z	9-O-Methylcoumestrol	2M-H	C16H10O5	46.8	42.5	-0.842284	92.4074	100 - 17.6 - 2.48 - 0.256		563.098	1	8.14022	0.0288031	0.0547532	2.40827
8.20_417.1333m/z	Millettin	M-H	C25H22O6	52.8	74.7	-2.64972	92.7228	100 - 27.5 - 4.87 - 0.647		417.133	1	8.20203	0.74279	0.780972	1.12208
8.28_593.1898m/z	Didymin	M-H	C28H34O14	37.4	0	3.68386	91.4591	100 - 31.2 - 7.58 - 1.35 - 0.206		593.19	1	8.28155	0.701604	0.74771	1.07458
8.34_419.1494m/z	Lupinalbin F	M-H	C25H24O6	36.8	0	-1.52732	86.0856	100 - 27.5 - 4.88 - 0.648		419.149	1	8.34333	1.20964e-09	4.07176e-08	3.02416
8.77_447.2741m/z	Blumenol A	2M-H	C13H20O3	37.8	0	-2.39823	91.9693	100 - 14.4 - 1.58 - 0.128		447.274	1	8.77435	7.53419e-07	6.84738e-06	42.3439
8.93_863.2762m/z	Lotuslactone	2M-H	C22H24O9	39	0	-0.656	95.8527	100 - 24.4 - 4.7 - 0.663		863.276	1	8.93368	0.00017762	0.000687663	1.24093
8.96_455.3530m/z	Betulinic acid	M-H	C30H48O3	38.9	0	-0.121912	94.5858	100 - 33.1 - 5.92 - 0.752		455.353	1	8.96053	0.823367	0.844118	1.00756
8.96_455.3530m/z	Oleanolic acid	M-H	C30H48O3	38.9	0	-0.121912	94.5858	100 - 33.1 - 5.92 - 0.752		455.353	1	8.96053	0.823367	0.844118	1.00756
8.96_455.3530m/z	Soyasapogenol E	M-H	C30H48O3	38.9	0	-0.121912	94.5858	100 - 33.1 - 5.92 - 0.752		455.353	1	8.96053	0.823367	0.844118	1.00756
8.96_455.3530m/z	Ursolic acid	M-H	C30H48O3	38.9	0	-0.121912	94.5858	100 - 33.1 - 5.92 - 0.752		455.353	1	8.96053	0.823367	0.844118	1.00756
9.00_863.2763m/z	Lotuslactone	2M-H	C22H24O9	37.7	0	-0.596944	89.4027	100 - 24.4 - 4.7 - 0.663		863.276	1	8.99585	0.222892	0.30011	1.06845
9.03_277.2166m/z	Linolenic acid	M-H	C18H30O2	36.2	0	-2.68447	84.0909	100 - 19.9 - 2.28 - 0.193		277.217	1	9.02913	3.96758e-09	1.02295e-07	2.50287
9.13_455.3529m/z	Betulinic acid	M-H	C30H48O3	38.7	0	-0.376978	93.7949	100 - 33.1 - 5.92 - 0.752		455.353	1	9.12627	5.69232e-05	0.000257384	1.50071
9.13_455.3529m/z	Oleanolic acid	M-H	C30H48O3	38.7	0	-0.376978	93.7949	100 - 33.1 - 5.92 - 0.752		455.353	1	9.12627	5.69232e-05	0.000257384	1.50071
9.13_455.3529m/z	Soyasapogenol E	M-H	C30H48O3	38.7	0	-0.376978	93.7949	100 - 33.1 - 5.92 - 0.752		455.353	1	9.12627	5.69232e-05	0.000257384	1.50071
9.13_455.3529m/z	Ursolic acid	M-H	C30H48O3	38.7	0	-0.376978	93.7949	100 - 33.1 - 5.92 - 0.752		455.353	1	9.12627	5.69232e-05	0.000257384	1.50071
9.15_863.2763m/z	Lotuslactone	2M-H	C22H24O9	38.8	0	-0.533381	94.426	100 - 24.4 - 4.7 - 0.663		863.276	1	9.15277	0.00271805	0.00735749	1.20942
9.46_313.0710m/z	2',5-Dihydroxy-4',7-dimethoxyisoflavone	M-H	C17H14O6	36.3	0	-2.36398	84.4348	100 - 18.8 - 2.9 - 0.323		313.071	1	9.46222	0.0146476	0.0306914	1.77941
9.46_313.0710m/z	2',7-Dihydroxy-4',5'-dimethoxyisoflavone	M-H	C17H14O6	36.3	0	-2.36398	84.4348	100 - 18.8 - 2.9 - 0.323		313.071	1	9.46222	0.0146476	0.0306914	1.77941
9.47_279.2321m/z	Linoleic acid	M-H	C18H32O2	35.9	0	-3.06621	83.2384	100 - 19.9 - 2.29 - 0.193		279.232	1	9.47103	0.00592671	0.0142782	1.37763
9.64_405.1728m/z	Lupalbigenin	M-H	C25H26O5	35.5	0	4.93267	83.1726	100 - 27.5 - 4.67 - 0.591		405.173	1	9.63715	0.502056	0.572329	2.01233
12.38_473.3620m/z	20-Hydroxybetulinic acid	M-H	C30H50O4	34.3	0	-3.5123	75.427	100 - 33.2 - 6.15 - 0.824		473.362	1	12.3847	0.0508063	0.0891838	2.98443
12.38_473.3620m/z	Soyasapogenol A	M-H	C30H50O4	34.3	0	-3.5123	75.427	100 - 33.2 - 6.15 - 0.824		473.362	1	12.3847	0.0508063	0.0891838	2.98443
12.55_473.3633m/z	20-Hydroxybetulinic acid	M-H	C30H50O4	56.3	99	-0.779777	83.4838	100 - 33.2 - 6.15 - 0.824		473.363	1	12.5505	0.000921934	0.0028597	1.22234
12.55_473.3633m/z	Soyasapogenol A	M-H	C30H50O4	56.3	99	-0.779777	83.4838	100 - 33.2 - 6.15 - 0.824		473.363	1	12.5505	0.000921934	0.0028597	1.22234
12.82_339.3260m/z	Behenic acid	M-H	C22H44O2	35.5	0	-2.50375	80.5679	100 - 24.4 - 3.25 - 0.311		339.326	1	12.8162	1.14312e-07	1.54486e-06	1.4871
7.98_349.0713m/z	Lupinalbin H	M-H	C20H14O6	52.6	73	-1.41934	91.5911	100 - 22 - 3.54 - 0.424		349.071	1	7.98333	1.41955e-10	8.60099e-09	5.79858
7.90_419.1492m/z	Lupinalbin F	M-H	C25H24O6	52.7	83.8	-1.88774	82.1136	100 - 27.5 - 4.88 - 0.648		419.149	1	7.90382	3.09918e-09	8.60049e-08	7.49941
7.83_417.1335m/z	Millettin	M-H	C25H22O6	35.8	0	-2.06774	81.3547	100 - 27.5 - 4.87 - 0.647		417.133	1	7.8332	3.73594e-06	2.68409e-05	5.67492
7.74_351.1234m/z	4'-Methylwighteone	M-H	C21H20O5	41.6	17.7	-1.05122	91.7067	100 - 23.1 - 3.58 - 0.416		351.123	1	7.7449	0.000182572	0.000703089	5.11238
7.74_351.1234m/z	Glyurallin A	M-H	C21H20O5	41.6	17.7	-1.05122	91.7067	100 - 23.1 - 3.58 - 0.416		351.123	1	7.7449	0.000182572	0.000703089	5.11238
6.80_611.1403m/z	Epigallocatechin	2M-H	C15H14O7	36.8	0	-0.545104	84.5822	100 - 16.7 - 2.74 - 0.302		611.14	1	6.8041	2.8065e-05	0.000143145	20.9502
6.80_611.1403m/z	Gallocatechin	2M-H	C15H14O7	36.8	0	-0.545104	84.5822	100 - 16.7 - 2.74 - 0.302		611.14	1	6.8041	2.8065e-05	0.000143145	20.9502
6.83_367.1175m/z	Lupisoflavone	M-H	C21H20O6	37.1	8.29	-3.17292	81.0165	100 - 23.2 - 3.79 - 0.465		367.118	1	6.8306	0.0164189	0.0337797	16.9978
6.84_351.0865m/z	Licoisoflavone B	M-H	C20H16O6	38.3	8.95	-2.47739	85.3698	100 - 22 - 3.55 - 0.425		351.087	1	6.83942	0.878088	0.888442	1.37839
6.84_351.0865m/z	Lupinalbin B	M-H	C20H16O6	38.3	9.26	-2.47739	85.3698	100 - 22 - 3.55 - 0.425		351.087	1	6.83942	0.878088	0.888442	1.37839
6.84_351.0865m/z	Lupinalbin D	M-H	C20H16O6	38.3	9.26	-2.47739	85.3698	100 - 22 - 3.55 - 0.425		351.087	1	6.83942	0.878088	0.888442	1.37839
6.85_707.2112m/z	Licoisoflavone A	2M-H	C20H18O6	36.4	0	-3.13253	85.8154	100 - 22.1 - 3.55 - 0.426		707.211	1	6.84825	2.81725e-05	0.000143442	Infinity
6.85_707.2112m/z	Luteone	2M-H	C20H18O6	36.4	0	-3.13253	85.8154	100 - 22.1 - 3.55 - 0.426		707.211	1	6.84825	2.81725e-05	0.000143442	Infinity
6.86_407.1870m/z	Euchrestaflavanone A	M-H	C25H28O5	37.6	0	1.49036	90.0285	100 - 27.6 - 4.68 - 0.592		407.187	1	6.85708	0.409912	0.488279	1.56326
7.02_267.0295m/z	Ayamenin B	M-H	C15H8O5	47.5	44.8	-1.59565	94.7521	100 - 16.5 - 2.3 - 0.23		267.029	1	7.02282	0.0332164	0.0616334	1.56212
7.02_267.0295m/z	Coumestrol	M-H	C15H8O5	47.8	46	-1.59565	94.7521	100 - 16.5 - 2.3 - 0.23		267.029	1	7.02282	0.0332164	0.0616334	1.56212
7.02_349.0713m/z	Lupinalbin H	M-H	C20H14O6	44.4	27	-1.22789	96.4818	100 - 22 - 3.54 - 0.424		349.071	1	7.02282	1.26676e-09	4.22489e-08	3.70114
7.03_297.0765m/z	3',4'-Dimethoxy-7-hydroxyisoflavone	M-H	C17H14O5	43.2	21.3	-1.0851	96.156	100 - 18.7 - 2.68 - 0.284		297.077	1	7.03167	0.117282	0.176608	1.23475
7.03_297.0765m/z	5-Hydroxy-4',7-dimethoxyflavone	M-H	C17H14O5	43.2	21.3	-1.0851	96.156	100 - 18.7 - 2.68 - 0.284		297.077	1	7.03167	0.117282	0.176608	1.23475
7.03_297.0765m/z	5-Hydroxy-4',7-dimethoxyisoflavone	M-H	C17H14O5	43.2	21.3	-1.0851	96.156	100 - 18.7 - 2.68 - 0.284		297.077	1	7.03167	0.117282	0.176608	1.23475
7.03_297.0765m/z	7-Hydroxy-3',4'-dimethoxyisoflavone	M-H	C17H14O5	43.2	21.3	-1.0851	96.156	100 - 18.7 - 2.68 - 0.284		297.077	1	7.03167	0.117282	0.176608	1.23475
7.03_297.0765m/z	Mosloflavone	M-H	C17H14O5	43.2	21.3	-1.0851	96.156	100 - 18.7 - 2.68 - 0.284		297.077	1	7.03167	0.117282	0.176608	1.23475
7.06_351.0869m/z	Licoisoflavone B	M-H	C20H16O6	47.8	46.6	-1.42075	94.0114	100 - 22 - 3.55 - 0.425		351.087	1	7.05813	9.27816e-09	2.01973e-07	5.06972
7.06_351.0869m/z	Lupinalbin B	M-H	C20H16O6	47.9	47.4	-1.42075	94.0114	100 - 22 - 3.55 - 0.425		351.087	1	7.05813	9.27816e-09	2.01973e-07	5.06972
7.06_351.0869m/z	Lupinalbin D	M-H	C20H16O6	47.9	47.4	-1.42075	94.0114	100 - 22 - 3.55 - 0.425		351.087	1	7.05813	9.27816e-09	2.01973e-07	5.06972
6.75_351.0866m/z	Licoisoflavone B	M-H	C20H16O6	37.3	2.74	-2.44147	86.5707	100 - 22 - 3.55 - 0.425		351.087	1	6.7511	0.354281	0.433213	1.17683
6.75_351.0866m/z	Lupinalbin B	M-H	C20H16O6	37.3	2.83	-2.44147	86.5707	100 - 22 - 3.55 - 0.425		351.087	1	6.7511	0.354281	0.433213	1.17683
6.75_351.0866m/z	Lupinalbin D	M-H	C20H16O6	37.3	2.83	-2.44147	86.5707	100 - 22 - 3.55 - 0.425		351.087	1	6.7511	0.354281	0.433213	1.17683
7.06_351.2557m/z	1-Linolenoyl glycerol	M-H	C21H36O4	35	0	4.65317	80.3214	100 - 23.3 - 3.41 - 0.374		351.256	1	7.05813	3.47973e-09	9.37044e-08	11.0298
7.06_351.2557m/z	2-Linolenoyl glycerin	M-H	C21H36O4	35	0	4.65317	80.3214	100 - 23.3 - 3.41 - 0.374		351.256	1	7.05813	3.47973e-09	9.37044e-08	11.0298
7.14_367.1182m/z	Lupisoflavone	M-H	C21H20O6	37.3	0	-1.36517	87.9625	100 - 23.2 - 3.79 - 0.465		367.118	1	7.13763	7.18696e-07	6.58117e-06	69.817
7.17_315.2529m/z	Nonanoic acid	2M-H	C9H18O2	37.4	0	-3.78605	91.4137	100 - 10 - 0.86		315.253	1	7.17295	0.00583906	0.0140871	1.52961
7.20_595.1581m/z	3',4'-Dimethoxy-7-hydroxyisoflavone	2M-H	C17H14O5	38.9	8.45	-4.78523	91.6498	100 - 18.7 - 2.68 - 0.284		595.158	1	7.19943	6.05181e-08	9.20525e-07	3.72227
7.20_595.1581m/z	5-Hydroxy-4',7-dimethoxyflavone	2M-H	C17H14O5	38.9	8.45	-4.78523	91.6498	100 - 18.7 - 2.68 - 0.284		595.158	1	7.19943	6.05181e-08	9.20525e-07	3.72227
7.20_595.1581m/z	5-Hydroxy-4',7-dimethoxyisoflavone	2M-H	C17H14O5	38.9	8.45	-4.78523	91.6498	100 - 18.7 - 2.68 - 0.284		595.158	1	7.19943	6.05181e-08	9.20525e-07	3.72227
7.20_595.1581m/z	7-Hydroxy-3',4'-dimethoxyisoflavone	2M-H	C17H14O5	38.9	8.45	-4.78523	91.6498	100 - 18.7 - 2.68 - 0.284		595.158	1	7.19943	6.05181e-08	9.20525e-07	3.72227
7.20_595.1581m/z	Mosloflavone	2M-H	C17H14O5	38.9	8.45	-4.78523	91.6498	100 - 18.7 - 2.68 - 0.284		595.158	1	7.19943	6.05181e-08	9.20525e-07	3.72227
7.35_315.2529m/z	Nonanoic acid	2M-H	C9H18O2	37.5	0	-3.64577	91.7006	100 - 10 - 0.86		315.253	1	7.34957	0.0479755	0.0849117	1.30816
7.36_473.3632m/z	20-Hydroxybetulinic acid	M-H	C30H50O4	37.3	0	-0.813581	87.6537	100 - 33.2 - 6.15 - 0.824		473.363	1	7.3584	2.05076e-05	0.000110777	1.53023
7.36_473.3632m/z	Soyasapogenol A	M-H	C30H50O4	37.3	0	-0.813581	87.6537	100 - 33.2 - 6.15 - 0.824		473.363	1	7.3584	2.05076e-05	0.000110777	1.53023
7.49_419.1486m/z	Lupinalbin F	M-H	C25H24O6	45.7	49.5	-3.41883	83.0341	100 - 27.5 - 4.88 - 0.648		419.149	1	7.49085	3.14641e-05	0.000156326	5.23153
7.54_321.1126m/z	Glyceollin I	M-H	C20H18O4	36.5	0	-1.86027	84.8724	100 - 22 - 3.12 - 0.333		321.113	1	7.54178	0.323774	0.404602	1.72036
7.68_277.2166m/z	Linolenic acid	M-H	C18H30O2	38.3	12.2	-2.68193	82.3517	100 - 19.9 - 2.28 - 0.193		277.217	1	7.68308	0.193869	0.266863	1.13556
7.71_435.1441m/z	Euchretin B	M-H	C25H24O7	35.8	0	-1.79379	80.9545	100 - 27.6 - 5.1 - 0.707		435.144	1	7.70957	0.00393243	0.0100462	Infinity
7.09_381.0965m/z	Cyclolisetin	M-H	C21H18O7	34.7	0	-3.96846	78.3063	100 - 23.2 - 4 - 0.513		381.096	1	7.09348	0.215809	0.291977	4.49349
7.09_381.0965m/z	Lisetin	M-H	C21H18O7	34.7	0	-3.96846	78.3063	100 - 23.2 - 4 - 0.513		381.096	1	7.09348	0.215809	0.291977	4.49349
6.06_563.0977m/z	3-O-Methylcoumestrol	2M-H	C16H10O5	44	36.1	-1.23421	85.1851	100 - 17.6 - 2.48 - 0.256		563.098	1	6.05555	0.430688	0.507353	3.2184
6.06_563.0977m/z	9-O-Methylcoumestrol	2M-H	C16H10O5	44	36.1	-1.23421	85.1851	100 - 17.6 - 2.48 - 0.256		563.098	1	6.05555	0.430688	0.507353	3.2184
6.05_327.0500m/z	Erythrinin H	M-H	C17H12O7	37.1	6.29	-3.17412	82.995	100 - 18.8 - 3.1 - 0.362		327.05	1	6.04672	0.0515654	0.0901679	5.62941
6.04_687.1705m/z	Eupatilin	2M-H	C18H16O7	37.7	0	-2.11595	91.2289	100 - 19.9 - 3.32 - 0.397		687.17	1	6.03787	0.0464413	0.082558	Infinity
6.04_687.1705m/z	Eupatorin	2M-H	C18H16O7	37.7	0	-2.11595	91.2289	100 - 19.9 - 3.32 - 0.397		687.17	1	6.03787	0.0464413	0.082558	Infinity
4.49_267.0291m/z	Ayamenin B	M-H	C15H8O5	36.8	0	-3.01834	87.5864	100 - 16.5 - 2.3 - 0.23		267.029	1	4.49065	0.289641	0.37299	2.24681
4.49_267.0291m/z	Coumestrol	M-H	C15H8O5	36.8	0	-3.01834	87.5864	100 - 16.5 - 2.3 - 0.23		267.029	1	4.49065	0.289641	0.37299	2.24681
4.49_297.0398m/z	3,8-Dihydroxy-9-methoxycoumestan	M-H	C16H10O6	38.7	0	-2.37254	96.3183	100 - 17.6 - 2.7 - 0.293		297.04	1	4.49065	1	0.927626	1
4.49_297.0398m/z	Ayamenin A	M-H	C16H10O6	38.7	0	-2.37254	96.3183	100 - 17.6 - 2.7 - 0.293		297.04	1	4.49065	1	0.927626	1
4.49_297.0398m/z	Sophorophenolone	M-H	C16H10O6	38.7	0	-2.37254	96.3183	100 - 17.6 - 2.7 - 0.293		297.04	1	4.49065	1	0.927626	1
4.49_297.0398m/z	Trifoliol	M-H	C16H10O6	38.7	0	-2.37254	96.3183	100 - 17.6 - 2.7 - 0.293		297.04	1	4.49065	1	0.927626	1
4.49_299.0552m/z	3,3',7-Trihydroxy-4'-methoxyflavone	M-H	C16H12O6	36.4	0	-3.08909	85.8064	100 - 17.7 - 2.7 - 0.294		299.055	1	4.49065	0.228511	0.306087	Infinity
4.49_315.0502m/z	3,4',5,7-Tetrahydroxy-6-methoxyflavone	M-H	C16H12O7	36.7	0	-2.73685	86.6955	100 - 17.7 - 2.91 - 0.331		315.05	1	4.49065	1	0.927626	1
4.49_315.0502m/z	Isorhamnetin	M-H	C16H12O7	36.7	0	-2.73685	86.6955	100 - 17.7 - 2.91 - 0.331		315.05	1	4.49065	1	0.927626	1
4.60_313.0706m/z	2',5-Dihydroxy-4',7-dimethoxyisoflavone	M-H	C17H14O6	36	0	-3.57965	84.1011	100 - 18.8 - 2.9 - 0.323		313.071	1	4.6034	1.46541e-08	2.95962e-07	4.11192
4.60_313.0706m/z	2',7-Dihydroxy-4',5'-dimethoxyisoflavone	M-H	C17H14O6	36	0	-3.57965	84.1011	100 - 18.8 - 2.9 - 0.323		313.071	1	4.6034	1.46541e-08	2.95962e-07	4.11192
4.69_285.0761m/z	Vestitone	M-H	C16H14O5	36.2	0	-2.61728	84.0748	100 - 17.7 - 2.49 - 0.257		285.076	1	4.69207	0.366721	0.44513	1.55436
4.74_296.0830m/z	5'-Methylthioadenosine	M-H	C11H15N5O3S	33.5	0	2.32702	70.3582	100 - 14.8 - 6.16 - 0.768		296.083	1	4.73622	5.57443e-12	1.01325e-09	17.4625
4.75_271.0601m/z	Naringenin	M-H	C15H12O5	36.2	0	-4.01173	85.795	100 - 16.6 - 2.31 - 0.231		271.06	1	4.75388	0.0510893	0.0895076	9.86369
4.75_271.0601m/z	Naringenin chalcone	M-H	C15H12O5	36.2	0	-4.01173	85.795	100 - 16.6 - 2.31 - 0.231		271.06	1	4.75388	0.0510893	0.0895076	9.86369
4.75_283.0605m/z	2'-Hydroxyformononetin	M-H	C16H12O5	36.5	0	-2.56812	85.4748	100 - 17.6 - 2.49 - 0.256		283.06	1	4.75388	0.0834423	0.133749	4.2383
4.75_283.0605m/z	Acacetin	M-H	C16H12O5	36.5	0	-2.56812	85.4748	100 - 17.6 - 2.49 - 0.256		283.06	1	4.75388	0.0834423	0.133749	4.2383
4.75_283.0605m/z	Biochanin A	M-H	C16H12O5	36.5	0	-2.56812	85.4748	100 - 17.6 - 2.49 - 0.256		283.06	1	4.75388	0.0834423	0.133749	4.2383
4.75_283.0605m/z	Calycosin	M-H	C16H12O5	36.5	0	-2.56812	85.4748	100 - 17.6 - 2.49 - 0.256		283.06	1	4.75388	0.0834423	0.133749	4.2383
4.75_283.0605m/z	Genkwanin	M-H	C16H12O5	36.5	0	-2.56812	85.4748	100 - 17.6 - 2.49 - 0.256		283.06	1	4.75388	0.0834423	0.133749	4.2383
4.75_283.0605m/z	Isoprunetin	M-H	C16H12O5	36.5	0	-2.56812	85.4748	100 - 17.6 - 2.49 - 0.256		283.06	1	4.75388	0.0834423	0.133749	4.2383
4.75_283.0605m/z	Maackiain	M-H	C16H12O5	36.5	0	-2.56812	85.4748	100 - 17.6 - 2.49 - 0.256		283.06	1	4.75388	0.0834423	0.133749	4.2383
4.75_283.0605m/z	Prunetin	M-H	C16H12O5	36.5	0	-2.56812	85.4748	100 - 17.6 - 2.49 - 0.256		283.06	1	4.75388	0.0834423	0.133749	4.2383
4.75_283.0605m/z	Thevetiaflavone	M-H	C16H12O5	36.5	0	-2.56812	85.4748	100 - 17.6 - 2.49 - 0.256		283.06	1	4.75388	0.0834423	0.133749	4.2383
4.75_301.0705m/z	4'-Methoxy-2',3,7-trihydroxyisoflavanone	M-H	C16H14O6	43.3	35.2	-4.13167	86.2058	100 - 17.7 - 2.7 - 0.294		301.071	1	4.75388	0.222294	0.299414	2.66188
4.75_301.0705m/z	Hesperetin	M-H	C16H14O6	43.3	35.2	-4.13167	86.2058	100 - 17.7 - 2.7 - 0.294		301.071	1	4.75388	0.222294	0.299414	2.66188
4.75_313.0706m/z	2',5-Dihydroxy-4',7-dimethoxyisoflavone	M-H	C17H14O6	35.7	0	-3.68743	82.8897	100 - 18.8 - 2.9 - 0.323		313.071	1	4.75388	0.00316558	0.00835734	Infinity
4.75_313.0706m/z	2',7-Dihydroxy-4',5'-dimethoxyisoflavone	M-H	C17H14O6	35.7	0	-3.68743	82.8897	100 - 18.8 - 2.9 - 0.323		313.071	1	4.75388	0.00316558	0.00835734	Infinity
4.84_315.0501m/z	3,4',5,7-Tetrahydroxy-6-methoxyflavone	M-H	C16H12O7	36.7	0	-2.79707	86.8143	100 - 17.7 - 2.91 - 0.331		315.05	1	4.84217	0.0613369	0.104003	Infinity
4.84_315.0501m/z	Isorhamnetin	M-H	C16H12O7	36.7	0	-2.79707	86.8143	100 - 17.7 - 2.91 - 0.331		315.05	1	4.84217	0.0613369	0.104003	Infinity
4.85_285.0762m/z	Vestitone	M-H	C16H14O5	36.2	0	-2.2136	83.6422	100 - 17.7 - 2.49 - 0.257		285.076	1	4.85103	0.0604494	0.102786	3.51516
4.90_343.0814m/z	Eupatilin	M-H	C18H16O7	35.5	0	-2.77321	80.8843	100 - 19.9 - 3.32 - 0.397		343.081	1	4.90398	0.0757495	0.123598	Infinity
4.90_343.0814m/z	Eupatorin	M-H	C18H16O7	35.5	0	-2.77321	80.8843	100 - 19.9 - 3.32 - 0.397		343.081	1	4.90398	0.0757495	0.123598	Infinity
4.97_313.0710m/z	2',5-Dihydroxy-4',7-dimethoxyisoflavone	M-H	C17H14O6	36.5	0	-2.34226	85.3339	100 - 18.8 - 2.9 - 0.323		313.071	1	4.97465	0.00336518	0.00878856	6.59374
4.97_313.0710m/z	2',7-Dihydroxy-4',5'-dimethoxyisoflavone	M-H	C17H14O6	36.5	0	-2.34226	85.3339	100 - 18.8 - 2.9 - 0.323		313.071	1	4.97465	0.00336518	0.00878856	6.59374
5.03_283.0607m/z	2'-Hydroxyformononetin	M-H	C16H12O5	36.5	0	-1.62613	84.2064	100 - 17.6 - 2.49 - 0.256		283.061	1	5.0256	0.0071	0.0166738	2.26709
5.03_283.0607m/z	Acacetin	M-H	C16H12O5	36.5	0	-1.62613	84.2064	100 - 17.6 - 2.49 - 0.256		283.061	1	5.0256	0.0071	0.0166738	2.26709
5.03_283.0607m/z	Biochanin A	M-H	C16H12O5	36.5	0	-1.62613	84.2064	100 - 17.6 - 2.49 - 0.256		283.061	1	5.0256	0.0071	0.0166738	2.26709
5.03_283.0607m/z	Calycosin	M-H	C16H12O5	36.5	0	-1.62613	84.2064	100 - 17.6 - 2.49 - 0.256		283.061	1	5.0256	0.0071	0.0166738	2.26709
5.03_283.0607m/z	Genkwanin	M-H	C16H12O5	36.5	0	-1.62613	84.2064	100 - 17.6 - 2.49 - 0.256		283.061	1	5.0256	0.0071	0.0166738	2.26709
5.03_283.0607m/z	Isoprunetin	M-H	C16H12O5	36.5	0	-1.62613	84.2064	100 - 17.6 - 2.49 - 0.256		283.061	1	5.0256	0.0071	0.0166738	2.26709
5.03_283.0607m/z	Maackiain	M-H	C16H12O5	36.5	0	-1.62613	84.2064	100 - 17.6 - 2.49 - 0.256		283.061	1	5.0256	0.0071	0.0166738	2.26709
5.03_283.0607m/z	Prunetin	M-H	C16H12O5	36.5	0	-1.62613	84.2064	100 - 17.6 - 2.49 - 0.256		283.061	1	5.0256	0.0071	0.0166738	2.26709
5.03_283.0607m/z	Thevetiaflavone	M-H	C16H12O5	36.5	0	-1.62613	84.2064	100 - 17.6 - 2.49 - 0.256		283.061	1	5.0256	0.0071	0.0166738	2.26709
5.04_313.0346m/z	Ayamenin D	M-H	C16H10O7	49.5	61.8	-2.60568	88.9534	100 - 17.7 - 2.91 - 0.33		313.035	1	5.04325	0.0902638	0.142423	1.79594
5.04_313.0346m/z	Desmoxyphyllin A	M-H	C16H10O7	49.5	61.8	-2.60568	88.9534	100 - 17.7 - 2.91 - 0.33		313.035	1	5.04325	0.0902638	0.142423	1.79594
5.04_313.0346m/z	Wedelolactone	M-H	C16H10O7	49.5	61.8	-2.60568	88.9534	100 - 17.7 - 2.91 - 0.33		313.035	1	5.04325	0.0902638	0.142423	1.79594
5.12_283.0243m/z	Lupinalbin A	M-H	C15H8O6	50.4	60	-1.73054	94.0039	100 - 16.5 - 2.51 - 0.265		283.024	1	5.12272	1.39297e-05	7.90009e-05	3.43318
5.12_359.0768m/z	Caffeic acid	2M-H	C9H8O4	37.7	0	-1.3043	89.8911	100 - 9.98 - 1.27		359.077	1	5.12272	1	0.927626	1
4.46_201.1126m/z	Glucaric acid	M-H	C10H18O4	37.1	0	-2.89632	88.7534	100 - 11.2 - 1.39 - 0.109		201.113	1	4.45533	0.631792	0.688281	1.12113
5.14_313.0707m/z	2',5-Dihydroxy-4',7-dimethoxyisoflavone	M-H	C17H14O6	35.8	0	-3.45591	82.8396	100 - 18.8 - 2.9 - 0.323		313.071	1	5.14038	0.110211	0.168132	8.01516
5.14_313.0707m/z	2',7-Dihydroxy-4',5'-dimethoxyisoflavone	M-H	C17H14O6	35.8	0	-3.45591	82.8396	100 - 18.8 - 2.9 - 0.323		313.071	1	5.14038	0.110211	0.168132	8.01516
4.42_343.0811m/z	Eupatilin	M-H	C18H16O7	35.9	0	-3.52472	83.6077	100 - 19.9 - 3.32 - 0.397		343.081	1	4.42002	0.00915316	0.0206549	Infinity
4.42_343.0811m/z	Eupatorin	M-H	C18H16O7	35.9	0	-3.52472	83.6077	100 - 19.9 - 3.32 - 0.397		343.081	1	4.42002	0.00915316	0.0206549	Infinity
4.24_253.0497m/z	Anhydroglycinol	M-H	C15H10O4	36.6	0	-3.75609	87.4798	100 - 16.5 - 2.09 - 0.196		253.05	1	4.24338	0.0391013	0.0712161	7.78894
4.24_253.0497m/z	Daidzein	M-H	C15H10O4	36.6	0	-3.75609	87.4798	100 - 16.5 - 2.09 - 0.196		253.05	1	4.24338	0.0391013	0.0712161	7.78894
1.07_179.0556m/z	Altrose	M-H	C6H12O6	37.8	0	-2.72632	92.3456	100 - 6.86 - 1.43		179.056	1	1.0667	0.000308863	0.00111061	4.36199
1.07_179.0556m/z	D-Fructose	M-H	C6H12O6	37.8	0	-2.72632	92.3456	100 - 6.86 - 1.43		179.056	1	1.0667	0.000308863	0.00111061	4.36199
1.07_179.0556m/z	D-Galactose	M-H	C6H12O6	37.8	0	-2.72632	92.3456	100 - 6.86 - 1.43		179.056	1	1.0667	0.000308863	0.00111061	4.36199
1.07_179.0556m/z	D-Glucose	M-H	C6H12O6	37.8	0	-2.72632	92.3456	100 - 6.86 - 1.43		179.056	1	1.0667	0.000308863	0.00111061	4.36199
1.07_179.0556m/z	D-Gulose	M-H	C6H12O6	37.8	0	-2.72632	92.3456	100 - 6.86 - 1.43		179.056	1	1.0667	0.000308863	0.00111061	4.36199
1.07_179.0556m/z	D-Mannose	M-H	C6H12O6	37.8	0	-2.72632	92.3456	100 - 6.86 - 1.43		179.056	1	1.0667	0.000308863	0.00111061	4.36199
1.07_179.0556m/z	D-Psicose	M-H	C6H12O6	37.8	0	-2.72632	92.3456	100 - 6.86 - 1.43		179.056	1	1.0667	0.000308863	0.00111061	4.36199
1.07_179.0556m/z	D-Talose	M-H	C6H12O6	37.8	0	-2.72632	92.3456	100 - 6.86 - 1.43		179.056	1	1.0667	0.000308863	0.00111061	4.36199
1.07_179.0556m/z	L-Lactic acid	2M-H	C3H6O3	38.6	0	-2.72632	96.0747	100 - 3.43 - 0.658		179.056	1	1.0667	0.000308863	0.00111061	4.36199
1.07_179.0556m/z	myo-Inositol	M-H	C6H12O6	37.8	0	-2.72632	92.3456	100 - 6.86 - 1.43		179.056	1	1.0667	0.000308863	0.00111061	4.36199
1.15_191.0196m/z	Citric acid	M-H	C6H8O7	38.7	0	-0.559939	94.0487	100 - 6.85 - 1.64 - 0.101		191.02	1	1.14693	1	0.927626	1
1.15_191.0196m/z	D-Glucaric acid-1,4-lactone	M-H	C6H8O7	38.7	0	-0.559939	94.0487	100 - 6.85 - 1.64 - 0.101		191.02	1	1.14693	1	0.927626	1
1.15_191.0196m/z	Isocitric acid	M-H	C6H8O7	38.7	0	-0.559939	94.0487	100 - 6.85 - 1.64 - 0.101		191.02	1	1.14693	1	0.927626	1
1.15_191.0196m/z	L-threo-Isocitric acid	M-H	C6H8O7	38.7	0	-0.559939	94.0487	100 - 6.85 - 1.64 - 0.101		191.02	1	1.14693	1	0.927626	1
1.79_167.0207m/z	Uric acid	M-H	C5H4N4O3	38	0	-2.34205	92.7118	100 - 7.03 - 0.832		167.021	1	1.7873	0.468776	0.542931	1.78737
2.53_289.0714m/z	Epicatechin	M-H	C15H14O6	37.2	0	-1.3985	87.7142	100 - 16.6 - 2.53 - 0.267		289.071	1	2.52572	0.141106	0.2056	1.1245
2.53_295.1391m/z	Digitoxose	2M-H	C6H12O4	38.3	0	-2.55079	94.4156	100 - 6.78 - 1.02		295.139	1	2.53453	0.00431143	0.0108705	1.38017
2.68_289.0714m/z	Epicatechin	M-H	C15H14O6	37.4	0	-1.24398	88.6969	100 - 16.6 - 2.53 - 0.267		289.071	1	2.68465	0.128052	0.189619	1.16086
2.69_287.0553m/z	Dalbergioidin	M-H	C15H12O6	36.4	0	-2.70847	85.1312	100 - 16.6 - 2.52 - 0.266		287.055	1	2.69348	0.764125	0.796638	1.12989
2.69_295.1389m/z	Digitoxose	2M-H	C6H12O4	38	0	-3.02122	93.6055	100 - 6.78 - 1.02		295.139	1	2.69348	0.0158216	0.0327362	1.18
2.99_593.1504m/z	Kaempferol 3-O-D-galactosyl-7-O-L-rhamnoside	M-H	C27H30O15	35	0	-1.29444	76.798	100 - 30.1 - 7.46 - 1.34 - 0.207		593.15	1	2.99447	0.000803914	0.00253502	72.756
2.99_593.1504m/z	Kaempferol 3-O-D-glucosyl-7-O-L-rhamnoside	M-H	C27H30O15	35	0	-1.29444	76.798	100 - 30.1 - 7.46 - 1.34 - 0.207		593.15	1	2.99447	0.000803914	0.00253502	72.756
2.99_593.1504m/z	Kaempferol 3-O-galactosyl-7-O-rhamnoside	M-H	C27H30O15	35	0	-1.29444	76.798	100 - 30.1 - 7.46 - 1.34 - 0.207		593.15	1	2.99447	0.000803914	0.00253502	72.756
2.99_593.1504m/z	Kaempferol 4'-O-D-glucosyl-7-O-L-rhamnoside	M-H	C27H30O15	35	0	-1.29444	76.798	100 - 30.1 - 7.46 - 1.34 - 0.207		593.15	1	2.99447	0.000803914	0.00253502	72.756
3.10_593.1494m/z	Kaempferol 3-O-D-galactosyl-7-O-L-rhamnoside	M-H	C27H30O15	34.5	0	-3.01249	76.122	100 - 30.1 - 7.46 - 1.34 - 0.207		593.149	1	3.09838	0.0281376	0.0538344	Infinity
3.10_593.1494m/z	Kaempferol 3-O-D-glucosyl-7-O-L-rhamnoside	M-H	C27H30O15	34.5	0	-3.01249	76.122	100 - 30.1 - 7.46 - 1.34 - 0.207		593.149	1	3.09838	0.0281376	0.0538344	Infinity
3.10_593.1494m/z	Kaempferol 3-O-galactosyl-7-O-rhamnoside	M-H	C27H30O15	34.5	0	-3.01249	76.122	100 - 30.1 - 7.46 - 1.34 - 0.207		593.149	1	3.09838	0.0281376	0.0538344	Infinity
3.10_593.1494m/z	Kaempferol 4'-O-D-glucosyl-7-O-L-rhamnoside	M-H	C27H30O15	34.5	0	-3.01249	76.122	100 - 30.1 - 7.46 - 1.34 - 0.207		593.149	1	3.09838	0.0281376	0.0538344	Infinity
3.24_577.1561m/z	Kaempferol 3,7-di-O-L-rhamnoside	M-H	C27H30O14	49.7	60.1	-0.39322	88.6873	100 - 30.1 - 7.24 - 1.27 - 0.191		577.156	1	3.23968	0.0285661	0.0543993	12.3088
3.32_577.1560m/z	Kaempferol 3,7-di-O-L-rhamnoside	M-H	C27H30O14	49.5	60.1	-0.53662	88.264	100 - 30.1 - 7.24 - 1.27 - 0.191		577.156	1	3.31952	0.0365884	0.0672798	11.861
3.35_463.0867m/z	Quercetin 3-O-D-galactoside	M-H	C21H20O12	46.9	57.6	-3.16803	80.8035	100 - 23.4 - 5.08 - 0.762 - 0.102		463.087	1	3.34602	0.0221397	0.0438376	120.523
3.35_463.0867m/z	Quercetin 3-O-D-glucoside	M-H	C21H20O12	46.9	57.6	-3.16803	80.8035	100 - 23.4 - 5.08 - 0.762 - 0.102		463.087	1	3.34602	0.0221397	0.0438376	120.523
3.58_447.0924m/z	Kaempferol 3-O-D-glucoside	M-H	C21H20O11	35.6	0	-1.9156	80.1789	100 - 23.4 - 4.87 - 0.712		447.092	1	3.58277	0.0161855	0.0333751	18.6197
3.58_447.0924m/z	Quercetin 3-O-L-rhamnoside	M-H	C21H20O11	35.6	0	-1.9156	80.1789	100 - 23.4 - 4.87 - 0.712		447.092	1	3.58277	0.0161855	0.0333751	18.6197
3.77_299.0549m/z	3,3',7-Trihydroxy-4'-methoxyflavone	M-H	C16H12O6	35.8	0	-4.13282	83.8969	100 - 17.7 - 2.7 - 0.294		299.055	1	3.76822	0.1125	0.170759	5.5993
3.89_431.0976m/z	Genistein 7-O-D-glucoside	M-H	C21H20O10	35.7	0	-1.70078	80.3658	100 - 23.3 - 4.65 - 0.662		431.098	1	3.89185	0.00933345	0.0209966	21.3176
3.89_431.0976m/z	Sophoricoside	M-H	C21H20O10	35.7	0	-1.70078	80.3658	100 - 23.3 - 4.65 - 0.662		431.098	1	3.89185	0.00933345	0.0209966	21.3176
3.96_209.0790m/z	L-Serine	2M-H	C3H7NO3	38	0	4.9892	95.7956	100 - 3.8 - 0.671		209.079	1	3.9625	0.210741	0.286186	1.14415
4.12_315.0500m/z	3,4',5,7-Tetrahydroxy-6-methoxyflavone	M-H	C16H12O7	36.2	0	-3.13846	84.5986	100 - 17.7 - 2.91 - 0.331		315.05	1	4.11977	0.250718	0.330237	2.29282
4.12_315.0500m/z	Isorhamnetin	M-H	C16H12O7	36.2	0	-3.13846	84.5986	100 - 17.7 - 2.91 - 0.331		315.05	1	4.11977	0.250718	0.330237	2.29282
4.16_283.0239m/z	Lupinalbin A	M-H	C15H8O6	36.3	0	-3.1444	85.4526	100 - 16.5 - 2.51 - 0.265		283.024	1	4.16392	0.0475517	0.0842848	Infinity
4.26_209.1179m/z	Jasmonic acid	M-H	C12H18O3	37.5	0	-2.11238	89.8793	100 - 13.3 - 1.43 - 0.112		209.118	1	4.26105	4.86353e-07	4.81763e-06	2.13265
5.17_255.0657m/z	Isoliquiritigenin	M-H	C15H12O4	37	0	-2.29851	87.6155	100 - 16.5 - 2.1 - 0.197		255.066	1	5.16688	0.230084	0.307741	1.56829
5.17_255.0657m/z	Liquiritigenin	M-H	C15H12O4	37	0	-2.29851	87.6155	100 - 16.5 - 2.1 - 0.197		255.066	1	5.16688	0.230084	0.307741	1.56829
5.19_301.0703m/z	4'-Methoxy-2',3,7-trihydroxyisoflavanone	M-H	C16H14O6	35.6	0	-4.68921	83.5113	100 - 17.7 - 2.7 - 0.294		301.07	1	5.19337	0.00179235	0.00511047	30.8185
5.19_301.0703m/z	Hesperetin	M-H	C16H14O6	35.6	0	-4.68921	83.5113	100 - 17.7 - 2.7 - 0.294		301.07	1	5.19337	0.00179235	0.00511047	30.8185
5.19_327.0864m/z	5-Hydroxy-4',7,8-trimethoxyflavone	M-H	C18H16O6	35.8	0	-3.09557	82.7281	100 - 19.9 - 3.1 - 0.355		327.086	1	5.19337	0.00151282	0.0044174	24.2955
5.19_327.0864m/z	cis-4-Hydroxycinnamic acid	2M-H	C9H8O3	37.7	0	-3.09557	91.9267	100 - 9.94 - 1.06		327.086	1	5.19337	0.00151282	0.0044174	24.2955
5.19_327.0864m/z	Kaempferol 3,7,4'-trimethyl ether	M-H	C18H16O6	35.8	0	-3.09557	82.7281	100 - 19.9 - 3.1 - 0.355		327.086	1	5.19337	0.00151282	0.0044174	24.2955
5.19_327.0864m/z	p-Coumaric acid	2M-H	C9H8O3	37.7	0	-3.09557	91.9267	100 - 9.94 - 1.06		327.086	1	5.19337	0.00151282	0.0044174	24.2955
5.19_327.0864m/z	Salvigenin	M-H	C18H16O6	35.8	0	-3.09557	82.7281	100 - 19.9 - 3.1 - 0.355		327.086	1	5.19337	0.00151282	0.0044174	24.2955
5.73_271.0604m/z	Naringenin	M-H	C15H12O5	46.3	49.2	-2.82712	85.8907	100 - 16.6 - 2.31 - 0.231		271.06	1	5.73042	0.294349	0.378383	1.80491
5.73_271.0604m/z	Naringenin chalcone	M-H	C15H12O5	36.5	0	-2.82712	85.8907	100 - 16.6 - 2.31 - 0.231		271.06	1	5.73042	0.294349	0.378383	1.80491
5.73_299.0556m/z	3,3',7-Trihydroxy-4'-methoxyflavone	M-H	C16H12O6	44.3	31.7	-1.5413	91.7773	100 - 17.7 - 2.7 - 0.294		299.056	1	5.73042	0.01907	0.0384293	1.53691
5.75_315.1805m/z	2-Ketooctanoic acid	2M-H	C8H14O3	38.2	0	-2.47549	93.7417	100 - 8.93 - 0.968		315.181	1	5.74805	0.713326	0.757803	1.05784
5.77_281.0443m/z	3-O-Methylcoumestrol	M-H	C16H10O5	55.6	97.6	-4.46413	85.7784	100 - 17.6 - 2.48 - 0.256		281.044	1	5.77457	0.149972	0.21618	Infinity
5.77_281.0443m/z	9-O-Methylcoumestrol	M-H	C16H10O5	55.6	97.6	-4.46413	85.7784	100 - 17.6 - 2.48 - 0.256		281.044	1	5.77457	0.149972	0.21618	Infinity
5.85_299.0921m/z	5,7-Dihydroxy-4'-methoxy-8-methylflavanone	M-H	C17H16O5	45.2	37.8	-1.31899	89.816	100 - 18.8 - 2.69 - 0.284		299.092	1	5.84558	0.00902867	0.020412	2.60016
5.86_285.0761m/z	Vestitone	M-H	C16H14O5	47.7	56.9	-2.68522	85.0313	100 - 17.7 - 2.49 - 0.257		285.076	1	5.86323	0.000170772	0.0006654	85.8687
5.89_339.1228m/z	Dihydrowighteone	M-H	C20H20O5	35.5	0	-3.05553	80.9858	100 - 22.1 - 3.34 - 0.38		339.123	1	5.88973	0.0265426	0.0511352	2.67326
5.90_297.0763m/z	3',4'-Dimethoxy-7-hydroxyisoflavone	M-H	C17H14O5	38.2	5.4	-1.7963	87.768	100 - 18.7 - 2.68 - 0.284		297.076	1	5.89855	0.271968	0.353867	1.57395
5.90_297.0763m/z	5-Hydroxy-4',7-dimethoxyflavone	M-H	C17H14O5	38.2	5.4	-1.7963	87.768	100 - 18.7 - 2.68 - 0.284		297.076	1	5.89855	0.271968	0.353867	1.57395
5.90_297.0763m/z	5-Hydroxy-4',7-dimethoxyisoflavone	M-H	C17H14O5	38.2	5.4	-1.7963	87.768	100 - 18.7 - 2.68 - 0.284		297.076	1	5.89855	0.271968	0.353867	1.57395
5.90_297.0763m/z	7-Hydroxy-3',4'-dimethoxyisoflavone	M-H	C17H14O5	38.2	5.4	-1.7963	87.768	100 - 18.7 - 2.68 - 0.284		297.076	1	5.89855	0.271968	0.353867	1.57395
5.90_297.0763m/z	Mosloflavone	M-H	C17H14O5	38.2	5.4	-1.7963	87.768	100 - 18.7 - 2.68 - 0.284		297.076	1	5.89855	0.271968	0.353867	1.57395
5.90_313.0710m/z	2',5-Dihydroxy-4',7-dimethoxyisoflavone	M-H	C17H14O6	36.7	2.38	-2.52795	84.0274	100 - 18.8 - 2.9 - 0.323		313.071	1	5.89855	0.231403	0.30905	1.86278
5.90_313.0710m/z	2',7-Dihydroxy-4',5'-dimethoxyisoflavone	M-H	C17H14O6	36.7	2.38	-2.52795	84.0274	100 - 18.8 - 2.9 - 0.323		313.071	1	5.89855	0.231403	0.30905	1.86278
5.90_367.0813m/z	Lupinalbin C	M-H	C20H16O7	35.6	0	-2.69196	80.9735	100 - 22.1 - 3.76 - 0.472		367.081	1	5.89855	0.0104463	0.0230018	35.0737
5.90_367.0813m/z	Lupinalbin E	M-H	C20H16O7	35.6	0	-2.69196	80.9735	100 - 22.1 - 3.76 - 0.472		367.081	1	5.89855	0.0104463	0.0230018	35.0737
5.90_367.0813m/z	Lupinalbin G	M-H	C20H16O7	35.6	0	-2.69196	80.9735	100 - 22.1 - 3.76 - 0.472		367.081	1	5.89855	0.0104463	0.0230018	35.0737
5.91_223.1333m/z	Blumenol A	M-H	C13H20O3	36.8	0	-2.99509	87.4702	100 - 14.4 - 1.58 - 0.128		223.133	1	5.9074	0.106553	0.163512	1.76891
5.93_321.1314m/z	2-Aminoadipic acid	2M-H	C6H11NO4	38.3	0	3.22006	95.4523	100 - 7.13 - 1.04		321.131	1	5.92507	0.000358406	0.00125135	1.27257
5.93_321.1314m/z	L-2-Aminoadipic acid	2M-H	C6H11NO4	38.3	0	3.22006	95.4523	100 - 7.13 - 1.04		321.131	1	5.92507	0.000358406	0.00125135	1.27257
5.93_209.1541m/z	Blumenol C	M-H	C13H22O2	37	0	-2.9784	88.4581	100 - 14.4 - 1.37		209.154	1	5.9339	0.00348152	0.00903397	1.30527
5.96_267.0293m/z	Ayamenin B	M-H	C15H8O5	46.8	52.9	-2.31126	84.0065	100 - 16.5 - 2.3 - 0.23		267.029	1	5.9604	0.412131	0.490345	1.31765
5.96_267.0293m/z	Coumestrol	M-H	C15H8O5	48.2	59.7	-2.31126	84.0065	100 - 16.5 - 2.3 - 0.23		267.029	1	5.9604	0.412131	0.490345	1.31765
5.96_283.0608m/z	2'-Hydroxyformononetin	M-H	C16H12O5	50.3	58.8	-1.49882	94.794	100 - 17.6 - 2.49 - 0.256		283.061	1	5.9604	0.171466	0.240579	1.01371
5.96_283.0608m/z	Acacetin	M-H	C16H12O5	51.1	62.4	-1.49882	94.794	100 - 17.6 - 2.49 - 0.256		283.061	1	5.9604	0.171466	0.240579	1.01371
5.96_283.0608m/z	Biochanin A	M-H	C16H12O5	50.3	58.8	-1.49882	94.794	100 - 17.6 - 2.49 - 0.256		283.061	1	5.9604	0.171466	0.240579	1.01371
5.96_283.0608m/z	Calycosin	M-H	C16H12O5	50.3	58.8	-1.49882	94.794	100 - 17.6 - 2.49 - 0.256		283.061	1	5.9604	0.171466	0.240579	1.01371
5.96_283.0608m/z	Genkwanin	M-H	C16H12O5	51.1	62.4	-1.49882	94.794	100 - 17.6 - 2.49 - 0.256		283.061	1	5.9604	0.171466	0.240579	1.01371
5.96_283.0608m/z	Isoprunetin	M-H	C16H12O5	50.3	58.8	-1.49882	94.794	100 - 17.6 - 2.49 - 0.256		283.061	1	5.9604	0.171466	0.240579	1.01371
5.96_283.0608m/z	Maackiain	M-H	C16H12O5	45.7	35.5	-1.49882	94.794	100 - 17.6 - 2.49 - 0.256		283.061	1	5.9604	0.171466	0.240579	1.01371
5.96_283.0608m/z	Prunetin	M-H	C16H12O5	50.3	58.8	-1.49882	94.794	100 - 17.6 - 2.49 - 0.256		283.061	1	5.9604	0.171466	0.240579	1.01371
5.96_283.0608m/z	Thevetiaflavone	M-H	C16H12O5	51.1	62.4	-1.49882	94.794	100 - 17.6 - 2.49 - 0.256		283.061	1	5.9604	0.171466	0.240579	1.01371
5.96_299.0556m/z	3,3',7-Trihydroxy-4'-methoxyflavone	M-H	C16H12O6	51	66.2	-1.68827	90.8825	100 - 17.7 - 2.7 - 0.294		299.056	1	5.9604	0.138592	0.202749	1.01704
5.96_563.0978m/z	3-O-Methylcoumestrol	2M-H	C16H10O5	50	60.3	-1.08458	90.8316	100 - 17.6 - 2.48 - 0.256		563.098	1	5.9604	0.24209	0.321317	1.12559
5.96_563.0978m/z	9-O-Methylcoumestrol	2M-H	C16H10O5	43.5	27.9	-1.08458	90.8316	100 - 17.6 - 2.48 - 0.256		563.098	1	5.9604	0.24209	0.321317	1.12559
6.00_407.1869m/z	Euchrestaflavanone A	M-H	C25H28O5	37	0	1.29618	86.7619	100 - 27.6 - 4.68 - 0.592		407.187	1	5.9957	0.944265	0.927626	1.07057
6.02_367.0814m/z	Lupinalbin C	M-H	C20H16O7	36.5	0	-2.38356	85.5045	100 - 22.1 - 3.76 - 0.472		367.081	1	6.02022	0.0342017	0.0632108	4.75796
6.02_367.0814m/z	Lupinalbin E	M-H	C20H16O7	36.5	0	-2.38356	85.5045	100 - 22.1 - 3.76 - 0.472		367.081	1	6.02022	0.0342017	0.0632108	4.75796
6.02_367.0814m/z	Lupinalbin G	M-H	C20H16O7	36.5	0	-2.38356	85.5045	100 - 22.1 - 3.76 - 0.472		367.081	1	6.02022	0.0342017	0.0632108	4.75796
5.65_299.0919m/z	5,7-Dihydroxy-4'-methoxy-8-methylflavanone	M-H	C17H16O5	37.2	0	-1.91208	88.1408	100 - 18.8 - 2.69 - 0.284		299.092	1	5.65057	0.287827	0.371295	1.99173
5.65_297.0763m/z	3',4'-Dimethoxy-7-hydroxyisoflavone	M-H	C17H14O5	42.5	24.7	-1.93177	89.8727	100 - 18.7 - 2.68 - 0.284		297.076	1	5.65057	0.000361784	0.00125858	5.32081
5.65_297.0763m/z	5-Hydroxy-4',7-dimethoxyflavone	M-H	C17H14O5	42.5	24.7	-1.93177	89.8727	100 - 18.7 - 2.68 - 0.284		297.076	1	5.65057	0.000361784	0.00125858	5.32081
5.65_297.0763m/z	5-Hydroxy-4',7-dimethoxyisoflavone	M-H	C17H14O5	42.5	24.7	-1.93177	89.8727	100 - 18.7 - 2.68 - 0.284		297.076	1	5.65057	0.000361784	0.00125858	5.32081
5.65_297.0763m/z	7-Hydroxy-3',4'-dimethoxyisoflavone	M-H	C17H14O5	42.5	24.7	-1.93177	89.8727	100 - 18.7 - 2.68 - 0.284		297.076	1	5.65057	0.000361784	0.00125858	5.32081
5.65_297.0763m/z	Mosloflavone	M-H	C17H14O5	42.5	24.7	-1.93177	89.8727	100 - 18.7 - 2.68 - 0.284		297.076	1	5.65057	0.000361784	0.00125858	5.32081
5.65_285.0760m/z	Vestitone	M-H	C16H14O5	36	0	-2.84093	83.3279	100 - 17.7 - 2.49 - 0.257		285.076	1	5.65057	0.00334257	0.00874482	10.5478
5.62_313.0712m/z	2',5-Dihydroxy-4',7-dimethoxyisoflavone	M-H	C17H14O6	47.3	47.6	-1.85498	91.3174	100 - 18.8 - 2.9 - 0.323		313.071	1	5.61525	3.77715e-05	0.00018284	3.58353
5.62_313.0712m/z	2',7-Dihydroxy-4',5'-dimethoxyisoflavone	M-H	C17H14O6	47.3	47.6	-1.85498	91.3174	100 - 18.8 - 2.9 - 0.323		313.071	1	5.61525	3.77715e-05	0.00018284	3.58353
5.20_285.0765m/z	Vestitone	M-H	C16H14O5	37	0	-1.36654	86.4734	100 - 17.7 - 2.49 - 0.257		285.076	1	5.20218	0.940222	0.927626	1.11325
5.21_313.0348m/z	Ayamenin D	M-H	C16H10O7	48.9	54.1	-1.68522	92.4336	100 - 17.7 - 2.91 - 0.33		313.035	1	5.21103	0.00242402	0.00667085	3.61975
5.21_313.0348m/z	Desmoxyphyllin A	M-H	C16H10O7	48.9	54.1	-1.68522	92.4336	100 - 17.7 - 2.91 - 0.33		313.035	1	5.21103	0.00242402	0.00667085	3.61975
5.21_313.0348m/z	Wedelolactone	M-H	C16H10O7	48.9	54.1	-1.68522	92.4336	100 - 17.7 - 2.91 - 0.33		313.035	1	5.21103	0.00242402	0.00667085	3.61975
5.24_313.0710m/z	2',5-Dihydroxy-4',7-dimethoxyisoflavone	M-H	C17H14O6	43.1	32.4	-2.55289	85.9029	100 - 18.8 - 2.9 - 0.323		313.071	1	5.23753	0.00691245	0.0162649	2.53441
5.24_313.0710m/z	2',7-Dihydroxy-4',5'-dimethoxyisoflavone	M-H	C17H14O6	43.1	32.4	-2.55289	85.9029	100 - 18.8 - 2.9 - 0.323		313.071	1	5.23753	0.00691245	0.0162649	2.53441
5.31_297.0759m/z	3',4'-Dimethoxy-7-hydroxyisoflavone	M-H	C17H14O5	36.1	0	-3.20785	84.3307	100 - 18.7 - 2.68 - 0.284		297.076	1	5.30817	0.0114096	0.0247926	13.6039
5.31_297.0759m/z	5-Hydroxy-4',7-dimethoxyflavone	M-H	C17H14O5	36.1	0	-3.20785	84.3307	100 - 18.7 - 2.68 - 0.284		297.076	1	5.30817	0.0114096	0.0247926	13.6039
5.31_297.0759m/z	5-Hydroxy-4',7-dimethoxyisoflavone	M-H	C17H14O5	36.1	0	-3.20785	84.3307	100 - 18.7 - 2.68 - 0.284		297.076	1	5.30817	0.0114096	0.0247926	13.6039
5.31_297.0759m/z	7-Hydroxy-3',4'-dimethoxyisoflavone	M-H	C17H14O5	36.1	0	-3.20785	84.3307	100 - 18.7 - 2.68 - 0.284		297.076	1	5.30817	0.0114096	0.0247926	13.6039
5.31_297.0759m/z	Mosloflavone	M-H	C17H14O5	36.1	0	-3.20785	84.3307	100 - 18.7 - 2.68 - 0.284		297.076	1	5.30817	0.0114096	0.0247926	13.6039
5.31_599.1177m/z	3,3',7-Trihydroxy-4'-methoxyflavone	2M-H	C16H12O6	37.1	0	-3.00238	89.2046	100 - 17.7 - 2.7 - 0.294		599.118	1	5.30817	0.0248691	0.0483725	7.89436
5.32_339.1225m/z	Dihydrowighteone	M-H	C20H20O5	35.2	0	-3.80046	80.4019	100 - 22.1 - 3.34 - 0.38		339.123	1	5.317	0.0100465	0.0222835	8.21064
5.35_297.0398m/z	3,8-Dihydroxy-9-methoxycoumestan	M-H	C16H10O6	43.7	34.2	-2.09359	86.8788	100 - 17.6 - 2.7 - 0.293		297.04	1	5.35232	0.00156755	0.00455888	2.33692
5.35_297.0398m/z	Ayamenin A	M-H	C16H10O6	43.7	34.2	-2.09359	86.8788	100 - 17.6 - 2.7 - 0.293		297.04	1	5.35232	0.00156755	0.00455888	2.33692
5.35_297.0398m/z	Sophorophenolone	M-H	C16H10O6	43.7	34.2	-2.09359	86.8788	100 - 17.6 - 2.7 - 0.293		297.04	1	5.35232	0.00156755	0.00455888	2.33692
5.35_297.0398m/z	Trifoliol	M-H	C16H10O6	43.7	34.2	-2.09359	86.8788	100 - 17.6 - 2.7 - 0.293		297.04	1	5.35232	0.00156755	0.00455888	2.33692
5.38_367.0816m/z	Lupinalbin C	M-H	C20H16O7	36.1	0	-2.06252	82.7715	100 - 22.1 - 3.76 - 0.472		367.082	1	5.37882	2.11062e-09	6.28925e-08	14.816
5.38_367.0816m/z	Lupinalbin E	M-H	C20H16O7	36.1	0	-2.06252	82.7715	100 - 22.1 - 3.76 - 0.472		367.082	1	5.37882	2.11062e-09	6.28925e-08	14.816
5.38_367.0816m/z	Lupinalbin G	M-H	C20H16O7	36.1	0	-2.06252	82.7715	100 - 22.1 - 3.76 - 0.472		367.082	1	5.37882	2.11062e-09	6.28925e-08	14.816
5.39_271.0972m/z	Vestitol	M-H	C16H16O4	39.1	4.27	-1.29055	92.9307	100 - 17.6 - 2.28 - 0.22		271.097	1	5.38765	0.0403742	0.0731315	3.04057
13.07_457.3686m/z	Soyasapogenol B	M-H	C30H50O3	37.3	0	-0.300442	87.0944	100 - 33.1 - 5.93 - 0.754		457.369	1	13.0709	4.53096e-08	7.25625e-07	1.36517
5.40_271.0602m/z	Naringenin	M-H	C15H12O5	47.6	57.6	-3.63508	84.8716	100 - 16.6 - 2.31 - 0.231		271.06	1	5.39647	0.556878	0.623677	1.21067
5.40_271.0602m/z	Naringenin chalcone	M-H	C15H12O5	36.9	3.94	-3.63508	84.8716	100 - 16.6 - 2.31 - 0.231		271.06	1	5.39647	0.556878	0.623677	1.21067
5.41_267.0659m/z	Formononetin	M-H	C16H12O4	46.4	41	-1.37856	92.6157	100 - 17.6 - 2.28 - 0.219		267.066	1	5.41415	0.4688	0.542931	1.14993
5.41_267.0659m/z	Trigraecum	M-H	C16H12O4	46.4	41	-1.37856	92.6157	100 - 17.6 - 2.28 - 0.219		267.066	1	5.41415	0.4688	0.542931	1.14993
5.41_313.0713m/z	2',5-Dihydroxy-4',7-dimethoxyisoflavone	M-H	C17H14O6	37.3	0	-1.56338	88.2366	100 - 18.8 - 2.9 - 0.323		313.071	1	5.41415	6.22976e-10	2.60168e-08	8.37458
5.41_313.0713m/z	2',7-Dihydroxy-4',5'-dimethoxyisoflavone	M-H	C17H14O6	37.3	0	-1.56338	88.2366	100 - 18.8 - 2.9 - 0.323		313.071	1	5.41415	6.22976e-10	2.60168e-08	8.37458
5.45_255.0654m/z	Isoliquiritigenin	M-H	C15H12O4	36.5	0	-3.55598	86.7736	100 - 16.5 - 2.1 - 0.197		255.065	1	5.44947	0.0228885	0.0450748	Infinity
5.45_255.0654m/z	Liquiritigenin	M-H	C15H12O4	36.5	0	-3.55598	86.7736	100 - 16.5 - 2.1 - 0.197		255.065	1	5.44947	0.0228885	0.0450748	Infinity
5.45_327.0864m/z	5-Hydroxy-4',7,8-trimethoxyflavone	M-H	C18H16O6	35.7	0	-2.9725	82.0645	100 - 19.9 - 3.1 - 0.355		327.086	1	5.44947	0.000851213	0.00267456	91.075
5.45_327.0864m/z	cis-4-Hydroxycinnamic acid	2M-H	C9H8O3	37.5	0	-2.9725	91.1892	100 - 9.94 - 1.06		327.086	1	5.44947	0.000851213	0.00267456	91.075
5.45_327.0864m/z	Kaempferol 3,7,4'-trimethyl ether	M-H	C18H16O6	35.7	0	-2.9725	82.0645	100 - 19.9 - 3.1 - 0.355		327.086	1	5.44947	0.000851213	0.00267456	91.075
5.45_327.0864m/z	p-Coumaric acid	2M-H	C9H8O3	37.5	0	-2.9725	91.1892	100 - 9.94 - 1.06		327.086	1	5.44947	0.000851213	0.00267456	91.075
5.45_327.0864m/z	Salvigenin	M-H	C18H16O6	35.7	0	-2.9725	82.0645	100 - 19.9 - 3.1 - 0.355		327.086	1	5.44947	0.000851213	0.00267456	91.075
5.52_271.0603m/z	Naringenin	M-H	C15H12O5	38.2	9.59	-3.38647	85.163	100 - 16.6 - 2.31 - 0.231		271.06	1	5.51812	0.535656	0.60419	1.27359
5.52_271.0603m/z	Naringenin chalcone	M-H	C15H12O5	38.2	9.59	-3.38647	85.163	100 - 16.6 - 2.31 - 0.231		271.06	1	5.51812	0.535656	0.60419	1.27359
5.56_283.0605m/z	2'-Hydroxyformononetin	M-H	C16H12O5	45.9	39.4	-2.59252	93.229	100 - 17.6 - 2.49 - 0.256		283.06	1	5.56227	0.0309401	0.0582489	1.90128
5.56_283.0605m/z	Acacetin	M-H	C16H12O5	46.1	40.4	-2.59252	93.229	100 - 17.6 - 2.49 - 0.256		283.06	1	5.56227	0.0309401	0.0582489	1.90128
5.56_283.0605m/z	Biochanin A	M-H	C16H12O5	45.9	39.4	-2.59252	93.229	100 - 17.6 - 2.49 - 0.256		283.06	1	5.56227	0.0309401	0.0582489	1.90128
5.56_283.0605m/z	Calycosin	M-H	C16H12O5	45.9	39.4	-2.59252	93.229	100 - 17.6 - 2.49 - 0.256		283.06	1	5.56227	0.0309401	0.0582489	1.90128
5.56_283.0605m/z	Genkwanin	M-H	C16H12O5	46.1	40.4	-2.59252	93.229	100 - 17.6 - 2.49 - 0.256		283.06	1	5.56227	0.0309401	0.0582489	1.90128
5.56_283.0605m/z	Isoprunetin	M-H	C16H12O5	45.9	39.4	-2.59252	93.229	100 - 17.6 - 2.49 - 0.256		283.06	1	5.56227	0.0309401	0.0582489	1.90128
5.56_283.0605m/z	Maackiain	M-H	C16H12O5	43	24.9	-2.59252	93.229	100 - 17.6 - 2.49 - 0.256		283.06	1	5.56227	0.0309401	0.0582489	1.90128
5.56_283.0605m/z	Prunetin	M-H	C16H12O5	45.9	39.4	-2.59252	93.229	100 - 17.6 - 2.49 - 0.256		283.06	1	5.56227	0.0309401	0.0582489	1.90128
5.56_283.0605m/z	Thevetiaflavone	M-H	C16H12O5	46.1	40.4	-2.59252	93.229	100 - 17.6 - 2.49 - 0.256		283.06	1	5.56227	0.0309401	0.0582489	1.90128
5.56_299.0556m/z	3,3',7-Trihydroxy-4'-methoxyflavone	M-H	C16H12O6	49.2	57.4	-1.73002	90.4941	100 - 17.7 - 2.7 - 0.294		299.056	1	5.56227	0.0409882	0.074096	1.45887
5.60_327.0869m/z	5-Hydroxy-4',7,8-trimethoxyflavone	M-H	C18H16O6	40.4	15	-1.60549	88.7348	100 - 19.9 - 3.1 - 0.355		327.087	1	5.59758	0.000223692	0.000847085	49.2615
5.60_327.0869m/z	cis-4-Hydroxycinnamic acid	2M-H	C9H8O3	39.3	0	-1.60549	98.6013	100 - 9.94 - 1.06		327.087	1	5.59758	0.000223692	0.000847085	49.2615
5.60_327.0869m/z	Kaempferol 3,7,4'-trimethyl ether	M-H	C18H16O6	40.4	15	-1.60549	88.7348	100 - 19.9 - 3.1 - 0.355		327.087	1	5.59758	0.000223692	0.000847085	49.2615
5.60_327.0869m/z	p-Coumaric acid	2M-H	C9H8O3	39.3	0	-1.60549	98.6013	100 - 9.94 - 1.06		327.087	1	5.59758	0.000223692	0.000847085	49.2615
5.60_327.0869m/z	Salvigenin	M-H	C18H16O6	40.4	15	-1.60549	88.7348	100 - 19.9 - 3.1 - 0.355		327.087	1	5.59758	0.000223692	0.000847085	49.2615
5.61_343.0813m/z	Eupatilin	M-H	C18H16O7	37.3	7.2	-2.85006	82.7705	100 - 19.9 - 3.32 - 0.397		343.081	1	5.60642	1	0.927626	1
5.61_343.0813m/z	Eupatorin	M-H	C18H16O7	37.3	7.2	-2.85006	82.7705	100 - 19.9 - 3.32 - 0.397		343.081	1	5.60642	1	0.927626	1
5.40_299.0556m/z	3,3',7-Trihydroxy-4'-methoxyflavone	M-H	C16H12O6	46.4	43.1	-1.59548	90.835	100 - 17.7 - 2.7 - 0.294		299.056	1	5.39647	0.00281224	0.0075786	1.67864
14.23_367.3571m/z	Lignoceric acid	M-H	C24H48O2	34.9	0	-2.7574	77.94	100 - 26.6 - 3.8 - 0.386		367.357	1	14.2329	2.10402e-05	0.000112895	1.80617

## Sheet: S8 RNAseq
Table S8: Annotated transcriptome data of Lotus japonicus AM and control root samples.																	Mean	Mean
Gene	Gifu_control1	Gifu_control2	Gifu_control3	Gifu_control4	Gifu_AM1	Gifu_AM2	Gifu_AM3	Gifu_AM4	norm.Gifu_control1	norm.Gifu_control2	norm.Gifu_control3	norm.Gifu_control4	norm.Gifu_AM1	norm.Gifu_AM2	norm.Gifu_AM3	norm.Gifu_AM4	GifuControl	GifuAM	FoldChange	log2FoldChange	stat	pvalue	padj	dispGeneEst	dispFit	dispMAP	dispersion	betaConv	maxCooks	Gene_annotation	Description_LotusBase	Interpro ID	Gene Ontology	best_blast_hit_tair	best_blast_hit_sprot	best_blast_hit_trembl_plants
LotjaGi0g1v0000100	138	183	55	225	1023	890	891	1046	113	140	64	194	1038	1231	1208	1055	128	1133	8.845	3.145	12.829	1.12711e-37	1.0779e-35	0.0553	0.0237	0.0537	0.0537	TRUE	0.0044	LotjaGi0g1v0000100	Molybdenum cofactor sulfurase	IPR015424 (Pyridoxal phosphate-dependent transferase)	GO:0003824	AT5G51920.1 Pyridoxal phosphate (PLP)-dependent transferases superfamily protein	sp|Q9C5X8|MOCOS_ARATH Molybdenum cofactor sulfurase	tr|A0A0S3TBS8|A0A0S3TBS8_PHAAN Uncharacterized protein
LotjaGi0g1v0000200	46	37	39	45	16	17	17	18	38	28	45	39	16	24	23	18	38	20	0.538	-0.894	-2.591	0.00956909	0.0308607	0.0696	0.1412	0.073	0.073	TRUE	0.0427	LotjaGi0g1v0000200	Guanylate kinase	IPR011043 (Galactose oxidase/kelch%2C beta-propeller), IPR017665 (Guanylate kinase), IPR027417 (P-loop containing nucleoside triphosphate hydrolase)	GO:0004385, GO:0006163, GO:0016301, GO:0016310, GO:0016740, GO:0046037, GO:0046710	AT3G57550.1 guanylate kinase	sp|Q9M682|GMK2_ARATH Guanylate kinase 2	tr|A0A0B2P9S7|A0A0B2P9S7_GLYSO Guanylate kinase
LotjaGi0g1v0000300	2665	2912	1681	2164	2813	1683	2085	2431	2174	2226	1953	1861	2855	2329	2826	2453	2054	2616	1.273	0.349	4.134	3.56003e-05	0.000236483	0.006	0.0148	0.0064	0.0064	TRUE	0.0151	LotjaGi0g1v0000300	Elongation factor 4	IPR006298 (GTP-binding protein TypA), IPR009000 (Translation protein%2C beta-barrel domain), IPR027417 (P-loop containing nucleoside triphosphate hydrolase)	GO:0000166, GO:0003746, GO:0003924, GO:0005525, GO:0005886, GO:0006412, GO:0006414, GO:0016020, GO:0016787, GO:0043022, GO:0045727	AT5G13650.1 elongation factor family protein	sp|P72749|TYPA_SYNY3 GTP-binding protein TypA/BipA homolog	tr|A0A0L9TVK2|A0A0L9TVK2_PHAAN Uncharacterized protein
LotjaGi0g1v0000400	2701	2493	1654	1864	3090	1901	2037	2498	2204	1905	1922	1603	3136	2630	2761	2520	1908	2762	1.447	0.533	4.923	8.52734e-07	8.28758e-06	0.0106	0.0148	0.0108	0.0108	TRUE	0.0388	LotjaGi0g1v0000400	protein kinase family protein	IPR011009 (Protein kinase-like domain), IPR011992 (EF-hand domain pair)	N.A.	AT5G19450.1 calcium-dependent protein kinase 19	sp|Q84SL0|CDPKK_ORYSJ Calcium-dependent protein kinase 20	tr|A0A151TU37|A0A151TU37_CAJCA Calcium-dependent protein kinase 32
LotjaGi0g1v0000500	0	0	0	4	3	2	6	0	0	0	0	3	3	3	8	0	1	4	3.995	1.998	0.904	0.366044	0.584114	4.1194	3.2747	4.0084	4.0084	TRUE	0.022	LotjaGi0g1v0000500	Pectin lyase-like superfamily protein	IPR000743 (Glycoside hydrolase%2C family 28), IPR011050 (Pectin lyase fold/virulence factor)	GO:0004650, GO:0005576, GO:0005975, GO:0008152, GO:0016787, GO:0016798, GO:0016829, GO:0071555	AT3G57510.1 Pectin lyase-like superfamily protein	sp|P35336|PGLR_ACTDE Polygalacturonase	tr|A0A151T8E5|A0A151T8E5_CAJCA Polygalacturonase
LotjaGi0g1v0000600	0	0	0	0	0	0	0	0	0	0	0	0	0	0	0	0	0	0	1	0	0	1	1	0	405.563	97	97	TRUE	0.0205	LotjaGi0g1v0000600	Agenet domain protein	IPR008395 (Agenet-like domain)	N.A.	AT1G06340.1 Plant Tudor-like protein	sp|F4I8W1|DUF2_ARATH DUF724 domain-containing protein 2	tr|I1KEN6|I1KEN6_SOYBN Uncharacterized protein
LotjaGi0g1v0000700	370	468	287	381	232	191	171	279	302	358	333	328	235	264	232	281	330	253	0.767	-0.382	-2.199	0.0278863	0.0754344	0.0263	0.0245	0.0253	0.0253	TRUE	0.2291	LotjaGi0g1v0000700	Agenet domain protein	IPR008395 (Agenet-like domain)	N.A.	AT1G06340.1 Plant Tudor-like protein	sp|Q9FZD9|DUF3_ARATH DUF724 domain-containing protein 3	tr|I1KEN6|I1KEN6_SOYBN Uncharacterized protein
LotjaGi0g1v0000800	63	75	53	57	36	31	37	45	51	57	62	49	37	43	50	45	55	44	0.797	-0.327	-1.112	0.26627	0.460294	0.0603	0.0842	0.0614	0.0614	TRUE	0.0999	LotjaGi0g1v0000800	Agenet domain protein	IPR008395 (Agenet-like domain)	N.A.	AT1G06340.1 Plant Tudor-like protein	sp|F4I8W1|DUF2_ARATH DUF724 domain-containing protein 2	tr|I1KEN6|I1KEN6_SOYBN Uncharacterized protein
LotjaGi0g1v0000900_LC	0	3	0	2	3	3	1	5	0	2	0	2	3	4	1	5	1	3	3.226	1.69	1.605	0.108536	0.228779	0.3322	2.0563	0.4782	0.4782	TRUE	0.0514	LotjaGi0g1v0000900_LC	Galactose oxidase/kelch repeat superfamily protein	N.A.	N.A.	AT2G07020.1 kinase with adenine nucleotide alpha hydrolases-like domain-containing protein	sp|Q1DUF9|INO80_COCIM Putative DNA helicase INO80	tr|A0A150G7K3|A0A150G7K3_GONPE Uncharacterized protein
LotjaGi0g1v0001000_LC	0	1	1	0	1	0	0	1	0	1	1	0	1	0	0	1	0	0	1.272	0.347	0.034	0.972718	1	0	29.5885	97	97	TRUE	0.0058	LotjaGi0g1v0001000_LC	Protein FAR1-RELATED SEQUENCE 11	IPR018289 (MULE transposase domain)	GO:0006355, GO:0008270	AT1G10240.1 FAR1-related sequence 11	sp|Q9SY66|FRS11_ARATH Protein FAR1-RELATED SEQUENCE 11	tr|I1L7C4|I1L7C4_SOYBN Uncharacterized protein
LotjaGi0g1v0001100	1	0	0	4	1	0	1	1	1	0	0	3	1	0	1	1	1	1	0.794	-0.333	-0.159	0.87397	1	0	6.8766	3.1169	3.1169	TRUE	0.0111	LotjaGi0g1v0001100	lysine ketoglutarate reductase trans-splicing-like protein, putative (DUF707)	IPR007877 (Protein of unknown function DUF707)	N.A.	AT4G18530.1 lysine ketoglutarate reductase trans-splicing-like protein, putative (DUF707)	sp|Q83883|POLG_NVN68 Genome polyprotein	tr|V7BVI9|V7BVI9_PHAVU Uncharacterized protein
LotjaGi0g1v0001200	0	0	0	0	0	0	0	0	0	0	0	0	0	0	0	0	0	0	1	0	0	1	1	0	143.676	97	97	TRUE	0	LotjaGi0g1v0001200	Core-2/I-branching beta-1,6-N-acetylglucosaminyltransferase family protein	IPR003406 (Glycosyl transferase%2C family 14)	GO:0008375, GO:0016020, GO:0016021, GO:0016740, GO:0016757	AT1G10280.1 Core-2/I-branching beta-1,6-N-acetylglucosaminyltransferase family protein	sp|E9Q4F7|ANR11_MOUSE Ankyrin repeat domain-containing protein 11	tr|A0A151T894|A0A151T894_CAJCA Uncharacterized protein
LotjaGi0g1v0001300_LC	0	0	0	0	0	0	0	0	0	0	0	0	0	0	0	0	0	0	1	0	0	1	1	0	18.4939	97	97	TRUE	0.0057	LotjaGi0g1v0001300_LC	Transposon Ty3-I Gag-Pol polyprotein	IPR000477 (Reverse transcriptase domain)	GO:0003676, GO:0015074	ATMG00860.1 DNA/RNA polymerases superfamily protein (ChrM)	sp|P04323|POL3_DROME Retrovirus-related Pol polyprotein from transposon 17.6	tr|A0A151R7Z9|A0A151R7Z9_CAJCA Retrovirus-related Pol polyprotein from transposon 17.6
LotjaGi0g1v0001400	5	4	0	6	0	0	0	4	4	3	0	5	0	0	0	4	3	1	0.353	-1.501	-1.447	0.147966	0.291964	0.3146	1.2186	0.3736	0.3736	TRUE	0.0438	LotjaGi0g1v0001400	Ribonuclease H	IPR012337 (Ribonuclease H-like domain)	GO:0003676, GO:0004523, GO:0090502	AT5G61090.1 Polynucleotidyl transferase, ribonuclease H-like superfamily protein	sp|P0C2F6|RNHX1_ARATH Putative ribonuclease H protein At1g65750	tr|I3T7V1|I3T7V1_LOTJA Uncharacterized protein
LotjaGi0g1v0001500	678	707	494	686	567	485	332	618	553	540	574	590	575	671	450	623	564	580	1.028	0.04	0.307	0.758976	0.965312	0.0145	0.0184	0.0149	0.0149	TRUE	0.0245	LotjaGi0g1v0001500	ACT domain-containing family protein	IPR002912 (ACT domain)	N.A.	AT2G36840.1 ACT-like superfamily protein	sp|Q9SJM1|ACR10_ARATH ACT domain-containing protein ACR10	tr|V7BEW8|V7BEW8_PHAVU Uncharacterized protein
LotjaGi0g1v0001600_LC	0	0	0	0	0	0	0	0	0	0	0	0	0	0	0	0	0	0	NA	NA	NA	NA	NA	NA	NA	NA	NA	NA	NA	LotjaGi0g1v0001600_LC	Zinc finger MYM-type-like protein	IPR012337 (Ribonuclease H-like domain), IPR025398 (Domain of unknown function DUF4371)	N.A.	AT3G29794.1 zinc finger MYM-type-like protein	sp|Q5SVZ6|ZMYM1_HUMAN Zinc finger MYM-type protein 1	tr|D0UZH7|D0UZH7_ORYSJ HAT family dimerization domain protein
LotjaGi0g1v0001700_LC	0	7	0	0	0	4	0	3	0	5	0	0	0	6	0	3	1	2	1.401	0.486	0.519	0.604082	0.833948	0.2146	0.389	0.2613	0.2613	TRUE	0.0198	LotjaGi0g1v0001700_LC	Calmodulin-binding protein	N.A.	N.A.	AT1G58370.1 glycosyl hydrolase family 10 protein / carbohydrate-binding domain-containing protein	sp|Q96B70|LENG9_HUMAN Leukocyte receptor cluster member 9	N.A.
LotjaGi0g1v0001800	243	69	245	76	129	170	101	393	198	53	285	65	131	235	137	396	150	225	1.501	0.586	1.193	0.232712	0.41598	0.2384	0.041	0.226	0.226	TRUE	0.0161	LotjaGi0g1v0001800	2-oxoglutarate-dependent dioxygenase	IPR005123 (Oxoglutarate/iron-dependent dioxygenase), IPR026992 (Non-haem dioxygenase N-terminal domain)	GO:0016491, GO:0046872, GO:0051213, GO:0055114	AT1G52790.1 2-oxoglutarate (2OG) and Fe(II)-dependent oxygenase superfamily protein	sp|Q945B6|AOP1L_ARATH Probable 2-oxoglutarate-dependent dioxygenase AOP1.2	tr|C6TN77|C6TN77_SOYBN Putative uncharacterized protein
LotjaGi0g1v0001900	0	1	0	0	0	0	0	0	0	1	0	0	0	0	0	0	0	0	0.804	-0.315	-0.031	0.975207	1	0	31.5608	97	97	TRUE	0.0762	LotjaGi0g1v0001900	Cytochrome P450 family protein	IPR001128 (Cytochrome P450)	GO:0004497, GO:0005506, GO:0016491, GO:0016705, GO:0020037, GO:0046872, GO:0055114	AT5G06900.1 cytochrome P450, family 93, subfamily D, polypeptide 1	sp|O81973|C93A3_SOYBN Cytochrome P450 93A3	tr|A0A1J7IIV0|A0A1J7IIV0_LUPAN Uncharacterized protein
LotjaGi0g1v0002000	11	8	8	7	2	0	0	3	9	6	9	6	2	0	0	3	8	1	0.189	-2.407	-2.935	0.0033316	0.0124393	0.1546	0.4578	0.176	0.176	TRUE	0.04	LotjaGi0g1v0002000	Xyloglucan endotransglucosylase/hydrolase	IPR010713 (Xyloglucan endo-transglycosylase%2C C-terminal), IPR013320 (Concanavalin A-like lectin/glucanase domain)	GO:0004553, GO:0005576, GO:0005618, GO:0005975, GO:0006073, GO:0008152, GO:0010411, GO:0016020, GO:0016021, GO:0016740, GO:0016762, GO:0016787, GO:0016798, GO:0042546, GO:0048046, GO:0071555	AT2G36870.1 xyloglucan endotransglucosylase/hydrolase 32	sp|Q9SJL9|XTH32_ARATH Probable xyloglucan endotransglucosylase/hydrolase protein 32	tr|A0A151RNA4|A0A151RNA4_CAJCA Xyloglucan endotransglucosylase/hydrolase
LotjaGi0g1v0002100	63	64	49	73	43	25	42	48	51	49	57	63	44	35	57	48	55	46	0.838	-0.255	-1.286	0.198505	0.36764	0.0132	0.0816	0.0169	0.0169	TRUE	0.0158	LotjaGi0g1v0002100	Pentatricopeptide repeat-containing protein family	IPR002885 (Pentatricopeptide repeat)	N.A.	AT2G22410.1 SLOW GROWTH 1	sp|Q9SJZ3|PP169_ARATH Pentatricopeptide repeat-containing protein At2g22410, mitochondrial	tr|I1LZ60|I1LZ60_SOYBN Uncharacterized protein
LotjaGi0g1v0002200	34	39	69	44	6	13	7	17	28	30	80	38	6	18	9	17	44	12	0.291	-1.781	-4.403	1.06989e-05	8.09046e-05	0.0957	0.1814	0.1002	0.1002	TRUE	0.0295	LotjaGi0g1v0002200	S-adenosylmethionine synthase	IPR002133 (S-adenosylmethionine synthetase)	N.A.	AT2G36880.1 methionine adenosyltransferase 3	sp|Q6SYB9|METK2_TOBAC S-adenosylmethionine synthase 2	tr|A0A0L9TX93|A0A0L9TX93_PHAAN S-adenosylmethionine synthase
LotjaGi0g1v0002250	30	42	65	49	12	20	23	17	24	32	76	42	12	28	31	17	44	22	0.503	-0.991	-3.07	0.00213785	0.0085306	0.0596	0.1166	0.0622	0.0622	TRUE	0.0496	LotjaGi0g1v0002250	NA	NA	NA	NA	NA	NA
LotjaGi0g1v0002300	431	387	296	389	370	212	256	329	352	296	344	335	375	293	347	332	332	337	1.021	0.03	0.309	0.757215	0.963991	0.0055	0.0229	0.006	0.006	TRUE	0.0274	LotjaGi0g1v0002300	5'-AMP-activated protein kinase subunit beta	IPR014756 (Immunoglobulin E-set)	GO:0005515, GO:0005634, GO:0005737, GO:0005829, GO:0005886, GO:0007165, GO:0019887, GO:0031588, GO:0042149, GO:0045859	AT5G03420.1 5'-AMP-activated protein kinase-like protein	sp|Q94AX2|PTST_ARATH Protein PTST, chloroplastic	tr|A0A0B2SUU9|A0A0B2SUU9_GLYSO Uncharacterized protein
LotjaGi0g1v0002400_LC	540	190	170	390	449	282	314	441	441	145	198	335	456	390	426	445	280	429	1.533	0.616	2.968	0.00299526	0.0113624	0.0392	0.0223	0.0384	0.0384	TRUE	0.0407	LotjaGi0g1v0002400_LC	Nuclear pore complex protein Nup160	N.A.	N.A.	AT1G33410.1 SUPPRESSOR OF AUXIN RESISTANCE1	sp|Q9C811|NU160_ARATH Nuclear pore complex protein NUP160	tr|K7LZQ2|K7LZQ2_SOYBN Uncharacterized protein
LotjaGi0g1v0002500_LC	0	0	0	1	1	0	0	0	0	0	0	1	1	0	0	0	0	0	1.325	0.406	0.067	0.946744	1	0	13.3991	33.4898	33.4898	TRUE	0.0056	LotjaGi0g1v0002500_LC	Transposon Ty3-I Gag-Pol polyprotein	IPR000477 (Reverse transcriptase domain)	GO:0003676, GO:0015074	ATMG00860.1 DNA/RNA polymerases superfamily protein (ChrM)	sp|P04323|POL3_DROME Retrovirus-related Pol polyprotein from transposon 17.6	tr|A0A151R7Z9|A0A151R7Z9_CAJCA Retrovirus-related Pol polyprotein from transposon 17.6
LotjaGi0g1v0002600_LC	0	0	0	0	0	0	0	0	0	0	0	0	0	0	0	0	0	0	1	0	0	1	1	0	336.072	97	97	TRUE	0.0313	LotjaGi0g1v0002600_LC	Transposon Ty3-I Gag-Pol polyprotein	IPR000477 (Reverse transcriptase domain), IPR012337 (Ribonuclease H-like domain)	GO:0003676	ATMG00860.1 DNA/RNA polymerases superfamily protein (ChrM)	sp|P04323|POL3_DROME Retrovirus-related Pol polyprotein from transposon 17.6	tr|A0A178U8C0|A0A178U8C0_ARATH Uncharacterized protein
LotjaGi0g1v0002700_LC	0	0	0	0	0	0	0	0	0	0	0	0	0	0	0	0	0	0	NA	NA	NA	NA	NA	NA	NA	NA	NA	NA	NA	LotjaGi0g1v0002700_LC	Transposon Ty3-I Gag-Pol polyprotein	IPR000477 (Reverse transcriptase domain), IPR012337 (Ribonuclease H-like domain)	GO:0003676	ATMG00860.1 DNA/RNA polymerases superfamily protein (ChrM)	sp|P04323|POL3_DROME Retrovirus-related Pol polyprotein from transposon 17.6	tr|A0A178U8C0|A0A178U8C0_ARATH Uncharacterized protein
LotjaGi0g1v0002800_LC	0	0	0	0	0	0	0	0	0	0	0	0	0	0	0	0	0	0	NA	NA	NA	NA	NA	NA	NA	NA	NA	NA	NA	LotjaGi0g1v0002800_LC	Transposon Ty3-I Gag-Pol polyprotein	IPR000477 (Reverse transcriptase domain), IPR012337 (Ribonuclease H-like domain)	GO:0003676	ATMG00860.1 DNA/RNA polymerases superfamily protein (ChrM)	sp|P04323|POL3_DROME Retrovirus-related Pol polyprotein from transposon 17.6	tr|A0A178U8C0|A0A178U8C0_ARATH Uncharacterized protein
LotjaGi1g1v0000100	133	138	61	118	166	103	98	130	109	105	71	101	168	143	133	131	96	144	1.478	0.564	3.438	0.000585988	0.00276923	0.0159	0.0447	0.0172	0.0172	TRUE	0.0358	LotjaGi1g1v0000100	Ribonuclease H	IPR012337 (Ribonuclease H-like domain), IPR026960 (Reverse transcriptase zinc-binding domain)	GO:0003676, GO:0004518, GO:0004519, GO:0004523, GO:0005737, GO:0016787, GO:0046872, GO:0090305, GO:0090502	AT4G29090.1 Ribonuclease H-like superfamily protein	sp|P0C2F6|RNHX1_ARATH Putative ribonuclease H protein At1g65750	tr|F4NCK9|F4NCK9_BETVU Uncharacterized protein
LotjaGi1g1v0000200	1442	1143	816	1365	1277	855	1036	1259	1176	874	948	1174	1296	1183	1404	1270	1043	1288	1.235	0.304	2.839	0.00451859	0.0161846	0.0099	0.0165	0.0101	0.0101	TRUE	0.0548	LotjaGi1g1v0000200	Brefeldin A-inhibited guanine nucleotide-exchange protein	IPR000904 (Sec7 domain), IPR016024 (Armadillo-type fold), IPR032691 (Guanine nucleotide exchange factor%2C N-terminal)	GO:0005086, GO:0032012	AT4G38200.1 SEC7-like guanine nucleotide exchange family protein	sp|F4JSZ5|BIG1_ARATH Brefeldin A-inhibited guanine nucleotide-exchange protein 1	tr|A0A0B2R8L7|A0A0B2R8L7_GLYSO Brefeldin A-inhibited guanine nucleotide-exchange protein 2
LotjaGi1g1v0000300_LC	11	14	3	18	8	5	2	11	9	11	3	15	8	7	3	11	10	7	0.751	-0.413	-0.921	0.357139	0.573124	0.0466	0.3596	0.0701	0.0701	TRUE	0.0208	LotjaGi1g1v0000300_LC	Brefeldin A-inhibited guanine nucleotide-exchange protein	IPR000904 (Sec7 domain)	GO:0005086, GO:0032012	AT4G38200.1 SEC7-like guanine nucleotide exchange family protein	sp|F4JSZ5|BIG1_ARATH Brefeldin A-inhibited guanine nucleotide-exchange protein 1	tr|I1JJW7|I1JJW7_SOYBN Uncharacterized protein
LotjaGi1g1v0000400	651	520	382	614	696	530	568	674	531	397	444	528	706	733	770	680	475	722	1.517	0.601	7.965	1.65269e-15	5.38204e-14	0.0033	0.0193	0.0037	0.0037	TRUE	0.0131	LotjaGi1g1v0000400	Protein FAR1-RELATED SEQUENCE 5	IPR004330 (FAR1 DNA binding domain), IPR007527 (Zinc finger%2C SWIM-type), IPR018289 (MULE transposase domain)	GO:0006355, GO:0008270	AT4G38180.1 FAR1-related sequence 5	sp|Q9SZL8|FRS5_ARATH Protein FAR1-RELATED SEQUENCE 5	tr|V7BDM7|V7BDM7_PHAVU Uncharacterized protein
LotjaGi1g1v0000500	261	280	190	306	185	129	94	179	213	214	221	263	188	178	127	181	228	168	0.743	-0.428	-2.914	0.00357346	0.0131947	0.0147	0.0296	0.0153	0.0153	TRUE	0.0349	LotjaGi1g1v0000500	Chloride channel protein	IPR001807 (Chloride channel%2C voltage gated)	GO:0005247, GO:0006811, GO:0006821, GO:0016020, GO:0016021, GO:0055085, GO:1902476	AT4G35440.1 chloride channel E	sp|Q8GX93|CLCE_ARATH Chloride channel protein CLC-e	tr|A0A151R5P9|A0A151R5P9_CAJCA Chloride channel protein
LotjaGi1g1v0000600_LC	1080	1179	802	1021	740	594	537	823	881	901	932	878	751	822	728	830	898	783	0.873	-0.196	-3.082	0.00205871	0.00826074	0.0023	0.0179	0.0026	0.0026	TRUE	0.0222	LotjaGi1g1v0000600_LC	NA	NA	NA	NA	NA	NA
LotjaGi1g1v0000700	556	696	529	479	365	328	319	367	454	532	615	412	370	454	432	370	503	406	0.808	-0.307	-1.876	0.0606764	0.143501	0.0234	0.0218	0.0234	0.0234	TRUE	0.0223	LotjaGi1g1v0000700	3-oxo-5-alpha-steroid 4-dehydrogenase family protein	N.A.	N.A.	AT4G35320.1 hypothetical protein	sp|P57019|Y55K_BPP22 Uncharacterized 55.3 kDa protein in gtrB 5'region	tr|I3SZZ0|I3SZZ0_LOTJA Uncharacterized protein
LotjaGi1g1v0000800	7227	6690	4042	6070	5549	3951	4547	5087	5896	5113	4696	5221	5631	5467	6164	5132	5232	5598	1.069	0.097	1.479	0.139207	0.278046	0.0036	0.014	0.0039	0.0039	TRUE	0.0115	LotjaGi1g1v0000800	Calcium-dependent protein kinase	IPR011009 (Protein kinase-like domain), IPR011992 (EF-hand domain pair)	GO:0004672, GO:0005509, GO:0005524, GO:0006468, GO:0016301, GO:0016310	AT2G17290.1 Calcium-dependent protein kinase family protein	sp|A5A7I7|CDPK4_SOLTU Calcium-dependent protein kinase 4	tr|A0A1D6Y9B6|A0A1D6Y9B6_9FABA Calcium phosphate kinase 6
LotjaGi1g1v0000900	5271	5034	4666	4852	3535	3018	2703	4128	4300	3848	5421	4174	3588	4176	3664	4165	4436	3898	0.879	-0.185	-2.359	0.0183354	0.0533078	0.0055	0.0142	0.0057	0.0057	TRUE	0.0235	LotjaGi1g1v0000900	Homoserine kinase	IPR000870 (Homoserine kinase), IPR020568 (Ribosomal protein S5 domain 2-type fold)	GO:0004413, GO:0005524, GO:0006566, GO:0009086, GO:0009088, GO:0009092, GO:0016301, GO:0016310	AT2G17265.1 homoserine kinase	sp|Q8L7R2|KHSE_ARATH Homoserine kinase	tr|D2DKF1|D2DKF1_SOYBN Homoserine kinase
LotjaGi1g1v0001000	84	46	28	75	50	28	17	42	69	35	33	65	51	39	23	42	50	39	0.775	-0.368	-1.274	0.2028	0.373736	0.0538	0.106	0.0561	0.0561	TRUE	0.0511	LotjaGi1g1v0001000	Glutamate receptor	IPR001320 (Ionotropic glutamate receptor), IPR001638 (Solute-binding protein family 3/N-terminal domain of MltF), IPR028082 (Periplasmic binding protein-like I)	GO:0004970, GO:0006811, GO:0016020, GO:0016021, GO:0035235	AT4G35290.1 glutamate receptor 2	sp|Q93YT1|GLR32_ARATH Glutamate receptor 3.2	tr|I1M634|I1M634_SOYBN Glutamate receptor
LotjaGi1g1v0001100	5725	4671	3525	4972	4619	3191	3848	4516	4671	3570	4096	4277	4688	4415	5216	4556	4154	4719	1.136	0.184	3.118	0.00181859	0.00740919	0.0028	0.0141	0.0031	0.0031	TRUE	0.0187	LotjaGi1g1v0001100	Calcium-binding EF hand-like protein	IPR011992 (EF-hand domain pair)	GO:0005509	AT1G20760.1 Calcium-binding EF hand family protein	sp|Q9HGL2|YHLA_SCHPO Uncharacterized calcium-binding protein C800.10c	tr|I1M635|I1M635_SOYBN Uncharacterized protein
LotjaGi1g1v0001200_LC	415	476	191	427	361	245	262	335	339	364	222	367	366	339	355	338	323	350	1.075	0.104	0.994	0.320342	0.529963	0.0069	0.0239	0.0075	0.0075	TRUE	0.035	LotjaGi1g1v0001200_LC	poly(A) polymerase 2	N.A.	N.A.	AT1G02980.1 cullin 2	sp|Q5HRQ2|MFD_STAEQ Transcription-repair-coupling factor	tr|M1CJP9|M1CJP9_SOLTU Nucleolar GTP-binding protein 1
LotjaGi1g1v0001300	2840	3219	1678	2616	2261	1585	1596	2042	2317	2460	1950	2250	2295	2193	2164	2060	2244	2178	0.969	-0.045	-0.61	0.541691	0.773152	0.0044	0.0147	0.0047	0.0047	TRUE	0.0194	LotjaGi1g1v0001300	Protein kinase	IPR011009 (Protein kinase-like domain)	GO:0000166, GO:0004672, GO:0004674, GO:0004675, GO:0005524, GO:0005886, GO:0006468, GO:0007166, GO:0007178, GO:0016301, GO:0016310	AT2G17220.1 Protein kinase superfamily protein	sp|Q9SII6|PIX13_ARATH Probable serine/threonine-protein kinase PIX13	tr|C6ZRU2|C6ZRU2_SOYBN Protein kinase
LotjaGi1g1v0001400	2999	1991	1465	2606	3679	2874	3314	3750	2447	1522	1702	2242	3734	3977	4493	3783	1978	3997	2.019	1.014	8.993	2.3964e-19	1.02616e-17	0.0112	0.0147	0.0118	0.0118	TRUE	0.0702	LotjaGi1g1v0001400	Niemann-Pick C1 protein	IPR003392 (Protein patched/dispatched), IPR032190 (Niemann-Pick C1%2C N-terminal)	GO:0005319, GO:0006869, GO:0016020, GO:0016021	AT4G38350.1 Patched family protein	sp|O35604|NPC1_MOUSE Niemann-Pick C1 protein	tr|A0A0R0G729|A0A0R0G729_SOYBN Uncharacterized protein
LotjaGi1g1v0001500	15	29	6	26	10	2	6	8	12	22	7	22	10	3	8	8	16	7	0.459	-1.124	-2.69	0.00713522	0.0240185	0.0465	0.2676	0.0622	0.0622	TRUE	0.0458	LotjaGi1g1v0001500	Plant regulator RWP-RK family protein	IPR000270 (PB1 domain), IPR003035 (RWP-RK domain)	N.A.	AT4G35270.1 Plant regulator RWP-RK family protein	sp|Q7X9B9|NLP2_ARATH Protein NLP2	tr|Q9S7B1|Q9S7B1_LOTJA Nodule inception protein
LotjaGi1g1v0001600	35	54	30	36	29	17	23	37	29	41	35	31	29	24	31	37	34	30	0.901	-0.151	-0.503	0.615215	0.844159	0.0506	0.1205	0.0541	0.0541	TRUE	0.0518	LotjaGi1g1v0001600	2,3-bisphosphoglycerate-dependent phosphoglycerate mutase	IPR029033 (Histidine phosphatase superfamily)	N.A.	AT4G38370.1 Phosphoglycerate mutase family protein	sp|P50201|MAS12_AGRRH Agropine synthesis reductase	tr|A0A0B2SRK5|A0A0B2SRK5_GLYSO Uncharacterized protein
LotjaGi1g1v0001700	920	900	489	829	1111	846	855	1042	751	688	568	713	1128	1171	1159	1051	680	1127	1.651	0.723	9.292	1.51604e-20	6.95923e-19	0.0043	0.0179	0.0046	0.0046	TRUE	0.0287	LotjaGi1g1v0001700	Protein DETOXIFICATION	IPR002528 (Multi antimicrobial extrusion protein)	GO:0006855, GO:0015238, GO:0015297, GO:0016020, GO:0016021, GO:0055085	AT4G38380.1 MATE efflux family protein	sp|Q9SVE7|DTX45_ARATH Protein DETOXIFICATION 45, chloroplastic	tr|G7KFE6|G7KFE6_MEDTR Protein DETOXIFICATION
LotjaGi1g1v0001800	29	39	21	32	13	17	4	20	24	30	24	28	13	24	5	20	26	16	0.592	-0.756	-2.168	0.0301727	0.0804737	0.055	0.1888	0.0624	0.0624	TRUE	0.041	LotjaGi1g1v0001800	O-fucosyltransferase family protein	IPR019378 (GDP-fucose protein O-fucosyltransferase)	GO:0005975, GO:0006004, GO:0016740, GO:0016757	AT1G76270.1 O-fucosyltransferase family protein	sp|Q8W486|Y1491_ARATH Uncharacterized protein At1g04910	tr|G7KFE4|G7KFE4_MEDTR GDP-fucose O-fucosyltransferase-like protein
LotjaGi1g1v0001900_LC	348	355	117	308	287	180	205	290	284	271	136	265	291	249	278	293	239	278	1.155	0.208	1.402	0.161002	0.312105	0.0168	0.0271	0.0172	0.0172	TRUE	0.0655	LotjaGi1g1v0001900_LC	tRNA-specific 2-thiouridylase MnmA 3	N.A.	GO:0000049, GO:0000166, GO:0003723, GO:0005524, GO:0005737, GO:0008033, GO:0016740, GO:0016783	AT1G33250.1 beta-1,3-n-acetylglucosaminyltransferase radical fringe protein, putative (DUF604)	sp|Q5L8X6|MNMA3_BACFN tRNA-specific 2-thiouridylase MnmA 3	tr|U5CKQ7|U5CKQ7_AMBTC Uncharacterized protein
LotjaGi1g1v0002000	1704	1383	1383	1455	1486	1053	1056	1439	1390	1057	1607	1252	1508	1457	1432	1452	1326	1462	1.105	0.144	1.588	0.112274	0.235011	0.0066	0.0156	0.0071	0.0071	TRUE	0.0183	LotjaGi1g1v0002000	bZIP transcription factor (DUF630 and DUF632)	IPR006867 (Domain of unknown function DUF632), IPR006868 (Domain of unknown function DUF630)	N.A.	AT4G35240.1 DNA-directed RNA polymerase subunit beta, putative (DUF630 and DUF632)	sp|P78559|MAP1A_HUMAN Microtubule-associated protein 1A	tr|A0A0L9THL3|A0A0L9THL3_PHAAN Uncharacterized protein
LotjaGi1g1v0002100	1824	1854	1775	1770	1542	1277	1304	1688	1488	1417	2062	1522	1565	1767	1768	1703	1622	1701	1.05	0.07	0.816	0.414765	0.639282	0.0064	0.0155	0.0065	0.0065	TRUE	0.0303	LotjaGi1g1v0002100	Kinase family protein	IPR011009 (Protein kinase-like domain), IPR011990 (Tetratricopeptide-like helical domain)	GO:0004672, GO:0004675, GO:0005524, GO:0005886, GO:0006468, GO:0007166, GO:0007178, GO:0009742, GO:0016301, GO:0016310	AT4G35230.1 BR-signaling kinase 1	sp|Q944A7|Y4523_ARATH Probable serine/threonine-protein kinase At4g35230	tr|G7KFE0|G7KFE0_MEDTR LRR receptor-like kinase
LotjaGi1g1v0002200	245	308	137	253	282	199	182	256	200	235	159	218	286	275	247	258	203	266	1.305	0.384	3.409	0.000651681	0.00304259	0.0071	0.0279	0.0078	0.0078	TRUE	0.0497	LotjaGi1g1v0002200	RING/U-box superfamily protein	IPR011016 (Zinc finger%2C RING-CH-type)	N.A.	AT5G60580.1 RING/U-box superfamily protein	sp|F4JKK0|SUD1_ARATH Probable E3 ubiquitin ligase SUD1	tr|I1M648|I1M648_SOYBN Uncharacterized protein
LotjaGi1g1v0002300	0	0	0	0	0	0	0	0	0	0	0	0	0	0	0	0	0	0	NA	NA	NA	NA	NA	NA	NA	NA	NA	NA	NA	LotjaGi1g1v0002300	UDP-glycosyltransferase	IPR002213 (UDP-glucuronosyl/UDP-glucosyltransferase)	GO:0008152, GO:0016740, GO:0016758	AT3G22250.1 UDP-Glycosyltransferase superfamily protein	sp|Q9LHJ2|U82A1_ARATH UDP-glycosyltransferase 82A1	tr|G7KFD9|G7KFD9_MEDTR UDP-glucosyltransferase family protein
LotjaGi1g1v0002400	846	1430	792	1653	1322	936	858	946	690	1093	920	1422	1342	1295	1163	954	1031	1188	1.152	0.204	1.071	0.284356	0.483792	0.0356	0.0151	0.034	0.034	TRUE	0.031	LotjaGi1g1v0002400	VQ motif-containing protein, putative	IPR008889 (VQ)	N.A.	AT4G15120.1 VQ motif-containing protein	sp|Q9LIE6|VQ22_ARATH VQ motif-containing protein 22	tr|I1M649|I1M649_SOYBN Uncharacterized protein
LotjaGi1g1v0002500	3764	4160	2699	3333	2909	1953	2172	2838	3071	3180	3136	2867	2952	2702	2944	2863	3064	2865	0.936	-0.096	-1.923	0.0544452	0.131588	0.0017	0.0146	0.002	0.002	TRUE	0.0037	LotjaGi1g1v0002500	Choline-phosphate cytidylyltransferase	IPR004821 (Cytidyltransferase-like domain)	GO:0003824, GO:0009058, GO:0016740, GO:0016779	AT2G32260.1 phosphorylcholine cytidylyltransferase	sp|Q9ZV56|CCT1_ARATH Choline-phosphate cytidylyltransferase 1	tr|A0A0S3RII5|A0A0S3RII5_PHAAN Uncharacterized protein
LotjaGi1g1v0002600	0	0	0	0	0	0	0	0	0	0	0	0	0	0	0	0	0	0	1	0	0	1	1	15.3382	6.6444	13.1068	13.1068	TRUE	0.0329	LotjaGi1g1v0002600	Zinc transporter protein	IPR003689 (Zinc/iron permease)	GO:0005385, GO:0006811, GO:0016020, GO:0016021, GO:0030001, GO:0046873, GO:0055085, GO:0071577	AT3G12750.1 zinc transporter 1 precursor	sp|O81123|ZIP1_ARATH Zinc transporter 1	tr|I3T7K4|I3T7K4_LOTJA Uncharacterized protein
LotjaGi1g1v0002700_LC	0	0	0	0	0	0	0	0	0	0	0	0	0	0	0	0	0	0	NA	NA	NA	NA	NA	NA	NA	NA	NA	NA	NA	LotjaGi1g1v0002700_LC	B3 domain-containing protein	N.A.	GO:0003677, GO:0005634, GO:0006351, GO:0006355	AT4G01580.1 AP2/B3-like transcriptional factor family protein	sp|Q9ZSH7|Y4158_ARATH B3 domain-containing protein At4g01580	tr|A0A0D2SL43|A0A0D2SL43_GOSRA Uncharacterized protein
LotjaGi1g1v0002800	164	182	87	223	162	117	113	137	134	139	101	192	164	162	153	138	142	154	1.089	0.122	0.498	0.61872	0.847186	0.0517	0.0409	0.0512	0.0512	TRUE	0.1261	LotjaGi1g1v0002800	LINE-1 reverse transcriptase like	IPR026960 (Reverse transcriptase zinc-binding domain)	N.A.	AT4G29090.1 Ribonuclease H-like superfamily protein	sp|P0C2F6|RNHX1_ARATH Putative ribonuclease H protein At1g65750	tr|A0A151SE09|A0A151SE09_CAJCA Uncharacterized protein
LotjaGi1g1v0002900_LC	93	97	42	114	80	50	54	85	76	74	49	98	81	69	73	86	74	77	1.038	0.054	0.254	0.799353	0.993546	0.0285	0.0603	0.0299	0.0299	TRUE	0.048	LotjaGi1g1v0002900_LC	tetraspanin7	N.A.	N.A.	AT4G28050.1 tetraspanin7	sp|P38226|CST26_YEAST Uncharacterized acyltransferase CST26	tr|C7J5R1|C7J5R1_ORYSJ protein
LotjaGi1g1v0003000	2263	2568	1747	2084	1513	1247	1165	1571	1846	1963	2030	1793	1535	1725	1579	1585	1908	1606	0.842	-0.249	-3.549	0.000387012	0.00192968	0.0037	0.0154	0.0041	0.0041	TRUE	0.0165	LotjaGi1g1v0003000	AP-1 complex subunit sigma-1	IPR011012 (Longin-like domain)	GO:0006886, GO:0015031, GO:0016020, GO:0016192, GO:0030117	AT2G17380.1 associated protein 19	sp|Q8LEZ8|AP1S1_ARATH AP-1 complex subunit sigma-1	tr|I3T1A3|I3T1A3_LOTJA Uncharacterized protein
LotjaGi1g1v0003100	1471	1723	1464	1789	2255	1626	1880	2220	1200	1317	1701	1539	2289	2250	2549	2240	1439	2332	1.621	0.697	5.763	8.26925e-09	1.1815e-07	0.0133	0.0154	0.0135	0.0135	TRUE	0.0278	LotjaGi1g1v0003100	Glycosyltransferase	IPR002213 (UDP-glucuronosyl/UDP-glucosyltransferase)	GO:0008152, GO:0016020, GO:0016021, GO:0016740, GO:0016757, GO:0016758	AT3G21760.1 UDP-Glycosyltransferase superfamily protein	sp|D3THI6|U7A15_MALDO UDP-glycosyltransferase 71A15	tr|G7K391|G7K391_MEDTR Glycosyltransferase
LotjaGi1g1v0003200_LC	2	0	0	0	4	1	1	1	2	0	0	0	4	1	1	1	0	2	4.524	2.178	1.634	0.102323	0.218167	0.3221	2.1305	0.4754	0.4754	TRUE	0.045	LotjaGi1g1v0003200_LC	Pol polyprotein	N.A.	GO:0003676, GO:0004523, GO:0090502	ATMG00860.1 DNA/RNA polymerases superfamily protein (ChrM)	sp|Q9UR07|TF211_SCHPO Transposon Tf2-11 polyprotein	tr|A0A151T1H3|A0A151T1H3_CAJCA Transposon Ty3-G Gag-Pol polyprotein
LotjaGi1g1v0003300_LC	7	7	0	10	19	11	6	12	6	5	0	9	19	15	8	12	5	14	2.685	1.425	2.78	0.00543354	0.0189477	0.0931	0.5331	0.1235	0.1235	TRUE	0.0265	LotjaGi1g1v0003300_LC	Disease resistance protein (TIR-NBS-LRR class)	N.A.	GO:0007165, GO:0043531	AT3G31402.1 General transcription factor 2-related zinc finger protein	sp|P49025|CTRO_MOUSE Citron Rho-interacting kinase	tr|G7LI80|G7LI80_MEDTR Disease resistance protein (TIR-NBS-LRR class)
LotjaGi1g1v0003400_LC	23	29	9	18	21	12	24	31	19	22	10	15	21	17	33	31	16	26	1.501	0.586	1.607	0.108158	0.228114	0.0674	0.2461	0.0786	0.0786	TRUE	0.0493	LotjaGi1g1v0003400_LC	Cortactin-binding protein 2	N.A.	GO:0005737, GO:0005938, GO:0042995, GO:0043197	AT5G12350.1 Regulator of chromosome condensation (RCC1) family with FYVE zinc finger domain-containing protein	sp|P07942|LAMB1_HUMAN Laminin subunit beta-1	tr|A0A022RNC9|A0A022RNC9_ERYGU Uncharacterized protein
LotjaGi1g1v0003500_LC	4	6	4	15	14	2	10	2	3	5	5	13	14	3	14	2	6	8	1.28	0.356	0.421	0.674061	0.897892	0.5062	1.1311	0.5464	0.5464	TRUE	0.016	LotjaGi1g1v0003500_LC	Retrotransposon protein, putative, unclassified	N.A.	GO:0003676, GO:0004523, GO:0090502	AT5G15400.1 U-box domain-containing protein	sp|Q9LF41|UBE4_ARATH Probable ubiquitin conjugation factor E4	tr|A0A151RG79|A0A151RG79_CAJCA Uncharacterized protein
LotjaGi1g1v0003600	593	667	543	711	776	588	723	819	484	510	631	612	788	814	980	826	559	852	1.524	0.608	2.683	0.00729202	0.0244802	0.0494	0.0176	0.0479	0.0479	TRUE	0.2555	LotjaGi1g1v0003600	Glycosyltransferase	IPR002213 (UDP-glucuronosyl/UDP-glucosyltransferase)	GO:0008152, GO:0016020, GO:0016021, GO:0016740, GO:0016757, GO:0016758	AT3G21760.1 UDP-Glycosyltransferase superfamily protein	sp|Q66PF3|UFOG3_FRAAN Putative UDP-glucose flavonoid 3-O-glucosyltransferase 3	tr|G7K391|G7K391_MEDTR Glycosyltransferase
LotjaGi1g1v0003700	0	0	0	0	0	0	0	0	0	0	0	0	0	0	0	0	0	0	1	0	0	1	1	0	12.1398	23.0548	23.0548	TRUE	0.0299	LotjaGi1g1v0003700	Polyprotein	N.A.	N.A.	AT2G01330.1 nucleotide binding protein	sp|Q54K57|TPSA_DICDI Alpha,alpha-trehalose-phosphate synthase [UDP-forming] A	tr|A0A151QVP5|A0A151QVP5_CAJCA Polyprotein
LotjaGi1g1v0003800_LC	461	425	243	403	546	344	326	522	376	325	282	347	554	476	442	527	332	500	1.502	0.587	6.244	4.2631e-10	7.48063e-09	0.0055	0.0223	0.006	0.006	TRUE	0.0127	LotjaGi1g1v0003800_LC	NA	NA	NA	NA	NA	NA
LotjaGi1g1v0003900	454	492	383	489	353	253	245	355	370	376	445	421	358	350	332	358	403	350	0.872	-0.198	-2.176	0.0295768	0.079127	0.0046	0.0226	0.0052	0.0052	TRUE	0.0279	LotjaGi1g1v0003900	Oxygen-dependent coproporphyrinogen-III oxidase	IPR001260 (Coproporphyrinogen III oxidase%2C aerobic)	GO:0004109, GO:0005739, GO:0006779, GO:0006782, GO:0006783, GO:0016491, GO:0042803, GO:0055114	AT1G03475.1 Coproporphyrinogen III oxidase	sp|P35055|HEM6_SOYBN Oxygen-dependent coproporphyrinogen-III oxidase, chloroplastic	tr|A0A0L9UU22|A0A0L9UU22_PHAAN Uncharacterized protein
LotjaGi1g1v0004000	0	0	0	0	0	0	0	0	0	0	0	0	0	0	0	0	0	0	NA	NA	NA	NA	NA	NA	NA	NA	NA	NA	NA	LotjaGi1g1v0004000	Holliday junction ATP-dependent DNA helicase RuvB	IPR003959 (ATPase%2C AAA-type%2C core), IPR008921 (DNA polymerase III%2C clamp loader complex%2C gamma/delta/delta subunit%2C C-terminal), IPR009060 (UBA-like), IPR027417 (P-loop containing nucleoside triphosphate hydrolase), IPR032423 (AAA ATPase%2C C-terminal domain)	GO:0003677, GO:0004386, GO:0005524, GO:0006260	AT1G24290.1 AAA-type ATPase family protein	sp|Q8CG07|WRIP1_RAT ATPase WRNIP1	tr|A0A0L9UUH5|A0A0L9UUH5_PHAAN Uncharacterized protein
LotjaGi1g1v0004100	525	483	452	573	217	188	208	263	428	369	525	493	220	260	282	265	454	257	0.566	-0.821	-4.522	6.13354e-06	4.89217e-05	0.0286	0.0233	0.0284	0.0284	TRUE	0.0203	LotjaGi1g1v0004100	Transmembrane 9 superfamily member	IPR004240 (Nonaspanin (TM9SF))	GO:0016020, GO:0016021	AT4G12650.1 Endomembrane protein 70 protein family	sp|F4JRE0|TMN12_ARATH Transmembrane 9 superfamily member 12	tr|A0A151RZY8|A0A151RZY8_CAJCA Transmembrane 9 superfamily member
LotjaGi1g1v0004200	0	0	0	0	0	0	0	0	0	0	0	0	0	0	0	0	0	0	NA	NA	NA	NA	NA	NA	NA	NA	NA	NA	NA	LotjaGi1g1v0004200	Phenylalanine ammonia-lyase	IPR001106 (Aromatic amino acid lyase)	GO:0003824, GO:0005737, GO:0006559, GO:0009698, GO:0009800, GO:0016829, GO:0016841, GO:0045548	AT2G37040.1 PHE ammonia lyase 1	sp|P19143|PAL3_PHAVU Phenylalanine ammonia-lyase class 3	tr|A0A0R4J2S3|A0A0R4J2S3_SOYBN Phenylalanine ammonia-lyase
LotjaGi1g1v0004300	163	85	112	165	76	93	97	105	133	65	130	142	77	129	131	106	118	111	0.942	-0.087	-0.309	0.75753	0.964233	0.0681	0.0449	0.067	0.067	TRUE	0.0074	LotjaGi1g1v0004300	Pesticidal crystal cry8Ba	N.A.	N.A.	AT5G48310.2 portal protein	sp|Q6L0S8|GRPE_PICTO Protein GrpE	tr|V7BAB8|V7BAB8_PHAVU Uncharacterized protein
LotjaGi1g1v0004400	540	498	570	529	260	254	301	408	441	381	662	455	264	351	408	412	485	359	0.742	-0.431	-3.021	0.00251835	0.00980876	0.0167	0.0219	0.0169	0.0169	TRUE	0.0489	LotjaGi1g1v0004400	E3 ubiquitin-protein ligase orthrus-like protein	IPR003105 (SRA-YDG), IPR011011 (Zinc finger%2C FYVE/PHD-type), IPR015947 (PUA-like domain), IPR018957 (Zinc finger%2C C3HC4 RING-type), IPR027370 (RING-type zinc-finger%2C LisH dimerisation motif)	GO:0005634, GO:0016874, GO:0046872	AT1G57820.1 Zinc finger (C3HC4-type RING finger) family protein	sp|Q8VYZ0|ORTH2_ARATH E3 ubiquitin-protein ligase ORTHRUS 2	tr|I1JJU5|I1JJU5_SOYBN Uncharacterized protein
LotjaGi1g1v0004500	905	576	443	496	1002	606	560	799	738	440	515	427	1017	838	759	806	530	855	1.614	0.69	2.975	0.00292971	0.0111418	0.0505	0.0158	0.0502	0.0502	TRUE	0.0355	LotjaGi1g1v0004500	Transmembrane protein, putative	N.A.	GO:0016020, GO:0016021	AT3G13130.1 transmembrane protein	sp|P24043|LAMA2_HUMAN Laminin subunit alpha-2	tr|I3T3V7|I3T3V7_LOTJA Uncharacterized protein
LotjaGi1g1v0004600	51	54	37	34	32	21	27	34	42	41	43	29	32	29	37	34	39	33	0.857	-0.223	-0.936	0.349123	0.563728	0.0204	0.1104	0.0252	0.0252	TRUE	0.0396	LotjaGi1g1v0004600	Pentatricopeptide repeat-containing protein	IPR002885 (Pentatricopeptide repeat), IPR032867 (DYW domain)	GO:0008270, GO:0009451	AT5G09950.2 Tetratricopeptide repeat (TPR)-like superfamily protein	sp|Q9FIB2|PP373_ARATH Putative pentatricopeptide repeat-containing protein At5g09950	tr|V7BDI2|V7BDI2_PHAVU Uncharacterized protein
LotjaGi1g1v0004700	6	26	29	9	17	8	0	10	5	20	34	8	17	11	0	10	17	10	0.606	-0.722	-1.367	0.171657	0.328388	0.1688	0.3837	0.1803	0.1803	TRUE	0.0195	LotjaGi1g1v0004700	Transmembrane protein, putative	N.A.	GO:0016020, GO:0016021	AT2G05310.1 transmembrane protein	sp|Q64750|YO4_ADEG1 Uncharacterized protein ORF4	tr|I3SYK0|I3SYK0_LOTJA Uncharacterized protein
LotjaGi1g1v0004800	2649	3065	1174	1891	2824	1999	2308	2784	2161	2343	1364	1627	2866	2766	3129	2809	1874	2892	1.542	0.625	5.043	4.58985e-07	4.73169e-06	0.014	0.0151	0.0143	0.0143	TRUE	0.0222	LotjaGi1g1v0004800	SNF1-related protein kinase regulatory subunit beta-2	IPR014756 (Immunoglobulin E-set)	GO:0016301, GO:0016310	AT4G16360.1 SNF1-related protein kinase regulatory subunit beta-2	sp|Q9SCY5|KINB2_ARATH SNF1-related protein kinase regulatory subunit beta-2	tr|K7KBS0|K7KBS0_SOYBN Uncharacterized protein
LotjaGi1g1v0004900	44	37	22	28	24	18	26	15	36	28	26	24	24	25	35	15	28	25	0.86	-0.218	-0.682	0.495399	0.725894	0.0548	0.1231	0.0583	0.0583	TRUE	0.0694	LotjaGi1g1v0004900	Transmembrane protein, putative	N.A.	GO:0016020, GO:0016021	AT2G04480.1 hypothetical protein	sp|Q10492|PNN1_SCHPO Pinin homolog 1	tr|A0A1J7H8Z9|A0A1J7H8Z9_LUPAN Uncharacterized protein
LotjaGi1g1v0005000_LC	1	0	0	0	0	0	2	0	1	0	0	0	0	0	3	0	0	1	2.511	1.328	0.198	0.843022	1	68.5011	10.8044	41.391	41.391	TRUE	0.0087	LotjaGi1g1v0005000_LC	Retrovirus-related Pol polyprotein from transposon TNT 1-94	N.A.	GO:0003676, GO:0008270, GO:0015074	AT3G20980.1 Gag-Pol-related retrotransposon family protein	sp|P25601|YCH5_YEAST Putative transposon Ty5-1 protein YCL075W	tr|A0A0B2SCQ2|A0A0B2SCQ2_GLYSO Copia protein
LotjaGi1g1v0005100	601	706	306	596	530	378	412	407	490	540	356	513	538	523	559	411	475	508	1.067	0.094	0.494	0.621244	0.849423	0.0343	0.018	0.0327	0.0327	TRUE	0.0156	LotjaGi1g1v0005100	Nudix family hydrolase	IPR015797 (NUDIX hydrolase domain-like)	GO:0016787	AT5G47650.1 nudix hydrolase homolog 2	sp|Q94B74|NUDT2_ARATH Nudix hydrolase 2	tr|I1M666|I1M666_SOYBN Uncharacterized protein
LotjaGi1g1v0005200	0	0	0	0	0	0	0	0	0	0	0	0	0	0	0	0	0	0	NA	NA	NA	NA	NA	NA	NA	NA	NA	NA	NA	LotjaGi1g1v0005200	Fasciclin-like arabinogalactan protein	IPR000782 (FAS1 domain)	N.A.	AT4G12730.1 FASCICLIN-like arabinogalactan 2	sp|Q9SU13|FLA2_ARATH Fasciclin-like arabinogalactan protein 2	tr|Q2PES4|Q2PES4_TRIPR Putative fasciclin-like arabinogalactan protein FLA2
LotjaGi1g1v0005300	4610	4015	4360	5202	2086	2321	2005	2909	3761	3069	5066	4475	2117	3211	2718	2935	4093	2745	0.671	-0.576	-4.317	1.5836e-05	0.000115039	0.0163	0.0143	0.0168	0.0168	TRUE	0.0175	LotjaGi1g1v0005300	3-ketoacyl-CoA thiolase	IPR002155 (Thiolase), IPR016039 (Thiolase-like)	GO:0003824, GO:0008152, GO:0016740, GO:0016746, GO:0016747	AT5G48230.2 acetoacetyl-CoA thiolase 2	sp|Q8S4Y1|THIC1_ARATH Acetyl-CoA acetyltransferase, cytosolic 1	tr|A0A0R0GDY6|A0A0R0GDY6_SOYBN Uncharacterized protein
LotjaGi1g1v0005400	1584	2024	1153	1483	1231	1073	1028	1226	1292	1547	1340	1276	1249	1485	1394	1237	1364	1341	0.982	-0.026	-0.295	0.76798	0.972346	0.0064	0.016	0.0069	0.0069	TRUE	0.018	LotjaGi1g1v0005400	Transmembrane emp24 domain-containing protein	IPR009038 (GOLD domain)	GO:0005789, GO:0016020, GO:0016021, GO:0016787	AT3G07680.1 emp24/gp25L/p24 family/GOLD family protein	sp|Q9S7M9|P24B2_ARATH Transmembrane emp24 domain-containing protein p24beta2	tr|I3T587|I3T587_LOTJA Uncharacterized protein
LotjaGi1g1v0005500	1932	2064	1466	1904	3232	2921	2621	3150	1576	1578	1703	1638	3280	4042	3553	3178	1624	3513	2.164	1.113	6.313	2.72978e-10	4.92253e-09	0.0302	0.0143	0.0294	0.0294	TRUE	0.0134	LotjaGi1g1v0005500	O-methyltransferase, putative	IPR012967 (Plant methyltransferase dimerisation), IPR029063 (S-adenosyl-L-methionine-dependent methyltransferase)	GO:0008168, GO:0008171, GO:0016740, GO:0032259, GO:0046983, GO:0047763	AT5G54160.1 O-methyltransferase 1	sp|P28002|COMT1_MEDSA Caffeic acid 3-O-methyltransferase	tr|I3SH20|I3SH20_LOTJA Uncharacterized protein
LotjaGi1g1v0005600	1181	1282	710	1124	994	717	718	924	963	980	825	967	1009	992	973	932	934	976	1.044	0.062	0.791	0.428858	0.653943	0.0041	0.0172	0.0048	0.0048	TRUE	0.0134	LotjaGi1g1v0005600	TBC1 domain family member	IPR000195 (Rab-GTPase-TBC domain)	GO:0005096, GO:0043087, GO:0043547	AT3G07890.1 Ypt/Rab-GAP domain of gyp1p superfamily protein	sp|Q9BYX2|TBD2A_HUMAN TBC1 domain family member 2A	tr|A0A151S006|A0A151S006_CAJCA TBC1 domain family member 2B
LotjaGi1g1v0005700	901	853	392	870	933	738	879	927	735	652	455	748	947	1021	1192	935	648	1024	1.575	0.656	5.171	2.32477e-07	2.54183e-06	0.014	0.0182	0.0142	0.0142	TRUE	0.0605	LotjaGi1g1v0005700	Fimbrin-like protein 2	IPR001715 (Calponin homology domain), IPR011992 (EF-hand domain pair)	GO:0003779	AT5G35700.1 fimbrin-like protein 2	sp|Q9FKI0|FIMB5_ARATH Fimbrin-5	tr|G7K508|G7K508_MEDTR Actin-binding calponin-like (CH) domain protein
LotjaGi1g1v0005800_LC	0	0	0	0	0	0	0	0	0	0	0	0	0	0	0	0	0	0	NA	NA	NA	NA	NA	NA	NA	NA	NA	NA	NA	LotjaGi1g1v0005800_LC	NA	NA	NA	NA	NA	NA
LotjaGi1g1v0005900	1021	942	1156	798	168	307	174	404	833	720	1343	686	170	425	236	408	896	310	0.346	-1.532	-5.415	6.1452e-08	7.54734e-07	0.0737	0.0196	0.0745	0.0745	TRUE	0.0645	LotjaGi1g1v0005900	Fasciclin-like arabinogalactan protein	IPR000782 (FAS1 domain)	N.A.	AT2G04780.1 FASCICLIN-like arabinoogalactan 7	sp|Q9SJ81|FLA7_ARATH Fasciclin-like arabinogalactan protein 7	tr|I3T7F2|I3T7F2_LOTJA Uncharacterized protein
LotjaGi1g1v0006000	2	0	0	0	0	0	0	0	2	0	0	0	0	0	0	0	0	0	0.494	-1.018	-0.1	0.920032	1	0	28.1345	97	97	TRUE	0.0046	LotjaGi1g1v0006000	Rho GDP-dissociation inhibitor 1	IPR000406 (Rho protein GDP-dissociation inhibitor), IPR014756 (Immunoglobulin E-set)	GO:0005094, GO:0005737, GO:0050790	AT3G07880.1 Immunoglobulin E-set superfamily protein	sp|Q9SFC6|GDIR_ARATH Rho GDP-dissociation inhibitor 1	tr|A0A0R0GGY5|A0A0R0GGY5_SOYBN Uncharacterized protein
LotjaGi1g1v0006100_LC	82	151	197	349	29	30	86	90	67	115	229	300	29	42	117	91	178	70	0.391	-1.354	-2.049	0.0404645	0.102919	0.4086	0.0296	0.3886	0.4086	TRUE	0.1066	LotjaGi1g1v0006100_LC	Nlj21	N.A.	N.A.	AT4G12020.1 protein kinase family protein	sp|Q8IID4|DYHC2_PLAF7 Dynein heavy chain-like protein PF11_0240	tr|O22306|O22306_LOTJA Nlj21
LotjaGi1g1v0006200	12018	19036	7016	16715	8897	6835	5943	7163	9805	14549	8152	14378	9029	9457	8056	7227	11721	8442	0.72	-0.473	-2.334	0.0196198	0.0564133	0.0402	0.0135	0.0395	0.0395	TRUE	0.0327	LotjaGi1g1v0006200	Chalcone reductase	IPR023210 (NADP-dependent oxidoreductase domain)	GO:0016491, GO:0055114	AT1G59960.1 NAD(P)-linked oxidoreductase superfamily protein	sp|P26690|6DCS_SOYBN NAD(P)H-dependent 6'-deoxychalcone synthase	tr|I3T5M5|I3T5M5_LOTJA Uncharacterized protein
LotjaGi1g1v0006300	0	0	0	0	0	0	0	0	0	0	0	0	0	0	0	0	0	0	NA	NA	NA	NA	NA	NA	NA	NA	NA	NA	NA	LotjaGi1g1v0006300	PTB domain engulfment adapter	N.A.	N.A.	AT2G04790.10 PTB domain engulfment adapter	sp|Q57KG9|PYRG_SALCH CTP synthase	tr|G7K4Z5|G7K4Z5_MEDTR Uncharacterized protein
LotjaGi1g1v0006400_LC	0	18	1	5	4	3	0	1	0	14	1	4	4	4	0	1	5	2	0.467	-1.1	-1.297	0.194701	0.361997	0.344	0.4135	0.3478	0.3478	TRUE	0.0625	LotjaGi1g1v0006400_LC	Chalcone reductase	IPR023210 (NADP-dependent oxidoreductase domain)	GO:0016491, GO:0055114	AT1G59960.1 NAD(P)-linked oxidoreductase superfamily protein	sp|P26690|6DCS_SOYBN NAD(P)H-dependent 6'-deoxychalcone synthase	tr|I3T585|I3T585_LOTJA Uncharacterized protein
LotjaGi1g1v0006500	2748	3894	1885	4877	3208	1858	1659	2223	2242	2976	2190	4195	3256	2571	2249	2243	2901	2580	0.889	-0.169	-0.584	0.55924	0.79053	0.0839	0.0141	0.0804	0.0804	TRUE	0.0711	LotjaGi1g1v0006500	Chalcone reductase	IPR023210 (NADP-dependent oxidoreductase domain)	GO:0016491, GO:0055114	AT1G59950.1 NAD(P)-linked oxidoreductase superfamily protein	sp|P26690|6DCS_SOYBN NAD(P)H-dependent 6'-deoxychalcone synthase	tr|A1IHM7|A1IHM7_LOTJA Polyketide reductase
LotjaGi1g1v0006600	1089	894	723	1085	1060	700	819	1086	888	683	840	933	1076	969	1110	1096	836	1063	1.272	0.348	4.242	2.21509e-05	0.000155572	0.0051	0.0171	0.0054	0.0054	TRUE	0.0363	LotjaGi1g1v0006600	Nuclear pore complex protein NUP96	IPR007230 (Peptidase S59%2C nucleoporin), IPR021967 (Nuclear protein 96)	GO:0005643, GO:0006913, GO:0017056	AT1G80680.1 SUPPRESSOR OF AUXIN RESISTANCE 3	sp|Q8LLD0|NUP96_ARATH Nuclear pore complex protein NUP96	tr|I1M679|I1M679_SOYBN Uncharacterized protein
LotjaGi1g1v0006700	1508	1758	1160	1662	1402	1004	1066	1495	1230	1344	1348	1430	1423	1389	1445	1508	1338	1441	1.078	0.108	1.552	0.120764	0.249118	0.0036	0.0156	0.004	0.004	TRUE	0.0207	LotjaGi1g1v0006700	Transducin/WD40 repeat-like superfamily protein	IPR017986 (WD40-repeat-containing domain)	N.A.	AT4G18905.1 Transducin/WD40 repeat-like superfamily protein	sp|Q9P775|YBEG_SCHPO Uncharacterized WD repeat-containing protein C17D11.16	tr|I1JJS2|I1JJS2_SOYBN Uncharacterized protein
LotjaGi1g1v0006800_LC	26	74	47	67	17	15	12	28	21	57	55	58	17	21	16	28	48	20	0.436	-1.196	-2.501	0.0123721	0.0382909	0.1857	0.1051	0.1816	0.1816	TRUE	0.0207	LotjaGi1g1v0006800_LC	Pectin lyase-like superfamily protein, putative	IPR000743 (Glycoside hydrolase%2C family 28), IPR011050 (Pectin lyase fold/virulence factor)	GO:0004650, GO:0005576, GO:0005975, GO:0008152, GO:0016787, GO:0016798, GO:0016829, GO:0071555	AT3G14040.1 Pectin lyase-like superfamily protein	sp|Q40312|PGLR_MEDSA Polygalacturonase	tr|A0A151S016|A0A151S016_CAJCA Polygalacturonase
LotjaGi1g1v0006900	1005	1058	640	1018	914	552	573	730	820	809	744	876	928	764	777	736	812	801	0.987	-0.019	-0.26	0.794774	0.990532	0.0033	0.0173	0.004	0.004	TRUE	0.0137	LotjaGi1g1v0006900	FBD-associated F-box protein	IPR001810 (F-box domain), IPR006566 (FBD domain)	N.A.	AT5G60610.1 F-box/RNI-like superfamily protein	sp|Q9FF58|FBD30_ARATH FBD-associated F-box protein At5g60610	tr|A0A072TZG1|A0A072TZG1_MEDTR F-box/RNI/FBD-like domain protein
LotjaGi1g1v0007000_LC	379	419	128	332	367	224	213	289	309	320	149	286	372	310	289	292	266	316	1.184	0.244	1.119	0.263082	0.456199	0.0427	0.0268	0.0419	0.0419	TRUE	0.0663	LotjaGi1g1v0007000_LC	tRNA uridine 5-carboxymethylaminomethyl modification enzyme MnmG	N.A.	GO:0002098, GO:0003674, GO:0005737, GO:0008033, GO:0008150, GO:0050660	AT1G43850.1 SEUSS transcriptional co-regulator	sp|Q9PNA7|MNMG_CAMJE tRNA uridine 5-carboxymethylaminomethyl modification enzyme MnmG	tr|A0A0K9QW40|A0A0K9QW40_SPIOL Uncharacterized protein
LotjaGi1g1v0007100_LC	3	1	11	6	9	6	14	4	2	1	13	5	9	8	19	4	5	10	2.012	1.009	1.71	0.0871963	0.192066	0.1547	0.6549	0.1845	0.1845	TRUE	0.046	LotjaGi1g1v0007100_LC	Transducin/WD40 repeat protein	IPR017956 (AT hook%2C DNA-binding motif)	GO:0003677	AT1G19485.1 Transducin/WD40 repeat-like superfamily protein	sp|P79987|HIRA_CHICK Protein HIRA	tr|A0A072VKV4|A0A072VKV4_MEDTR Transducin/WD40 repeat protein
LotjaGi1g1v0007200_LC	173	190	114	137	143	75	99	140	141	145	132	118	145	104	134	141	134	131	0.981	-0.027	-0.179	0.857844	1	0.0136	0.0392	0.0146	0.0146	TRUE	0.0205	LotjaGi1g1v0007200_LC	Protein TOC75-3, chloroplastic	N.A.	N.A.	AT3G46740.1 translocon at the outer envelope membrane of chloroplasts 75-III	sp|Q43715|TOC75_PEA Protein TOC75, chloroplastic	tr|A0A151SUP1|A0A151SUP1_CAJCA Uncharacterized protein
LotjaGi1g1v0007300_LC	0	1	0	0	0	0	0	0	0	1	0	0	0	0	0	0	0	0	0.804	-0.315	-0.041	0.967466	1	0	16.8725	55.5324	55.5324	TRUE	0.0057	LotjaGi1g1v0007300_LC	NA	NA	NA	NA	NA	NA
LotjaGi1g1v0007400	25	50	38	39	13	14	11	18	20	38	44	34	13	19	15	18	34	16	0.484	-1.048	-3.238	0.0012044	0.00520005	0.0474	0.1371	0.0516	0.0516	TRUE	0.0112	LotjaGi1g1v0007400	50S ribosomal protein L18	IPR005484 (Ribosomal protein L18)	GO:0003735, GO:0005622, GO:0005840, GO:0006412	AT5G27820.1 Ribosomal L18p/L5e family protein	sp|A8IAP8|RL18_AZOC5 50S ribosomal protein L18	tr|I3SBB6|I3SBB6_LOTJA Uncharacterized protein
LotjaGi1g1v0007500	7535	9840	6294	9013	6462	5711	5610	7559	6147	7521	7313	7753	6558	7902	7605	7626	7184	7423	1.033	0.047	0.566	0.571645	0.803316	0.0063	0.0137	0.0065	0.0065	TRUE	0.0344	LotjaGi1g1v0007500	60S ribosomal protein L13	IPR001380 (Ribosomal protein L13e)	GO:0003735, GO:0005622, GO:0005840, GO:0006412	AT3G49010.1 breast basic conserved 1	sp|P41129|RL132_BRANA 60S ribosomal protein L13-2	tr|I3SI88|I3SI88_LOTJA 60S ribosomal protein L13
LotjaGi1g1v0007600	161	256	285	170	60	59	50	116	131	196	331	146	61	82	68	117	201	82	0.41	-1.287	-4.868	1.128e-06	1.0656e-05	0.0588	0.0358	0.0577	0.0577	TRUE	0.0677	LotjaGi1g1v0007600	Cytochrome b561 and domon domain-containing protein	IPR005018 (DOMON domain), IPR006593 (Cytochrome b561/ferric reductase transmembrane)	GO:0016020, GO:0016021, GO:0055114	AT2G04850.1 Auxin-responsive family protein	sp|Q9SJ74|B561G_ARATH Cytochrome b561 and DOMON domain-containing protein At2g04850	tr|I3S8L2|I3S8L2_LOTJA Uncharacterized protein
LotjaGi1g1v0007700	25	28	11	35	13	10	22	12	20	21	13	30	13	14	30	12	21	17	0.787	-0.345	-1.012	0.311631	0.519399	0.05	0.1666	0.0563	0.0563	TRUE	0.047	LotjaGi1g1v0007700	Pentatricopeptide repeat-containing protein family	IPR002885 (Pentatricopeptide repeat)	N.A.	AT2G40720.1 Tetratricopeptide repeat (TPR)-like superfamily protein	sp|Q7XJN6|PP197_ARATH Pentatricopeptide repeat-containing protein At2g40720	tr|A0A0S3SU78|A0A0S3SU78_PHAAN Uncharacterized protein
LotjaGi1g1v0007800	616	781	593	627	463	434	463	545	503	597	689	539	470	600	628	550	582	562	0.965	-0.051	-0.613	0.539583	0.771102	0.0044	0.0194	0.0048	0.0048	TRUE	0.0129	LotjaGi1g1v0007800	RNA-binding family protein	IPR000504 (RNA recognition motif domain)	GO:0003676, GO:0003723	AT5G54580.1 RNA-binding (RRM/RBD/RNP motifs) family protein	sp|Q9FNR1|RBG3_ARATH Glycine-rich RNA-binding protein 3, mitochondrial	tr|I3SUH6|I3SUH6_LOTJA Uncharacterized protein
LotjaGi1g1v0007900	2021	2226	1305	1953	1619	1208	1325	1646	1649	1701	1516	1680	1643	1671	1796	1661	1636	1693	1.033	0.046	0.73	0.465542	0.695501	0.0027	0.0156	0.0033	0.0033	TRUE	0.0078	LotjaGi1g1v0007900	RNA-binding protein, putative	IPR000504 (RNA recognition motif domain)	GO:0003676, GO:0003723	AT3G07810.1 RNA-binding (RRM/RBD/RNP motifs) family protein	sp|Q8W034|RNP1_ARATH Heterogeneous nuclear ribonucleoprotein 1	tr|A0A0B2SI74|A0A0B2SI74_GLYSO DAZ-associated protein 1
LotjaGi1g1v0008000	572	680	258	505	757	603	604	711	467	520	300	434	768	834	819	717	430	784	1.82	0.864	4.713	2.44495e-06	2.13468e-05	0.0308	0.0179	0.0305	0.0305	TRUE	0.0253	LotjaGi1g1v0008000	BTB/POZ domain-containing protein	IPR011333 (SKP1/BTB/POZ domain), IPR027356 (NPH3 domain)	N.A.	AT5G48130.1 Phototropic-responsive NPH3 family protein	sp|Q9LUB9|Y5813_ARATH BTB/POZ domain-containing protein At5g48130	tr|A0A0B2SQ01|A0A0B2SQ01_GLYSO BTB/POZ domain-containing protein
LotjaGi1g1v0008100	2076	2338	1568	1826	1862	1390	1387	1864	1694	1787	1822	1571	1890	1923	1880	1881	1718	1894	1.102	0.14	1.614	0.106566	0.225332	0.0066	0.0152	0.0067	0.0067	TRUE	0.0675	LotjaGi1g1v0008100	Protein DGCR14 like	IPR019148 (Nuclear protein DGCR14)	GO:0005634	AT3G07790.1 DGCR14-like protein	sp|O44424|DGC14_DROME Protein DGCR14 homolog	tr|I1M689|I1M689_SOYBN Uncharacterized protein
LotjaGi1g1v0008200_LC	468	494	259	405	365	244	259	324	382	378	301	348	370	338	351	327	352	346	0.981	-0.027	-0.225	0.821849	1	0.0104	0.0244	0.0109	0.0109	TRUE	0.0518	LotjaGi1g1v0008200_LC	thylakoidal ascorbate peroxidase	N.A.	N.A.	AT1G77490.1 thylakoidal ascorbate peroxidase	sp|P12641|GB_BHV2B Envelope glycoprotein B	tr|A0A150GTH2|A0A150GTH2_GONPE Uncharacterized protein
LotjaGi1g1v0008300	1249	1093	943	1038	1137	829	823	1113	1019	835	1096	893	1154	1147	1116	1123	961	1135	1.185	0.244	3.403	0.000666038	0.00309753	0.0037	0.0166	0.004	0.004	TRUE	0.0197	LotjaGi1g1v0008300	WRKY family transcription factor	IPR003657 (WRKY domain)	GO:0003677, GO:0003700, GO:0005634, GO:0006351, GO:0006355, GO:0043565	AT2G04880.2 zinc-dependent activator protein-1	sp|Q9SI37|WRKY1_ARATH WRKY transcription factor 1	tr|A0A0B2SJM8|A0A0B2SJM8_GLYSO WRKY transcription factor 1
LotjaGi1g1v0008400	532	517	367	498	515	329	344	396	434	395	426	428	523	455	466	400	421	461	1.095	0.131	1.151	0.24964	0.438468	0.0098	0.0209	0.0102	0.0102	TRUE	0.0337	LotjaGi1g1v0008400	GRAS family transcription factor	IPR005202 (Transcription factor GRAS)	GO:0006351, GO:0006355	AT5G48150.1 GRAS family transcription factor	sp|Q9LDL7|PAT1_ARATH Scarecrow-like transcription factor PAT1	tr|V7BDE6|V7BDE6_PHAVU Uncharacterized protein
LotjaGi1g1v0008500	3568	2359	2014	2658	2578	1711	1752	2401	2911	1803	2340	2286	2616	2367	2375	2422	2335	2445	1.048	0.067	0.76	0.44746	0.675451	0.0065	0.0149	0.0071	0.0071	TRUE	0.0215	LotjaGi1g1v0008500	Histidine kinase	IPR003594 (Histidine kinase-like ATPase%2C C-terminal domain), IPR003661 (Signal transduction histidine kinase%2C dimerisation/phosphoacceptor domain), IPR006189 (CHASE domain), IPR011006 (CheY-like superfamily)	GO:0000155, GO:0000160, GO:0005622, GO:0007165, GO:0016020, GO:0016021, GO:0016301, GO:0016310, GO:0016772, GO:0023014	AT5G35750.1 histidine kinase 2	sp|Q9C5U2|AHK2_ARATH Histidine kinase 2	tr|A0A023W2C6|A0A023W2C6_LOTJA Histidine kinase 2
LotjaGi1g1v0008600_LC	309	333	122	279	352	191	190	245	252	255	142	240	357	264	258	247	222	282	1.262	0.336	2.245	0.0247691	0.0684149	0.017	0.029	0.0174	0.0174	TRUE	0.0279	LotjaGi1g1v0008600_LC	Nucleotidyltransferase family protein	N.A.	N.A.	AT1G72480.1 Lung seven transmembrane receptor family protein	sp|P41246|MMP9_RABIT Matrix metalloproteinase-9	tr|A0A140H9F3|A0A140H9F3_SCIVE Uncharacterized protein
LotjaGi1g1v0008700_LC	60	31	13	26	21	21	30	19	49	24	15	22	21	29	41	19	28	28	0.968	-0.047	-0.154	0.877458	1	0.0472	0.1396	0.0517	0.0517	TRUE	0.0346	LotjaGi1g1v0008700_LC	Pentatricopeptide repeat-containing protein, putative	IPR002885 (Pentatricopeptide repeat)	N.A.	AT3G54980.1 Pentatricopeptide repeat (PPR) superfamily protein	sp|Q9SV46|PP282_ARATH Pentatricopeptide repeat-containing protein At3g54980, mitochondrial	tr|G7JQM0|G7JQM0_MEDTR PPR containing plant-like protein
LotjaGi1g1v0008800_LC	0	0	0	0	0	0	0	0	0	0	0	0	0	0	0	0	0	0	NA	NA	NA	NA	NA	NA	NA	NA	NA	NA	NA	LotjaGi1g1v0008800_LC	NA	NA	NA	NA	NA	NA
LotjaGi1g1v0008900	3456	3799	2524	3304	3422	2395	2518	3231	2819	2904	2933	2842	3473	3314	3413	3260	2874	3365	1.171	0.228	3.605	0.000312158	0.00160154	0.0032	0.0143	0.0035	0.0035	TRUE	0.0098	LotjaGi1g1v0008900	Potyviral VPg interacting protein 2	IPR032535 (Oberon%2C coiled-coil region), IPR032881 (Oberon%2C PHD finger domain)	N.A.	AT5G48160.1 potyvirus VPg interacting protein (DUF1423)	sp|Q84N37|PVIP_PEA OBERON-like protein	tr|A0A151S028|A0A151S028_CAJCA Protein VERNALIZATION INSENSITIVE 3
LotjaGi1g1v0009000	2509	2440	1654	2310	2019	1648	1888	2307	2047	1865	1922	1987	2049	2280	2559	2327	1955	2304	1.178	0.236	3.106	0.00189656	0.00768212	0.0047	0.0147	0.0051	0.0051	TRUE	0.0209	LotjaGi1g1v0009000	Chaperone protein htpG family protein	IPR001404 (Heat shock protein Hsp90 family)	GO:0005524, GO:0006457, GO:0006950, GO:0051082	AT3G07770.1 HEAT SHOCK PROTEIN 89.1	sp|F4JFN3|HS906_ARATH Heat shock protein 90-6, mitochondrial	tr|A0A151S032|A0A151S032_CAJCA Heat shock protein 90
LotjaGi1g1v0009100_LC	90	144	73	80	96	73	35	77	73	110	85	69	97	101	47	78	84	81	0.962	-0.057	-0.277	0.781936	0.98217	0.0263	0.0533	0.0276	0.0276	TRUE	0.0391	LotjaGi1g1v0009100_LC	Transposon TX1 uncharacterized	IPR000477 (Reverse transcriptase domain)	N.A.	AT1G43760.1 DNAse I-like superfamily protein	sp|P14381|YTX2_XENLA Transposon TX1 uncharacterized 149 kDa protein	tr|A0A151SF42|A0A151SF42_CAJCA Transposon TX1 uncharacterized
LotjaGi1g1v0009200_LC	235	330	214	179	268	175	153	240	192	252	249	154	272	242	207	242	212	241	1.143	0.193	1.309	0.190678	0.356411	0.0158	0.0311	0.0163	0.0163	TRUE	0.0322	LotjaGi1g1v0009200_LC	30S ribosomal protein S8, chloroplastic	N.A.	GO:0003723, GO:0003735, GO:0005840, GO:0006412, GO:0009507, GO:0009536, GO:0019843	AT4G16447.1 hypothetical protein	sp|P14727|AVRB3_XANEU Avirulence protein AvrBs3	tr|I3SBI7|I3SBI7_LOTJA Uncharacterized protein
LotjaGi1g1v0009300	117	112	97	92	89	79	53	92	95	86	113	79	90	109	72	93	93	91	0.978	-0.031	-0.089	0.929278	1	0.1161	0.0404	0.1095	0.1095	TRUE	0.0258	LotjaGi1g1v0009300	Chlorophyll a-b binding protein, chloroplastic	IPR022796 (Chlorophyll A-B binding protein)	GO:0009507, GO:0009522, GO:0009523, GO:0009535, GO:0009536, GO:0009579, GO:0009765, GO:0015979, GO:0016020, GO:0016021, GO:0016168, GO:0018298	AT2G05100.1 photosystem II light harvesting complex protein 2.1	sp|P27520|CB215_PEA Chlorophyll a-b binding protein 215, chloroplastic	tr|I3T0E0|I3T0E0_LOTJA Chlorophyll a-b binding protein, chloroplastic
LotjaGi1g1v0009400	181	82	58	117	180	99	105	138	148	63	67	101	183	137	142	139	95	150	1.584	0.664	3.58	0.00034369	0.00173936	0.0237	0.0412	0.0244	0.0244	TRUE	0.0632	LotjaGi1g1v0009400	Pentatricopeptide repeat-containing protein	IPR002885 (Pentatricopeptide repeat), IPR011990 (Tetratricopeptide-like helical domain), IPR032867 (DYW domain)	GO:0008270	AT1G08070.1 Tetratricopeptide repeat (TPR)-like superfamily protein	sp|Q9LN01|PPR21_ARATH Pentatricopeptide repeat-containing protein At1g08070, chloroplastic	tr|W9SJH5|W9SJH5_9ROSA Uncharacterized protein
LotjaGi1g1v0009500	325	165	121	233	425	309	321	405	265	126	141	200	431	428	435	409	183	426	2.322	1.216	4.488	7.20269e-06	5.65686e-05	0.0707	0.0201	0.0667	0.0667	TRUE	0.1113	LotjaGi1g1v0009500	Calcium-transporting ATPase	IPR006068 (Cation-transporting P-type ATPase%2C C-terminal), IPR008250 (P-type ATPase%2C A domain), IPR023214 (HAD-like domain)	GO:0000166, GO:0005388, GO:0005524, GO:0005887, GO:0006811, GO:0006816, GO:0016020, GO:0016021, GO:0016787, GO:0043231, GO:0070588, GO:0099132	AT3G22910.1 ATPase E1-E2 type family protein / haloacid dehalogenase-like hydrolase family protein	sp|Q9LIK7|ACA13_ARATH Putative calcium-transporting ATPase 13, plasma membrane-type	tr|G7KEN1|G7KEN1_MEDTR Cation-transporting ATPase plant
LotjaGi1g1v0009600	1236	1051	743	1133	805	594	710	803	1008	803	863	975	817	822	962	810	912	853	0.933	-0.1	-1.222	0.221848	0.400833	0.0049	0.0171	0.0052	0.0052	TRUE	0.0293	LotjaGi1g1v0009600	Nuclear pore complex protein Nup133 family	IPR007187 (Nucleoporin%2C Nup133/Nup155-like%2C C-terminal), IPR014908 (Nucleoporin%2C Nup133/Nup155-like%2C N-terminal)	GO:0005622, GO:0006913, GO:0017056	AT2G05120.2 Nucleoporin, Nup133/Nup155-like protein	sp|F4IGA5|NU133_ARATH Nuclear pore complex protein NUP133	tr|Q2UY13|Q2UY13_LOTJA Nucleoporin
LotjaGi1g1v0009700	1571	2305	1087	1518	1493	1095	991	1326	1282	1762	1263	1306	1515	1515	1343	1338	1403	1428	1.016	0.024	0.261	0.794476	0.990532	0.0067	0.0158	0.0071	0.0071	TRUE	0.0278	LotjaGi1g1v0009700	Sterile alpha motif (SAM) domain-containing protein	IPR013761 (Sterile alpha motif/pointed domain)	N.A.	AT3G07760.1 Sterile alpha motif (SAM) domain-containing protein	sp|P18160|SPLA_DICDI Dual specificity protein kinase splA	tr|I3S178|I3S178_LOTJA Uncharacterized protein
LotjaGi1g1v0009800_LC	0	0	0	0	0	1	0	0	0	0	0	0	0	1	0	0	0	0	2.183	1.126	0.111	0.911578	1	0	22.757	97	97	TRUE	0.0084	LotjaGi1g1v0009800_LC	NA	NA	NA	NA	NA	NA
LotjaGi1g1v0009900	178	264	166	156	164	143	111	170	145	202	193	134	166	198	150	172	168	172	1.019	0.027	0.186	0.852713	1	0.014	0.0371	0.0149	0.0149	TRUE	0.0438	LotjaGi1g1v0009900	Disease resistance protein (NBS-LRR class) family	IPR002182 (NB-ARC), IPR027417 (P-loop containing nucleoside triphosphate hydrolase), IPR032675 (Leucine-rich repeat domain%2C L domain-like)	N.A.	AT4G27190.1 NB-ARC domain-containing disease resistance protein	sp|Q9T048|DRL27_ARATH Disease resistance protein At4g27190	tr|K7LQ17|K7LQ17_SOYBN Uncharacterized protein
LotjaGi1g1v0010000	205	230	113	257	194	90	92	154	167	176	131	221	197	125	125	155	174	150	0.867	-0.206	-1.057	0.290586	0.491824	0.0297	0.0366	0.0299	0.0299	TRUE	0.0752	LotjaGi1g1v0010000	Disease resistance protein (NBS-LRR class) family	IPR002182 (NB-ARC), IPR027417 (P-loop containing nucleoside triphosphate hydrolase), IPR032675 (Leucine-rich repeat domain%2C L domain-like)	N.A.	AT4G27190.1 NB-ARC domain-containing disease resistance protein	sp|Q9T048|DRL27_ARATH Disease resistance protein At4g27190	tr|K7LQ17|K7LQ17_SOYBN Uncharacterized protein
LotjaGi1g1v0010100	1161	1142	751	1059	925	667	685	912	947	873	873	911	939	923	929	920	901	928	1.029	0.041	0.732	0.463941	0.693697	0.0016	0.0174	0.0019	0.0019	TRUE	0.0077	LotjaGi1g1v0010100	Chaperone protein DnaJ	IPR001623 (DnaJ domain), IPR024593 (Domain of unknown function DUF3444)	N.A.	AT2G05230.1 DNAJ heat shock N-terminal domain-containing protein	sp|Q8TQR1|DNAJ_METAC Chaperone protein DnaJ	tr|I1M6B1|I1M6B1_SOYBN Uncharacterized protein
LotjaGi1g1v0010200	7	9	0	10	2	2	9	2	6	7	0	9	2	3	12	2	6	5	0.853	-0.23	-0.271	0.786661	0.985559	0.4504	0.9163	0.4823	0.4823	TRUE	0.0181	LotjaGi1g1v0010200	F-box family protein	IPR001810 (F-box domain)	N.A.	AT5G48170.1 F-box family protein	sp|Q9LUB6|SNE_ARATH F-box protein SNE	tr|G7KEM1|G7KEM1_MEDTR F-box SNE-like protein
LotjaGi1g1v0010300	212	247	109	171	146	111	124	179	173	189	127	147	148	154	168	181	159	163	1.016	0.023	0.179	0.858093	1	0.0092	0.0345	0.0101	0.0101	TRUE	0.0653	LotjaGi1g1v0010300	Phytochromobilin:ferredoxin oxidoreductase	IPR009249 (Ferredoxin-dependent bilin reductase)	GO:0010024, GO:0016636, GO:0050897, GO:0055114	AT3G09150.2 phytochromobilin:ferredoxin oxidoreductase, chloroplast / phytochromobilin synthase (HY2)	sp|Q9SR43|PFBS_ARATH Phytochromobilin:ferredoxin oxidoreductase, chloroplastic	tr|G7KEL5|G7KEL5_MEDTR Phytochromobilin:ferredoxin oxidoreductase
LotjaGi1g1v0010400	13	1	8	9	1	6	0	4	11	1	9	8	1	8	0	4	7	3	0.465	-1.104	-1.426	0.153767	0.300946	0.3143	0.5927	0.3317	0.3317	TRUE	0.0293	LotjaGi1g1v0010400	Transcriptional regulator sterile apetala protein, putative	IPR001810 (F-box domain), IPR017986 (WD40-repeat-containing domain)	N.A.	AT5G35770.1 Transducin/WD40 repeat-like superfamily protein	sp|Q9FKH1|SAP_ARATH Transcriptional regulator STERILE APETALA	tr|G7KEL4|G7KEL4_MEDTR Transcriptional regulator sterile apetala protein, putative
LotjaGi1g1v0010500	11200	8882	7816	8986	6092	4068	4299	5988	9137	6789	9081	7729	6183	5629	5828	6041	8184	5920	0.723	-0.467	-3.744	0.000181467	0.000996227	0.0144	0.0138	0.0148	0.0148	TRUE	0.0249	LotjaGi1g1v0010500	Glucose-1-phosphate adenylyltransferase	IPR011831 (Glucose-1-phosphate adenylyltransferase), IPR029044 (Nucleotide-diphospho-sugar transferases)	GO:0000166, GO:0005524, GO:0005978, GO:0008878, GO:0009058, GO:0009507, GO:0009536, GO:0016740, GO:0016779, GO:0019252	AT5G48300.1 ADP glucose pyrophosphorylase 1	sp|Q9M462|GLGS_BRANA Glucose-1-phosphate adenylyltransferase small subunit, chloroplastic	tr|I3SW82|I3SW82_LOTJA Glucose-1-phosphate adenylyltransferase
LotjaGi1g1v0010600_LC	0	0	0	0	0	0	0	0	0	0	0	0	0	0	0	0	0	0	1	0	0	1	1	97	29.9986	97	97	TRUE	0.0083	LotjaGi1g1v0010600_LC	MUTL protein homolog 3	N.A.	N.A.	AT2G42270.1 U5 small nuclear ribonucleoprotein helicase	sp|P24821|TENA_HUMAN Tenascin	tr|A0A0B0PCF3|A0A0B0PCF3_GOSAR Sdccag8
LotjaGi1g1v0010700	21	21	21	29	5	3	6	12	17	16	24	25	5	4	8	12	20	7	0.363	-1.46	-2.766	0.00568034	0.0196941	0.1602	0.2854	0.1671	0.1671	TRUE	0.1338	LotjaGi1g1v0010700	Leucine-rich repeat receptor-like protein kinase family	IPR013210 (Leucine-rich repeat-containing N-terminal%2C plant-type), IPR025875 (Leucine rich repeat 4), IPR032675 (Leucine-rich repeat domain%2C L domain-like)	GO:0016301, GO:0016310	AT3G12610.1 Leucine-rich repeat (LRR) family protein	sp|Q00874|DR100_ARATH DNA damage-repair/toleration protein DRT100	tr|Q708X5|Q708X5_CICAR Leucine rich repeat protein
LotjaGi1g1v0010800	10	10	0	5	5	4	9	7	8	8	0	4	5	6	12	7	5	8	1.376	0.46	0.897	0.369922	0.588732	0	0.4297	0.0902	0.0902	TRUE	0.0112	LotjaGi1g1v0010800	C2 calcium/lipid-binding and GRAM domain protein	IPR000008 (C2 domain), IPR013583 (Phosphoribosyltransferase C-terminal)	GO:0016020, GO:0016021	AT3G57880.1 Calcium-dependent lipid-binding (CaLB domain) plant phosphoribosyltransferase family protein	sp|Q9FL59|FTIP1_ARATH FT-interacting protein 1	tr|G7KEK7|G7KEK7_MEDTR Anthranilate phosphoribosyltransferase-like protein
LotjaGi1g1v0010900	6570	6177	4518	5992	7016	5428	6333	6980	5360	4721	5250	5154	7120	7510	8585	7042	5121	7564	1.477	0.562	11.126	9.36313e-29	6.41118e-27	0.0021	0.0139	0.0023	0.0023	TRUE	0.0077	LotjaGi1g1v0010900	Neutral ceramidase	IPR031329 (Neutral/alkaline non-lysosomal ceramidase%2C N-terminal), IPR031331 (Neutral/alkaline non-lysosomal ceramidase%2C C-terminal)	GO:0016787, GO:0017040, GO:0102121	AT1G07380.1 Neutral/alkaline non-lysosomal ceramidase	sp|Q304B9|NCASE_ARATH Neutral ceramidase	tr|G7K4V4|G7K4V4_MEDTR Neutral/alkaline non-lysosomal ceramidase
LotjaGi1g1v0011000	1247	1226	779	1117	1117	816	961	1199	1017	937	905	961	1134	1129	1303	1210	955	1194	1.248	0.32	4.842	1.28807e-06	1.19866e-05	0.0029	0.0168	0.0032	0.0032	TRUE	0.0124	LotjaGi1g1v0011000	Importin subunit alpha	IPR016024 (Armadillo-type fold)	GO:0005634, GO:0005737, GO:0006606, GO:0008565, GO:0015031, GO:0061608	AT1G51350.1 ARM repeat superfamily protein	sp|Q05AL1|ARMC8_DANRE Armadillo repeat-containing protein 8	tr|G7K4V1|G7K4V1_MEDTR Armadillo/beta-catenin-like repeat protein
LotjaGi1g1v0011100	94	185	65	69	132	62	84	93	77	141	76	59	134	86	114	94	88	107	1.207	0.271	1.293	0.195885	0.363609	0.0312	0.04	0.0316	0.0316	TRUE	0.0756	LotjaGi1g1v0011100	cyclin-dependent kinase inhibitor	N.A.	N.A.	AT3G20898.1 hypothetical protein	sp|F4IWB3|SMR13_ARATH Cyclin-dependent protein kinase inhibitor SMR13	tr|I3SS27|I3SS27_LOTJA Uncharacterized protein
LotjaGi1g1v0011200	643	801	570	535	520	335	377	560	525	612	662	460	528	464	511	565	565	517	0.918	-0.123	-1.104	0.269397	0.464538	0.0093	0.0198	0.01	0.01	TRUE	0.0366	LotjaGi1g1v0011200	Nuclear transcription factor Y subunit	IPR001289 (Nuclear transcription factor Y subunit A)	GO:0003677, GO:0003700, GO:0006355, GO:0016602	AT5G12840.2 nuclear factor Y, subunit A1	sp|Q9LXV5|NFYA1_ARATH Nuclear transcription factor Y subunit A-1	tr|K7MQE5|K7MQE5_SOYBN Uncharacterized protein
LotjaGi1g1v0011300	387	433	253	362	188	162	229	247	316	331	294	311	191	224	310	249	313	244	0.776	-0.366	-2.272	0.0230941	0.0645276	0.0214	0.0243	0.0211	0.0211	TRUE	0.081	LotjaGi1g1v0011300	Amino acid transporter, putative	IPR013057 (Amino acid transporter%2C transmembrane domain)	GO:0016020, GO:0016021	AT5G23810.1 amino acid permease 7	sp|Q9FF99|AAP7_ARATH Probable amino acid permease 7	tr|A0A0B2QW17|A0A0B2QW17_GLYSO Putative amino acid permease 7
LotjaGi1g1v0011400	313	393	260	317	243	176	179	234	255	300	302	273	247	244	243	236	282	242	0.858	-0.221	-1.825	0.067936	0.157393	0.0095	0.0263	0.0101	0.0101	TRUE	0.0557	LotjaGi1g1v0011400	50S ribosomal protein L29	IPR001854 (Ribosomal protein L29/L36), IPR010729 (Ribosomal protein L47%2C mitochondrial)	GO:0003735, GO:0005622, GO:0005840, GO:0006412	AT1G07830.1 ribosomal protein L29 family protein	sp|Q8K2Y7|RM47_MOUSE 39S ribosomal protein L47, mitochondrial	tr|A0A151RZI9|A0A151RZI9_CAJCA Uncharacterized protein
LotjaGi1g1v0011500	289	214	123	198	400	249	349	380	236	164	143	170	406	345	473	383	178	402	2.252	1.171	4.36	1.29982e-05	9.63206e-05	0.0642	0.0183	0.0653	0.0653	TRUE	0.0128	LotjaGi1g1v0011500	Amino acid permease	IPR013057 (Amino acid transporter%2C transmembrane domain)	GO:0016020, GO:0016021	AT5G23810.1 amino acid permease 7	sp|Q9FF99|AAP7_ARATH Probable amino acid permease 7	tr|I1JJM9|I1JJM9_SOYBN Uncharacterized protein
LotjaGi1g1v0011600	91	170	106	154	40	51	48	53	74	130	123	132	41	71	65	53	115	58	0.494	-1.018	-5.192	2.07658e-07	2.28791e-06	0.0215	0.0487	0.0226	0.0226	TRUE	0.0758	LotjaGi1g1v0011600	Heme A synthase	IPR003780 (COX15/CtaA family)	GO:0006784, GO:0016020, GO:0016021, GO:0016627, GO:0055114	AT5G56090.1 cytochrome c oxidase 15	sp|Q9FKT8|COX15_ARATH Cytochrome c oxidase assembly protein COX15	tr|A0A151U2K9|A0A151U2K9_CAJCA Cytochrome c oxidase assembly protein COX15 isogeny
LotjaGi1g1v0011650	329	468	378	695	310	243	204	272	268	358	439	598	315	336	277	274	416	300	0.723	-0.468	-1.994	0.0462062	0.114895	0.0515	0.0223	0.05	0.05	TRUE	0.0557	LotjaGi1g1v0011650	NA	NA	NA	NA	NA	NA
LotjaGi1g1v0011700	129	218	103	145	123	87	100	118	105	167	120	125	125	120	136	119	129	125	0.966	-0.05	-0.221	0.825017	1	0.0411	0.0392	0.041	0.041	TRUE	0.0584	LotjaGi1g1v0011700	Subtilisin-like protease	IPR000209 (Peptidase S8/S53 domain), IPR010259 (Peptidase S8 propeptide/proteinase inhibitor I9)	GO:0004252, GO:0006508, GO:0008233, GO:0016787	AT5G59810.1 Subtilase family protein	sp|I1N462|SBT1_SOYBN Subtilisin-like protease Glyma18g48580	tr|G7K4U2|G7K4U2_MEDTR Subtilisin-like serine protease
LotjaGi1g1v0011800	435	592	268	435	355	241	280	296	355	452	311	374	360	333	380	299	373	343	0.914	-0.129	-1.117	0.263887	0.457182	0.0095	0.0233	0.0099	0.0099	TRUE	0.0804	LotjaGi1g1v0011800	BTB/POZ domain-containing protein	IPR011333 (SKP1/BTB/POZ domain)	N.A.	AT1G55760.1 BTB/POZ domain-containing protein	sp|Q680K8|Y1576_ARATH BTB/POZ domain-containing protein At1g55760	tr|A0A151U2K6|A0A151U2K6_CAJCA Protein maternal effect lethal 26
LotjaGi1g1v0011900_LC	1780	2433	1238	1536	1959	1166	1310	1574	1452	1860	1438	1321	1988	1613	1776	1588	1518	1741	1.147	0.198	1.619	0.105476	0.223511	0.0138	0.0154	0.0137	0.0137	TRUE	0.0241	LotjaGi1g1v0011900_LC	RNA pseudouridine synthase 4, mitochondrial	N.A.	GO:0001522, GO:0003723, GO:0005739, GO:0009451, GO:0009982, GO:0016853, GO:0031119	AT3G59160.1 F-box/RNI-like superfamily protein	sp|Q69K07|PUS4_ORYSJ RNA pseudouridine synthase 4, mitochondrial	tr|A0A078FLJ2|A0A078FLJ2_BRANA BnaA09g17340D protein
LotjaGi1g1v0012000_LC	7	8	0	19	13	12	7	17	6	6	0	16	13	17	9	17	7	14	1.942	0.957	2.071	0.0383822	0.0984263	0.1008	0.1316	0.103	0.103	TRUE	0.0223	LotjaGi1g1v0012000_LC	LINE-1 reverse transcriptase like	IPR000477 (Reverse transcriptase domain), IPR005135 (Endonuclease/exonuclease/phosphatase), IPR026960 (Reverse transcriptase zinc-binding domain)	N.A.	AT3G24255.4 RNA-directed DNA polymerase (reverse transcriptase)-related family protein	sp|P14381|YTX2_XENLA Transposon TX1 uncharacterized 149 kDa protein	tr|A0A151RYW3|A0A151RYW3_CAJCA Transposon TX1 uncharacterized
LotjaGi1g1v0012100_LC	21	20	0	15	35	12	17	27	17	15	0	13	36	17	23	27	11	26	2.181	1.125	3.251	0.00114861	0.00498996	0.0488	0.1605	0.0552	0.0552	TRUE	0.0162	LotjaGi1g1v0012100_LC	NA	NA	NA	NA	NA	NA
LotjaGi1g1v0012200	32	59	41	20	34	22	36	32	26	45	48	17	35	30	49	32	34	36	1.078	0.109	0.401	0.688118	0.909271	0.0379	0.0994	0.0409	0.0409	TRUE	0.0215	LotjaGi1g1v0012200	Receptor-like kinase	IPR011009 (Protein kinase-like domain)	GO:0004672, GO:0005524, GO:0006468, GO:0016020, GO:0016021, GO:0016301, GO:0016310	AT1G67000.1 Protein kinase superfamily protein	sp|P93604|LRK10_WHEAT Rust resistance kinase Lr10	tr|A0A072VEV2|A0A072VEV2_MEDTR Receptor-like kinase
LotjaGi1g1v0012300_LC	33	54	26	18	18	10	14	22	27	41	30	15	18	14	19	22	28	18	0.648	-0.627	-2.051	0.040235	0.102463	0.0371	0.1393	0.0423	0.0423	TRUE	0.0114	LotjaGi1g1v0012300_LC	CST complex subunit STN1	N.A.	GO:0003676	AT1G07130.1 Nucleic acid-binding, OB-fold-like protein	sp|Q9LMK5|STN1_ARATH CST complex subunit STN1	tr|G7KDM6|G7KDM6_MEDTR OB-fold nucleic acid-binding domain protein
LotjaGi1g1v0012400	96	71	161	121	46	31	28	47	78	54	187	104	47	43	38	47	106	44	0.417	-1.262	-3.823	0.000131991	0.000751503	0.088	0.0667	0.087	0.087	TRUE	0.0477	LotjaGi1g1v0012400	Receptor-like kinase	IPR011009 (Protein kinase-like domain)	GO:0004672, GO:0005524, GO:0006468, GO:0016020, GO:0016021, GO:0016301, GO:0016310	AT1G66920.2 Protein kinase superfamily protein	sp|P93604|LRK10_WHEAT Rust resistance kinase Lr10	tr|A0A072VFM0|A0A072VFM0_MEDTR Receptor-like kinase
LotjaGi1g1v0012500	56	26	47	98	47	7	4	24	46	20	55	84	48	10	5	24	51	22	0.432	-1.211	-1.958	0.0502567	0.123131	0.3412	0.1681	0.3321	0.3321	TRUE	0.0083	LotjaGi1g1v0012500	Receptor-like protein kinase	IPR025287 (Wall-associated receptor kinase%2C galacturonan-binding domain)	GO:0004672, GO:0005524, GO:0006468, GO:0016020, GO:0016021, GO:0016301, GO:0016310, GO:0030247	AT1G18390.2 Serine/Threonine kinase family catalytic domain protein	sp|P0C5E2|LRL12_ARATH LEAF RUST 10 DISEASE-RESISTANCE LOCUS RECEPTOR-LIKE PROTEIN KINASE-like 1.2	tr|A0A072VQB2|A0A072VQB2_MEDTR Stress-induced receptor-like kinase
LotjaGi1g1v0012600_LC	0	5	4	1	2	0	0	0	0	4	5	1	2	0	0	0	2	0	0.247	-2.016	-1.04	0.298323	0.501782	0	4.9472	2.4748	2.4748	TRUE	0.0067	LotjaGi1g1v0012600_LC	Retrovirus-related Pol polyprotein from transposon TNT 1-94	N.A.	N.A.	AT4G23160.2 cysteine-rich RECEPTOR-like kinase	sp|P10978|POLX_TOBAC Retrovirus-related Pol polyprotein from transposon TNT 1-94	tr|A0A151SS25|A0A151SS25_CAJCA Retrovirus-related Pol polyprotein from transposon TNT 1-94
LotjaGi1g1v0012700	26	34	27	17	14	19	5	11	21	26	31	15	14	26	7	11	23	14	0.624	-0.68	-1.746	0.0808483	0.180903	0.0809	0.1767	0.0858	0.0858	TRUE	0.0551	LotjaGi1g1v0012700	Receptor-like kinase	IPR011009 (Protein kinase-like domain)	GO:0004672, GO:0005524, GO:0006468, GO:0016020, GO:0016021, GO:0016301, GO:0016310	AT1G66910.1 Protein kinase superfamily protein	sp|P93604|LRK10_WHEAT Rust resistance kinase Lr10	tr|A0A072VFM0|A0A072VFM0_MEDTR Receptor-like kinase
LotjaGi1g1v0012800	0	0	0	0	0	0	0	0	0	0	0	0	0	0	0	0	0	0	NA	NA	NA	NA	NA	NA	NA	NA	NA	NA	NA	LotjaGi1g1v0012800	Receptor-like kinase	IPR011009 (Protein kinase-like domain)	GO:0004672, GO:0005524, GO:0006468, GO:0016020, GO:0016021, GO:0016301, GO:0016310	AT4G18250.1 receptor Serine/Threonine kinase-like protein	sp|P93604|LRK10_WHEAT Rust resistance kinase Lr10	tr|A0A072UVX8|A0A072UVX8_MEDTR Stress-induced receptor-like kinase
LotjaGi1g1v0012900	293	353	237	347	227	177	156	201	239	270	275	298	230	245	211	203	270	222	0.821	-0.285	-2.598	0.00936674	0.0303334	0.0063	0.0295	0.0072	0.0072	TRUE	0.0456	LotjaGi1g1v0012900	Late embryogenesis abundant (LEA) hydroxyproline-rich glycoprotein family member	IPR004864 (Late embryogenesis abundant protein%2C LEA-14)	GO:0008150, GO:0016020, GO:0016021	AT4G26490.1 Late embryogenesis abundant (LEA) hydroxyproline-rich glycoprotein family	sp|Q9SRN1|NHL2_ARATH NDR1/HIN1-like protein 2	tr|A0A0L9UU32|A0A0L9UU32_PHAAN Uncharacterized protein
LotjaGi1g1v0013000	442	488	396	525	253	185	178	237	361	373	460	452	257	256	241	239	412	248	0.604	-0.727	-4.244	2.198e-05	0.000154522	0.0247	0.025	0.0247	0.0247	TRUE	0.0316	LotjaGi1g1v0013000	Fructose-bisphosphate aldolase	IPR000741 (Fructose-bisphosphate aldolase%2C class-I)	GO:0003824, GO:0004332, GO:0006096, GO:0016829	AT4G26530.1 Aldolase superfamily protein	sp|P46256|ALF1_PEA Fructose-bisphosphate aldolase, cytoplasmic isozyme 1	tr|I1M6D5|I1M6D5_SOYBN Fructose-bisphosphate aldolase
LotjaGi1g1v0013100	677	683	383	624	693	509	532	720	552	522	445	537	703	704	721	726	514	714	1.387	0.471	3.932	8.427e-05	0.000509957	0.0117	0.0231	0.0121	0.0121	TRUE	0.0416	LotjaGi1g1v0013100	Kinesin-like protein	IPR001715 (Calponin homology domain), IPR027417 (P-loop containing nucleoside triphosphate hydrolase), IPR031852 (Spindle pole body-associated protein Vik1/Cik1%2C microtubule binding domain)	GO:0000166, GO:0003774, GO:0003777, GO:0005524, GO:0005874, GO:0007018, GO:0008017	AT3G44730.2 kinesin-like protein 1	sp|Q8W1Y3|KN14F_ARATH Kinesin-like protein KIN-14F	tr|G7K4S6|G7K4S6_MEDTR Kinesin heavy chain, putative
LotjaGi1g1v0013200	0	1	0	0	0	0	0	0	0	1	0	0	0	0	0	0	0	0	0.804	-0.315	-0.031	0.975217	1	0	37.8979	97	97	TRUE	0.0023	LotjaGi1g1v0013200	Glucosamine 6-phosphate N-acetyltransferase	IPR016181 (Acyl-CoA N-acyltransferase)	GO:0016740	AT5G15770.1 glucose-6-phosphate acetyltransferase 1	sp|Q9LFU9|GNA1_ARATH Glucosamine 6-phosphate N-acetyltransferase	tr|G7KQU8|G7KQU8_MEDTR Glucosamine 6-phosphate N-acetyltransferase
LotjaGi1g1v0013300	457	427	426	368	404	264	274	371	373	326	495	317	410	365	371	374	378	380	1.016	0.024	0.245	0.80638	0.998663	0.0056	0.023	0.0062	0.0062	TRUE	0.0358	LotjaGi1g1v0013300	Regulatory protein recX	IPR003783 (Regulatory protein RecX)	GO:0006282	AT3G13226.1 regulatory protein RecX family protein	sp|P37861|RECX_PSEFL Regulatory protein RecX	tr|A0A0B2QW25|A0A0B2QW25_GLYSO Regulatory protein recX
LotjaGi1g1v0013400_LC	28	18	10	53	16	13	19	14	23	14	12	46	16	18	26	14	24	18	0.779	-0.361	-0.809	0.418494	0.643267	0.1322	0.2736	0.14	0.14	TRUE	0.0508	LotjaGi1g1v0013400_LC	B3 domain-containing protein	IPR015300 (DNA-binding pseudobarrel domain)	GO:0003677, GO:0005634, GO:0006351, GO:0006355	AT1G49475.1 AP2/B3-like transcriptional factor family protein	sp|Q10GM4|Y3221_ORYSJ B3 domain-containing protein Os03g0622100	tr|B9HSR3|B9HSR3_POPTR Uncharacterized protein
LotjaGi1g1v0013500	72	40	35	64	18	14	18	18	59	31	41	55	18	19	24	18	46	20	0.43	-1.218	-4.035	5.4551e-05	0.000346024	0.0444	0.1255	0.0484	0.0484	TRUE	0.0143	LotjaGi1g1v0013500	Receptor protein kinase-like protein	IPR001611 (Leucine-rich repeat), IPR011009 (Protein kinase-like domain), IPR013210 (Leucine-rich repeat-containing N-terminal%2C plant-type), IPR032675 (Leucine-rich repeat domain%2C L domain-like)	GO:0000166, GO:0004672, GO:0004674, GO:0005524, GO:0006468, GO:0016020, GO:0016021, GO:0016301, GO:0016310, GO:0016740	AT5G56040.2 Leucine-rich receptor-like protein kinase family protein	sp|C0LGR3|Y4265_ARATH Probable LRR receptor-like serine/threonine-protein kinase At4g26540	tr|V4UNP7|V4UNP7_9ROSI Uncharacterized protein
LotjaGi1g1v0013600	562	707	428	569	572	410	439	494	458	540	497	489	580	567	595	498	496	560	1.126	0.171	2.195	0.0281539	0.0760007	0.0034	0.0207	0.0039	0.0039	TRUE	0.0107	LotjaGi1g1v0013600	Vesicle transport protein	IPR007305 (Vesicle transport protein%2C Got1/SFT2-like)	GO:0015031, GO:0016020, GO:0016021, GO:0016192	AT4G26550.1 Got1/Sft2-like vescicle transport protein family	sp|P38166|SFT2_YEAST Protein transport protein SFT2	tr|V7B2J2|V7B2J2_PHAVU Vesicle transport protein
LotjaGi1g1v0013700_LC	0	0	0	0	0	0	0	0	0	0	0	0	0	0	0	0	0	0	NA	NA	NA	NA	NA	NA	NA	NA	NA	NA	NA	LotjaGi1g1v0013700_LC	FAR1-related sequence 4	N.A.	N.A.	AT1G76320.1 FAR1-related sequence 4	sp|O60281|ZN292_HUMAN Zinc finger protein 292	tr|M8BU67|M8BU67_AEGTA LRR receptor-like serine/threonine-protein kinase GSO2
LotjaGi1g1v0013800	13185	13042	12891	13259	13867	11419	11524	16214	10757	9968	14978	11405	14073	15800	15622	16358	11777	15463	1.313	0.393	3.586	0.000336196	0.00170747	0.012	0.0135	0.0115	0.0115	TRUE	0.0594	LotjaGi1g1v0013800	Heat shock protein 90	IPR001404 (Heat shock protein Hsp90 family)	GO:0005524, GO:0006457, GO:0006950, GO:0051082	AT5G56000.1 HEAT SHOCK PROTEIN 81.4	sp|P36181|HSP80_SOLLC Heat shock cognate protein 80	tr|F6HCU9|F6HCU9_VITVI Putative uncharacterized protein
LotjaGi1g1v0013900	1485	1951	987	1518	1272	947	946	1201	1211	1491	1147	1306	1291	1310	1282	1212	1289	1274	0.987	-0.019	-0.183	0.85471	1	0.0088	0.0163	0.009	0.009	TRUE	0.0422	LotjaGi1g1v0013900	Calcineurin B-like protein	IPR011992 (EF-hand domain pair)	GO:0005509	AT5G55990.1 calcineurin B-like protein 2	sp|Q8LAS7|CNBL2_ARATH Calcineurin B-like protein 2	tr|I3SQU6|I3SQU6_LOTJA Uncharacterized protein
LotjaGi1g1v0014000	0	0	0	0	1	2	0	0	0	0	0	0	1	3	0	0	0	1	5.638	2.495	1.179	0.238579	0.424196	0	7.2702	2.6657	2.6657	TRUE	0.0197	LotjaGi1g1v0014000	Serine-rich protein-related, putative	N.A.	N.A.	AT5G55980.1 serine-rich protein-like protein	sp|Q3SQZ1|MACB_NITWN Macrolide export ATP-binding/permease protein MacB	tr|I3SS75|I3SS75_LOTJA Uncharacterized protein
LotjaGi1g1v0014100	195	269	64	176	128	116	105	126	159	206	74	151	130	161	142	127	148	140	0.939	-0.091	-0.434	0.664594	0.889495	0.0354	0.0321	0.0353	0.0353	TRUE	0.0328	LotjaGi1g1v0014100	RING/U-box superfamily protein	IPR001841 (Zinc finger%2C RING-type)	N.A.	AT5G55970.1 RING/U-box superfamily protein	sp|Q93Z92|RING4_ARATH E3 ubiquitin-protein ligase At4g11680	tr|A0A0B2QR19|A0A0B2QR19_GLYSO E3 ubiquitin-protein ligase
LotjaGi1g1v0014200	8	4	1	3	2	2	0	1	7	3	1	3	2	3	0	1	4	2	0.428	-1.226	-1.162	0.245055	0.432895	0.4552	1.6269	0.533	0.533	TRUE	0.0194	LotjaGi1g1v0014200	ABC transporter G family member	IPR003439 (ABC transporter-like), IPR013525 (ABC-2 type transporter), IPR027417 (P-loop containing nucleoside triphosphate hydrolase)	GO:0000166, GO:0005524, GO:0016020, GO:0016021, GO:0016887	AT3G13220.1 ABC-2 type transporter family protein	sp|Q9LK50|AB26G_ARATH ABC transporter G family member 26	tr|I1M6E5|I1M6E5_SOYBN Uncharacterized protein
LotjaGi1g1v0014300	681	355	842	468	53	178	114	166	556	271	978	403	54	246	155	167	552	156	0.282	-1.828	-3.4	0.000675091	0.003131	0.2733	0.026	0.2549	0.2733	TRUE	0.0572	LotjaGi1g1v0014300	Albumin-2 protein	IPR000585 (Hemopexin-like domain)	GO:0046872	AT1G54450.1 Calcium-binding EF-hand family protein	sp|P08688|ALB2_PEA Albumin-2	tr|G7LEK7|G7LEK7_MEDTR Albumin-2 protein
LotjaGi1g1v0014400_LC	44	11	11	9	9	10	6	2	36	8	13	8	9	14	8	2	16	8	0.501	-0.997	-1.52	0.128593	0.26158	0.301	0.5404	0.3133	0.3133	TRUE	0.0098	LotjaGi1g1v0014400_LC	Albumin-2 protein	IPR000585 (Hemopexin-like domain)	GO:0046872	N.A.	sp|P08688|ALB2_PEA Albumin-2	tr|Q1RU99|Q1RU99_MEDTR Albumin-2 protein
LotjaGi1g1v0014500	500	393	248	374	416	200	256	421	408	300	288	322	422	277	347	425	330	368	1.118	0.161	1.13	0.258504	0.450111	0.0164	0.0234	0.0166	0.0166	TRUE	0.0331	LotjaGi1g1v0014500	Transposon Ty3-G Gag-Pol polyprotein	IPR016197 (Chromo domain-like)	GO:0003676	AT3G50990.1 Peroxidase superfamily protein	sp|Q99315|YG31B_YEAST Transposon Ty3-G Gag-Pol polyprotein	tr|A0A151SMT1|A0A151SMT1_CAJCA Uncharacterized protein
LotjaGi1g1v0014600_LC	0	0	0	0	0	0	0	0	0	0	0	0	0	0	0	0	0	0	NA	NA	NA	NA	NA	NA	NA	NA	NA	NA	NA	LotjaGi1g1v0014600_LC	U2 snRNP auxilliary factor, large subunit, splicing factor	N.A.	N.A.	AT1G23180.1 ARM repeat superfamily protein	sp|Q8W0H5|PHT43_ORYSJ Probable anion transporter 3, chloroplastic	tr|M0S9H0|M0S9H0_MUSAM Uncharacterized protein
LotjaGi1g1v0014700	221	247	225	228	77	56	44	110	180	189	261	196	78	77	60	111	206	82	0.397	-1.332	-5.12	3.0618e-07	3.27162e-06	0.0564	0.0392	0.0556	0.0556	TRUE	0.0198	LotjaGi1g1v0014700	Nucleotide-sugar transporter family protein	IPR004853 (Sugar phosphate transporter domain)	GO:0008643, GO:0016020, GO:0016021	AT5G55950.1 Nucleotide/sugar transporter family protein	sp|Q8RXL8|Y1689_ARATH Uncharacterized membrane protein At1g06890	tr|I3S6Y6|I3S6Y6_LOTJA Uncharacterized protein
LotjaGi1g1v0014800	1426	1242	1162	1286	1353	987	1016	1428	1163	949	1350	1106	1373	1366	1377	1441	1142	1389	1.221	0.288	4.104	4.06073e-05	0.00026623	0.0034	0.0161	0.0039	0.0039	TRUE	0.0133	LotjaGi1g1v0014800	GBF-interacting protein 1, putative isoform 1	IPR009060 (UBA-like), IPR009719 (GBF-interacting protein 1)	N.A.	AT3G07660.1 flocculation protein (DUF1296)	sp|Q8VZS6|GIP1_ARATH GBF-interacting protein 1	tr|A0A151U2N5|A0A151U2N5_CAJCA Uncharacterized protein
LotjaGi1g1v0014900	1290	1402	998	1116	1217	963	1089	1216	1052	1072	1160	960	1235	1332	1476	1227	1061	1318	1.242	0.312	3.449	0.000563418	0.00267801	0.0067	0.0165	0.007	0.007	TRUE	0.0285	LotjaGi1g1v0014900	ER membrane protein complex subunit 8	IPR005366 (ER membrane protein complex subunit 8/9)	N.A.	AT5G55940.1 Uncharacterized protein family (UPF0172)	sp|Q9FG71|EMC89_ARATH ER membrane protein complex subunit 8/9 homolog	tr|I3S6K8|I3S6K8_LOTJA Uncharacterized protein
LotjaGi1g1v0015000	0	0	0	1	0	0	1	0	0	0	0	1	0	0	1	0	0	0	1.325	0.406	0.246	0.805455	0.997991	0	3.0323	0.6094	0.6094	TRUE	0.0252	LotjaGi1g1v0015000	Organ specific protein	IPR024489 (Organ specific protein)	N.A.	AT1G49310.1 transmembrane protein	sp|B9G9L9|BURPH_ORYSJ BURP domain-containing protein 17	tr|V7AE51|V7AE51_PHAVU Uncharacterized protein
LotjaGi1g1v0015100	428	429	316	404	389	276	260	389	349	328	367	348	395	382	352	392	348	380	1.097	0.134	1.439	0.150231	0.295417	0.005	0.0227	0.0055	0.0055	TRUE	0.031	LotjaGi1g1v0015100	Ribosomal RNA small subunit methyltransferase B	IPR004573 (rRNA small subunit methyltransferase B), IPR029063 (S-adenosyl-L-methionine-dependent methyltransferase)	GO:0003723, GO:0006355, GO:0006364, GO:0008168, GO:0008649, GO:0016740, GO:0031167, GO:0032259	AT3G13180.1 NOL1/NOP2/sun family protein / antitermination NusB domain-containing protein	sp|P94464|RSMB_BACSU Probable ribosomal RNA small subunit methyltransferase B	tr|G7KEH7|G7KEH7_MEDTR Ribosomal RNA small subunit methyltransferase B
LotjaGi1g1v0015200_LC	8	12	5	13	8	22	5	15	7	9	6	11	8	30	7	15	8	15	1.784	0.835	2.099	0.0357771	0.0928825	0.0449	0.2592	0.0588	0.0588	TRUE	0.0516	LotjaGi1g1v0015200_LC	LINE-1 reverse transcriptase like	IPR000477 (Reverse transcriptase domain), IPR005135 (Endonuclease/exonuclease/phosphatase), IPR026960 (Reverse transcriptase zinc-binding domain)	N.A.	AT3G24255.4 RNA-directed DNA polymerase (reverse transcriptase)-related family protein	sp|P14381|YTX2_XENLA Transposon TX1 uncharacterized 149 kDa protein	tr|A0A151RYW3|A0A151RYW3_CAJCA Transposon TX1 uncharacterized
LotjaGi1g1v0015300	606	809	387	720	463	295	310	418	494	618	450	619	470	408	420	422	545	430	0.788	-0.345	-2.918	0.00352332	0.0130313	0.0108	0.0217	0.0112	0.0112	TRUE	0.0448	LotjaGi1g1v0015300	Cellulose synthase, putative	IPR005150 (Cellulose synthase), IPR029044 (Nucleotide-diphospho-sugar transferases)	GO:0016020, GO:0016021, GO:0016740, GO:0016757, GO:0016760, GO:0030244, GO:0071555	AT1G55850.1 cellulose synthase like E1	sp|Q651X6|CSLE6_ORYSJ Cellulose synthase-like protein E6	tr|I1M6F4|I1M6F4_SOYBN Uncharacterized protein
LotjaGi1g1v0015400	666	629	604	638	540	389	431	481	543	481	702	549	548	538	584	485	569	539	0.951	-0.072	-0.84	0.4007	0.623533	0.0047	0.0206	0.0052	0.0052	TRUE	0.0211	LotjaGi1g1v0015400	WD repeat-containing protein	IPR017986 (WD40-repeat-containing domain)	N.A.	AT5G63010.1 Transducin/WD40 repeat-like superfamily protein	sp|Q55C80|DPH7_DICDI Diphthine methyltransferase homolog	tr|G7KEH9|G7KEH9_MEDTR Transducin/WD-like repeat-protein
LotjaGi1g1v0015500	1049	1061	918	850	1267	803	728	1188	856	811	1067	731	1286	1111	987	1199	866	1146	1.326	0.407	3.324	0.000887326	0.00398207	0.0133	0.0169	0.0134	0.0134	TRUE	0.0575	LotjaGi1g1v0015500	Altered inheritance of mitochondria 32	IPR009737 (Thioredoxin-like ferredoxin)	N.A.	AT4G26620.1 Sucrase/ferredoxin-like family protein	sp|Q6BPT6|AIM32_DEBHA Altered inheritance of mitochondria protein 32	tr|G7KEI3|G7KEI3_MEDTR Sucrase/ferredoxin family protein
LotjaGi1g1v0015600	0	0	0	0	0	0	0	0	0	0	0	0	0	0	0	0	0	0	1	0	0	1	1	0	60.9806	97	97	TRUE	0.0363	LotjaGi1g1v0015600	Organ specific protein	IPR024489 (Organ specific protein)	N.A.	AT1G49310.1 transmembrane protein	sp|P17771|OSP4_PEA Organ-specific protein P4	tr|I3S0U4|I3S0U4_LOTJA Uncharacterized protein
LotjaGi1g1v0015700_LC	0	0	0	0	0	0	0	0	0	0	0	0	0	0	0	0	0	0	1	0	0	1	1	0	31.213	97	97	TRUE	0.0749	LotjaGi1g1v0015700_LC	Receptor-like kinase	IPR011009 (Protein kinase-like domain)	GO:0004672, GO:0005524, GO:0006468, GO:0016020, GO:0016021, GO:0016301, GO:0016310, GO:0030246	AT5G55830.1 Concanavalin A-like lectin protein kinase family protein	sp|Q9FHG4|LRKS7_ARATH Probable L-type lectin-domain containing receptor kinase S.7	tr|I1M6F9|I1M6F9_SOYBN Uncharacterized protein
LotjaGi1g1v0015800	277	341	167	281	270	223	184	263	226	261	194	242	274	309	249	265	231	274	1.183	0.242	2.106	0.0352098	0.0915921	0.0079	0.0286	0.0086	0.0086	TRUE	0.0254	LotjaGi1g1v0015800	Nicotinamide-nucleotide adenylyltransferase	IPR005248 (Nicotinate/nicotinamide nucleotide adenylyltransferase)	GO:0000166, GO:0000309, GO:0003824, GO:0004515, GO:0005524, GO:0009058, GO:0009435, GO:0016740, GO:0016779, GO:0019363	AT5G55810.1 nicotinate/nicotinamide mononucleotide adenyltransferase	sp|F4K687|NMNAT_ARATH Nicotinamide/nicotinic acid mononucleotide adenylyltransferase	tr|G7KEH1|G7KEH1_MEDTR Nicotinamide-nucleotide adenylyltransferase
LotjaGi1g1v0015900	270	319	169	233	210	145	126	193	220	244	196	200	213	201	171	195	215	195	0.904	-0.145	-1.261	0.207471	0.38039	0.0066	0.0334	0.0076	0.0076	TRUE	0.0442	LotjaGi1g1v0015900	Protein TIC 20-v, chloroplastic	IPR005691 (Chloroplast protein import component Tic20)	GO:0016020, GO:0016021	AT5G55710.1 TIC 20-v-like protein	sp|Q9FM67|TI205_ARATH Protein TIC 20-v, chloroplastic	tr|V7BC18|V7BC18_PHAVU Uncharacterized protein
LotjaGi1g1v0016000	431	367	479	361	479	341	244	395	352	281	557	311	486	472	331	399	375	422	1.129	0.174	0.783	0.433346	0.659174	0.0462	0.0212	0.045	0.045	TRUE	0.1016	LotjaGi1g1v0016000	Nuclear transcription factor Y protein	IPR009072 (Histone-fold)	GO:0005634, GO:0006355, GO:0043565, GO:0046982	AT4G14540.1 nuclear factor Y, subunit B3	sp|Q75IZ7|NFYB8_ORYSJ Nuclear transcription factor Y subunit B-8	tr|A0A0L9VBC0|A0A0L9VBC0_PHAAN Uncharacterized protein
LotjaGi1g1v0016100	283	181	291	237	178	114	102	200	231	138	338	204	181	158	138	202	228	170	0.754	-0.407	-2.5	0.0124345	0.0384672	0.0189	0.0275	0.02	0.02	TRUE	0.0957	LotjaGi1g1v0016100	Serine/threonine protein phosphatase 7 long form isogeny	IPR019557 (Aminotransferase-like%2C plant mobile domain)	N.A.	AT1G17930.1 Aminotransferase-like, plant mobile domain family protein	sp|Q9LMT7|MAIN_ARATH Protein MAINTENANCE OF MERISTEMS	tr|A0A0S3RPZ5|A0A0S3RPZ5_PHAAN Uncharacterized protein
LotjaGi1g1v0016200_LC	0	0	0	0	0	0	0	0	0	0	0	0	0	0	0	0	0	0	NA	NA	NA	NA	NA	NA	NA	NA	NA	NA	NA	LotjaGi1g1v0016200_LC	cysteine-rich RLK (RECEPTOR-like protein kinase) 28	N.A.	N.A.	AT5G11780.1 SNF2 domain protein	sp|A5DY34|DRS1_LODEL ATP-dependent RNA helicase DRS1	tr|A0A176WET3|A0A176WET3_MARPO Uncharacterized protein
LotjaGi1g1v0016300	1	0	0	0	0	0	0	0	1	0	0	0	0	0	0	0	0	0	0.804	-0.315	-0.031	0.975233	1	0	97.0052	97	97	TRUE	0.0615	LotjaGi1g1v0016300	Vacuolar iron transporter-like protein	IPR008217 (Ccc1 family)	GO:0016020, GO:0016021	AT2G01770.1 vacuolar iron transporter 1	sp|Q9ZUA5|VIT1_ARATH Vacuolar iron transporter 1	tr|V7CT43|V7CT43_PHAVU Uncharacterized protein
LotjaGi1g1v0016400_LC	6	8	1	5	0	1	0	1	5	6	1	4	0	1	0	1	4	0	0.14	-2.837	-2.143	0.0320878	0.0848167	0	2.0893	0.6495	0.6495	TRUE	0.0585	LotjaGi1g1v0016400_LC	Serine/threonine-protein phosphatase 7 long form like	N.A.	N.A.	AT2G04865.1 Aminotransferase-like, plant mobile domain family protein	sp|F4IFD0|MAIL2_ARATH Protein MAIN-LIKE 2	tr|A0A0L9UUK1|A0A0L9UUK1_PHAAN Uncharacterized protein
LotjaGi1g1v0016500	20165	26888	13603	18669	17626	11925	13841	16931	16451	20551	15805	16058	17888	16500	18763	17081	17216	17558	1.02	0.028	0.419	0.675384	0.899052	0.0042	0.0135	0.0043	0.0043	TRUE	0.016	LotjaGi1g1v0016500	Protein DEK	IPR014876 (DEK%2C C-terminal)	N.A.	AT5G55660.1 DEK domain-containing chromatin associated protein	sp|P35659|DEK_HUMAN Protein DEK	tr|G7K4Q4|G7K4Q4_MEDTR DEK carboxy-terminal domain protein
LotjaGi1g1v0016600	0	0	0	0	0	0	0	0	0	0	0	0	0	0	0	0	0	0	NA	NA	NA	NA	NA	NA	NA	NA	NA	NA	NA	LotjaGi1g1v0016600	Invertase/pectin methylesterase inhibitor family protein	IPR006501 (Pectinesterase inhibitor domain)	GO:0004857, GO:0043086	AT3G36659.1 Plant invertase/pectin methylesterase inhibitor superfamily protein	sp|P83326|PMEI_ACTDE Pectinesterase inhibitor	tr|A2Q2X5|A2Q2X5_MEDTR Pectinesterase inhibitor
LotjaGi1g1v0016700	26	19	19	30	11	5	2	11	21	15	22	26	11	7	3	11	21	8	0.4	-1.321	-3.447	0.000566242	0.00268887	0.0366	0.2385	0.0493	0.0493	TRUE	0.0271	LotjaGi1g1v0016700	DNA topoisomerase 6 subunit A	IPR002815 (Spo11/DNA topoisomerase VI subunit A)	GO:0000166, GO:0000287, GO:0000737, GO:0003677, GO:0003824, GO:0003916, GO:0003918, GO:0005524, GO:0005634, GO:0005694, GO:0006259, GO:0006265, GO:0009330, GO:0016853, GO:0046872, GO:0061505	AT3G13170.1 Spo11/DNA topoisomerase VI, subunit A protein	sp|Q9M4A2|SPO11_ARATH Meiotic recombination protein SPO11-1	tr|G7K4J7|G7K4J7_MEDTR Meiotic recombination SPO11-like protein
LotjaGi1g1v0016800	1011	1215	842	1091	1013	716	701	1036	825	929	978	938	1028	991	950	1045	918	1004	1.098	0.135	2.39	0.0168357	0.0496981	0.0017	0.0169	0.002	0.002	TRUE	0.0044	LotjaGi1g1v0016800	RuvB-like helicase	IPR010339 (TIP49%2C C-terminal), IPR027417 (P-loop containing nucleoside triphosphate hydrolase)	GO:0000166, GO:0003678, GO:0004386, GO:0005524, GO:0005634, GO:0006351, GO:0006355, GO:0016787, GO:0031011, GO:0032508, GO:0035267, GO:0043141, GO:0097255	AT5G22330.1 P-loop containing nucleoside triphosphate hydrolases superfamily protein	sp|Q9FMR9|RIN1_ARATH RuvB-like protein 1	tr|K7KZ42|K7KZ42_SOYBN RuvB-like helicase
LotjaGi1g1v0016900_LC	38	21	9	29	36	11	10	29	31	16	10	25	37	15	14	29	20	24	1.158	0.211	0.603	0.546622	0.777868	0.0697	0.121	0.0723	0.0723	TRUE	0.0133	LotjaGi1g1v0016900_LC	NA	NA	NA	NA	NA	NA
LotjaGi1g1v0017000	576	516	379	486	404	229	293	394	470	394	440	418	410	317	397	398	430	380	0.886	-0.175	-1.484	0.13783	0.276007	0.0105	0.0215	0.0108	0.0108	TRUE	0.0329	LotjaGi1g1v0017000	Potassium channel	IPR011992 (EF-hand domain pair), IPR013099 (Potassium channel domain)	GO:0005267, GO:0006811, GO:0016020, GO:0016021, GO:0071805	AT5G55630.1 Outward rectifying potassium channel protein	sp|Q8LBL1|KCO1_ARATH Two-pore potassium channel 1	tr|I3S745|I3S745_LOTJA Uncharacterized protein
LotjaGi1g1v0017100	1043	1405	777	1053	818	648	801	921	851	1074	903	906	830	897	1086	929	934	936	0.999	-0.001	-0.011	0.990889	1	0.0042	0.017	0.0044	0.0044	TRUE	0.0104	LotjaGi1g1v0017100	Mitochondrial import inner membrane translocase subunit TIM50	IPR004274 (FCP1 homology domain), IPR023214 (HAD-like domain)	GO:0004721, GO:0005743, GO:0005744, GO:0006470, GO:0015031, GO:0016787	AT1G55900.1 Haloacid dehalogenase-like hydrolase (HAD) superfamily protein	sp|Q8VYE2|TIM50_ARATH Mitochondrial import inner membrane translocase subunit TIM50	tr|V7B9A1|V7B9A1_PHAVU Uncharacterized protein
LotjaGi1g1v0017200	0	0	0	0	0	0	0	0	0	0	0	0	0	0	0	0	0	0	1	0	0	1	1	0	21.4834	97	97	TRUE	0.0023	LotjaGi1g1v0017200	Pectinesterase	IPR011050 (Pectin lyase fold/virulence factor)	GO:0005618, GO:0016787, GO:0030599, GO:0042545, GO:0045330	AT5G55590.1 Pectin lyase-like superfamily protein	sp|Q9FM79|PME62_ARATH Pectinesterase QRT1	tr|A0A1J7GUK5|A0A1J7GUK5_LUPAN Uncharacterized protein
LotjaGi1g1v0017300	68	31	40	60	9	15	6	21	55	24	46	52	9	21	8	21	44	15	0.335	-1.578	-3.915	9.02777e-05	0.000540837	0.1035	0.1442	0.1061	0.1061	TRUE	0.0435	LotjaGi1g1v0017300	Pectinesterase	IPR011050 (Pectin lyase fold/virulence factor)	GO:0005618, GO:0016787, GO:0030599, GO:0042545, GO:0045330	AT5G55590.1 Pectin lyase-like superfamily protein	sp|Q9FM79|PME62_ARATH Pectinesterase QRT1	tr|K7KBL9|K7KBL9_SOYBN Pectinesterase
LotjaGi1g1v0017400	1823	1841	1153	2052	1331	915	842	1282	1487	1407	1340	1765	1351	1266	1141	1293	1500	1263	0.842	-0.248	-2.295	0.0217431	0.0614711	0.01	0.0156	0.0104	0.0104	TRUE	0.0751	LotjaGi1g1v0017400	Serine acetyltransferase	IPR005881 (Serine O-acetyltransferase)	GO:0005737, GO:0006535, GO:0009001, GO:0016740	AT3G13110.1 serine acetyltransferase 2	2	best_blast_hit_sprot=sp|Q39218|SAT3_ARATH Serine acetyltransferase 3, mitochondrial
LotjaGi1g1v0017500	256	198	147	213	179	136	130	205	209	151	171	183	182	188	176	207	178	188	1.056	0.078	0.659	0.50999	0.74104	0.007	0.0324	0.008	0.008	TRUE	0.0316	LotjaGi1g1v0017500	Pentatricopeptide repeat-containing protein family	IPR002885 (Pentatricopeptide repeat), IPR011990 (Tetratricopeptide-like helical domain)	N.A.	AT3G06920.1 Tetratricopeptide repeat (TPR)-like superfamily protein	sp|Q9M907|PP217_ARATH Pentatricopeptide repeat-containing protein At3g06920	tr|V7BC04|V7BC04_PHAVU Uncharacterized protein
LotjaGi1g1v0017600_LC	127	104	65	128	99	62	67	104	104	79	76	110	100	86	91	105	92	96	1.037	0.052	0.299	0.76477	0.969947	0.0162	0.054	0.018	0.018	TRUE	0.0303	LotjaGi1g1v0017600_LC	Kinase family protein	N.A.	GO:0004672, GO:0005524, GO:0006468, GO:0016301, GO:0016310	AT3G46920.1 kinase superfamily with octicosapeptide/Phox/Bem1p domain-containing protein	sp|Q55EI8|Y9956_DICDI Probable serine/threonine-protein kinase DDB_G0268876	tr|A0A072V8Y3|A0A072V8Y3_MEDTR Octicosapeptide/phox/Bem1p domain kinase superfamily protein
LotjaGi1g1v0017700	11	14	11	23	3	4	4	6	9	11	13	20	3	6	5	6	13	5	0.381	-1.391	-3.098	0.00195034	0.00787105	0	0.2479	0.0418	0.0418	TRUE	0.0288	LotjaGi1g1v0017700	Spindle assembly abnormal protein 6 homolog	N.A.	GO:0003674, GO:0005737, GO:0005813, GO:0005814, GO:0005815, GO:0005829, GO:0005856, GO:0007049, GO:0007099, GO:0051298, GO:0098536	AT5G60690.1 Homeobox-leucine zipper family protein / lipid-binding START domain-containing protein	sp|Q80UK7|SAS6_MOUSE Spindle assembly abnormal protein 6 homolog	tr|A0A072UH69|A0A072UH69_MEDTR Uncharacterized protein
LotjaGi1g1v0017800	508	547	471	473	344	199	223	306	414	418	547	407	349	275	302	309	446	309	0.696	-0.522	-4.702	2.57268e-06	2.23599e-05	0.0085	0.0232	0.0089	0.0089	TRUE	0.0186	LotjaGi1g1v0017800	pleiotropic drug resistance 13	N.A.	N.A.	AT5G10470.1 kinesin like protein for actin based chloroplast movement 1	sp|P07942|LAMB1_HUMAN Laminin subunit beta-1	tr|A0A072UH69|A0A072UH69_MEDTR Uncharacterized protein
LotjaGi1g1v0017900	6	9	3	2	1995	1731	1601	2104	5	7	3	2	2025	2395	2170	2123	4	2178	505.37	8.981	14.868	5.31969e-50	7.7473e-48	0.2472	0.0197	0.2171	0.2472	TRUE	0.0064	LotjaGi1g1v0017900	Cytochrome P450	IPR001128 (Cytochrome P450)	GO:0004497, GO:0005506, GO:0016020, GO:0016021, GO:0016491, GO:0016705, GO:0020037, GO:0046872, GO:0055114	AT3G48280.1 cytochrome P450, family 71, subfamily A, polypeptide 25	sp|A6YIH8|C7D55_HYOMU Premnaspirodiene oxygenase	tr|G7K4H4|G7K4H4_MEDTR Cytochrome P450 family 71 protein
LotjaGi1g1v0018000	0	0	0	0	0	0	0	0	0	0	0	0	0	0	0	0	0	0	1	0	0	1	1	0	315.759	97	97	TRUE	0.033	LotjaGi1g1v0018000	Cytochrome P450	IPR001128 (Cytochrome P450)	GO:0004497, GO:0005506, GO:0016491, GO:0016705, GO:0020037, GO:0046872, GO:0055114	AT3G26330.1 cytochrome P450, family 71, subfamily B, polypeptide 37	sp|O48923|C71DA_SOYBN Cytochrome P450 71D10	tr|G7K4E6|G7K4E6_MEDTR Cytochrome P450 family 71 protein
LotjaGi1g1v0018100_LC	0	0	0	0	1	3	0	0	0	0	0	0	1	4	0	0	0	1	7.863	2.975	0.645	0.519117	0.750225	0	10.135	19.0062	19.0062	TRUE	0.0094	LotjaGi1g1v0018100_LC	Cytochrome P450, putative	IPR001128 (Cytochrome P450)	GO:0004497, GO:0005506, GO:0016491, GO:0016705, GO:0020037, GO:0046872, GO:0047085, GO:0050592, GO:0055114	AT5G25130.1 cytochrome P450, family 71, subfamily B, polypeptide 12	sp|O48923|C71DA_SOYBN Cytochrome P450 71D10	tr|G7K4E9|G7K4E9_MEDTR Cytochrome P450 family 71 protein
LotjaGi1g1v0018200_LC	0	0	0	0	0	0	0	0	0	0	0	0	0	0	0	0	0	0	NA	NA	NA	NA	NA	NA	NA	NA	NA	NA	NA	LotjaGi1g1v0018200_LC	Retrovirus-related Pol polyprotein from transposon TNT 1-94	N.A.	N.A.	AT4G23160.2 cysteine-rich RECEPTOR-like kinase	sp|P04146|COPIA_DROME Copia protein	tr|A0A1J6KQ13|A0A1J6KQ13_NICAT Putative mitochondrial protein
LotjaGi1g1v0018300_LC	4	0	0	11	1	1	0	1	3	0	0	9	1	1	0	1	3	1	0.269	-1.896	-1.099	0.271888	0.467907	2.0022	2.3142	2.0368	2.0368	TRUE	0.049	LotjaGi1g1v0018300_LC	N-alpha-acetyltransferase 16, NatA auxiliary subunit	IPR021183 (N-terminal acetyltransferase A%2C auxiliary subunit)	N.A.	AT1G80410.1 tetratricopeptide repeat (TPR)-containing protein	sp|Q9DBB4|NAA16_MOUSE N-alpha-acetyltransferase 16, NatA auxiliary subunit	tr|I3SZZ2|I3SZZ2_LOTJA Uncharacterized protein
LotjaGi1g1v0018400	2973	3621	2427	3209	2326	1923	1882	2571	2425	2768	2820	2760	2361	2661	2551	2594	2693	2542	0.944	-0.084	-0.93	0.352458	0.567899	0.0071	0.0144	0.0074	0.0074	TRUE	0.0295	LotjaGi1g1v0018400	rRNA 2'-O-methyltransferase fibrillarin 2	IPR000692 (Fibrillarin), IPR029063 (S-adenosyl-L-methionine-dependent methyltransferase)	GO:0003723, GO:0006364, GO:0008168, GO:0016740, GO:0032259	AT4G25630.1 fibrillarin 2	sp|Q94AH9|MD36A_ARATH Mediator of RNA polymerase II transcription subunit 36a	tr|I3SKZ0|I3SKZ0_LOTJA Uncharacterized protein
LotjaGi1g1v0018500	1372	1117	746	1078	1562	1055	1383	1624	1119	854	867	927	1585	1460	1875	1638	942	1640	1.741	0.8	3.758	0.000171617	0.000949051	0.0464	0.0152	0.0427	0.0427	TRUE	0.0824	LotjaGi1g1v0018500	Multidrug resistance protein ABC transporter family protein	IPR003439 (ABC transporter-like), IPR011527 (ABC transporter type 1%2C transmembrane domain), IPR027417 (P-loop containing nucleoside triphosphate hydrolase)	GO:0000166, GO:0005524, GO:0016020, GO:0016021, GO:0016887, GO:0042626, GO:0055085	AT3G13080.1 multidrug resistance-associated protein 3	sp|Q9LK64|AB3C_ARATH ABC transporter C family member 3	tr|I1M6I4|I1M6I4_SOYBN Uncharacterized protein
LotjaGi1g1v0018600	189	189	130	404	310	282	405	288	154	144	151	348	315	390	549	291	199	386	1.935	0.952	2.901	0.00372058	0.0136763	0.1049	0.0199	0.0997	0.0997	TRUE	0.031	LotjaGi1g1v0018600	Alpha/beta-Hydrolases superfamily protein	IPR029058 (Alpha/Beta hydrolase fold)	GO:0008152, GO:0016787	AT1G19190.1 alpha/beta-Hydrolases superfamily protein	sp|Q5NUF4|HIDM_GLYEC 2-hydroxyisoflavanone dehydratase	tr|A0A072UW70|A0A072UW70_MEDTR 2-hydroxyisoflavanone dehydratase
LotjaGi1g1v0018700	95	52	50	115	508	360	450	496	78	40	58	99	516	498	610	500	69	531	7.742	2.953	8.092	5.86425e-16	1.97236e-14	0.1306	0.0262	0.1203	0.1203	TRUE	0.0443	LotjaGi1g1v0018700	Multidrug resistance protein ABC transporter family protein	IPR003439 (ABC transporter-like), IPR011527 (ABC transporter type 1%2C transmembrane domain), IPR027417 (P-loop containing nucleoside triphosphate hydrolase)	GO:0000166, GO:0005524, GO:0016020, GO:0016021, GO:0016887, GO:0042626, GO:0055085	AT3G13080.1 multidrug resistance-associated protein 3	sp|Q9LK64|AB3C_ARATH ABC transporter C family member 3	tr|I1M6I4|I1M6I4_SOYBN Uncharacterized protein
LotjaGi1g1v0018800_LC	4	0	3	4	0	2	1	1	3	0	3	3	0	3	1	1	2	1	0.481	-1.056	-1.131	0.258119	0.449752	0	1.1867	0.1638	0.1638	TRUE	0.0045	LotjaGi1g1v0018800_LC	Alpha/beta-Hydrolases superfamily protein	IPR029058 (Alpha/Beta hydrolase fold)	GO:0008152, GO:0016787	AT1G47480.1 alpha/beta-Hydrolases superfamily protein	sp|Q5NUF3|HIDH_SOYBN 2-hydroxyisoflavanone dehydratase	tr|A0A1J7HJ55|A0A1J7HJ55_LUPAN Uncharacterized protein
LotjaGi1g1v0018900_LC	0	0	0	0	0	0	0	0	0	0	0	0	0	0	0	0	0	0	NA	NA	NA	NA	NA	NA	NA	NA	NA	NA	NA	LotjaGi1g1v0018900_LC	Retrovirus-related Pol polyprotein from transposon TNT 1-94	N.A.	GO:0003676, GO:0008270	AT5G48050.1 Copia-like polyprotein/retrotransposon	sp|P0ACL6|GLCC_ECOL6 Glc operon transcriptional activator	tr|A0A151TTX5|A0A151TTX5_CAJCA Uncharacterized protein
LotjaGi1g1v0019000	3492	5381	2541	3340	3176	2082	2526	2890	2849	4113	2952	2873	3223	2881	3424	2916	3197	3111	0.972	-0.04	-0.572	0.567318	0.798997	0.0043	0.0144	0.0045	0.0045	TRUE	0.0352	LotjaGi1g1v0019000	Myb transcription factor-like protein	IPR009057 (Homeobox domain-like)	GO:0003677	AT5G41020.1 myb family transcription factor	sp|Q9Y222|DMTF1_HUMAN Cyclin-D-binding Myb-like transcription factor 1	tr|I1LYQ8|I1LYQ8_SOYBN Uncharacterized protein
LotjaGi1g1v0019100	1342	1078	689	1212	1091	772	755	1143	1095	824	801	1043	1107	1068	1023	1153	941	1088	1.156	0.209	2.436	0.0148417	0.0446058	0.0058	0.0169	0.0061	0.0061	TRUE	0.0549	LotjaGi1g1v0019100	DUF21 domain-containing protein	IPR000644 (CBS domain), IPR002550 (Domain of unknown function DUF21), IPR005170 (Transporter-associated domain), IPR016166 (FAD-binding%2C type 2)	GO:0016020, GO:0016021, GO:0016614, GO:0050660, GO:0055114	AT1G55930.1 CBS domain-containing protein / transporter associated domain-containing protein	sp|Q84R21|Y1559_ARATH DUF21 domain-containing protein At1g55930, chloroplastic	tr|I1M6I6|I1M6I6_SOYBN Uncharacterized protein
LotjaGi1g1v0019200	94	72	88	76	29	28	28	44	77	55	102	65	29	39	38	44	75	38	0.507	-0.98	-4.105	4.04841e-05	0.000265544	0.0311	0.0733	0.033	0.033	TRUE	0.0452	LotjaGi1g1v0019200	RNA-binding domain CCCH-type zinc finger protein	IPR000504 (RNA recognition motif domain), IPR000571 (Zinc finger%2C CCCH-type), IPR025605 (OST-HTH/LOTUS domain)	GO:0003676, GO:0003723, GO:0046872	AT2G05160.1 CCCH-type zinc fingerfamily protein with RNA-binding domain-containing protein	sp|Q9SJ41|C3H18_ARATH Zinc finger CCCH domain-containing protein 18	tr|G7K4G1|G7K4G1_MEDTR RNA-binding domain CCCH-type zinc finger protein
LotjaGi1g1v0019300_LC	22	22	3	36	10	2	8	16	18	17	3	31	10	3	11	16	17	10	0.58	-0.786	-1.861	0.0627785	0.147608	0.0741	0.3116	0.0889	0.0889	TRUE	0.0134	LotjaGi1g1v0019300_LC	SNF2 domain-containing protein / helicase domain-containing protein / zinc finger protein-like protein	N.A.	N.A.	AT1G11100.1 SNF2 domain-containing protein / helicase domain-containing protein / zinc finger protein-like protein	sp|Q8R516|MIB2_MOUSE E3 ubiquitin-protein ligase MIB2	tr|W1P6Q7|W1P6Q7_AMBTC Uncharacterized protein
LotjaGi1g1v0019400	121	147	90	122	73	69	61	63	99	112	105	105	74	95	83	64	105	79	0.743	-0.428	-2.552	0.0107153	0.0339579	0.0137	0.0498	0.0153	0.0153	TRUE	0.1053	LotjaGi1g1v0019400	Mitochondrial transcription termination factor family protein	IPR003690 (Transcription termination factor%2C mitochondrial/chloroplastic)	GO:0003690, GO:0006355, GO:0009507, GO:0009651, GO:0009658, GO:0048364, GO:0048367	AT5G55580.1 Mitochondrial transcription termination factor family protein	sp|Q9FM80|MTEF9_ARATH Transcription termination factor MTERF9, chloroplastic	tr|A0A1J7IMX7|A0A1J7IMX7_LUPAN Uncharacterized protein
LotjaGi1g1v0019500	0	0	0	0	0	0	0	0	0	0	0	0	0	0	0	0	0	0	1	0	0	1	1	9.329	6.4409	8.7426	8.7426	TRUE	0.0552	LotjaGi1g1v0019500	Chaperone protein DnaJ	N.A.	GO:0005524, GO:0005737, GO:0006260, GO:0006457, GO:0009408, GO:0031072, GO:0046872, GO:0051082	AT5G55570.1 transmembrane protein	sp|P29989|PYG4_NOSS1 Phycobilisome rod-core linker polypeptide CpcG4	tr|I1M6J0|I1M6J0_SOYBN Uncharacterized protein
LotjaGi1g1v0019600	1058	956	721	1314	690	440	368	623	863	731	838	1130	700	609	499	629	890	609	0.685	-0.546	-3.858	0.000114535	0.000667618	0.0169	0.0186	0.0178	0.0178	TRUE	0.0289	LotjaGi1g1v0019600	GRAS family transcription factor	IPR005202 (Transcription factor GRAS)	GO:0006351, GO:0006355	AT1G50600.1 scarecrow-like 5	sp|Q8H125|SCL5_ARATH Scarecrow-like protein 5	tr|A0A0B2QQN2|A0A0B2QQN2_GLYSO Scarecrow-like protein 5
LotjaGi1g1v0019700_LC	0	0	0	0	0	0	0	0	0	0	0	0	0	0	0	0	0	0	1	0	0	1	1	0	280.314	97	97	TRUE	0.0363	LotjaGi1g1v0019700_LC	Retrovirus-related Pol polyprotein from transposon TNT 1-94	N.A.	GO:0003676, GO:0008270, GO:0015074	AT5G53670.1 transmembrane protein	sp|E0Y420|VSP3_MACLB Serine protease VLSP-3	tr|A5BKR0|A5BKR0_VITVI Putative uncharacterized protein
LotjaGi1g1v0019800	8	8	10	17	19	6	3	7	7	6	12	15	19	8	4	7	10	10	1.039	0.056	0.121	0.903372	1	0.0806	0.3762	0.0974	0.0974	TRUE	0.0131	LotjaGi1g1v0019800	Altered inheritance of mitochondria protein 32	N.A.	N.A.	AT4G26620.1 Sucrase/ferredoxin-like family protein	sp|P08197|CYC6_CHLRE Cytochrome c6, chloroplastic	tr|I1M6F2|I1M6F2_SOYBN Uncharacterized protein
LotjaGi1g1v0019900	38	44	47	35	29	8	22	21	31	34	55	30	29	11	30	21	38	23	0.631	-0.664	-2.525	0.0115785	0.0362214	0.0226	0.1332	0.0289	0.0289	TRUE	0.018	LotjaGi1g1v0019900	Red chlorophyll catabolite reductase, putative	IPR009439 (Red chlorophyll catabolite reductase)	GO:0005737, GO:0005739, GO:0005829, GO:0009507, GO:0009570, GO:0009814, GO:0009941, GO:0010363, GO:0015996, GO:0043067, GO:0051743, GO:0055114	AT4G37000.1 accelerated cell death 2 (ACD2)	sp|Q8LDU4|RCCR_ARATH Red chlorophyll catabolite reductase, chloroplastic	tr|A0A151U2F9|A0A151U2F9_CAJCA Uncharacterized protein
LotjaGi1g1v0020000_LC	1	1	6	4	0	0	7	0	1	1	7	3	0	0	9	0	3	2	0.774	-0.37	-0.37	0.711528	0.928403	0.4408	2.0405	0.5402	0.5402	TRUE	0.1036	LotjaGi1g1v0020000_LC	GRAS family transcription factor	IPR005202 (Transcription factor GRAS)	GO:0006351, GO:0006355	AT1G50600.1 scarecrow-like 5	sp|Q8H125|SCL5_ARATH Scarecrow-like protein 5	tr|I3S752|I3S752_LOTJA Uncharacterized protein
LotjaGi1g1v0020100	0	0	0	0	0	0	0	0	0	0	0	0	0	0	0	0	0	0	NA	NA	NA	NA	NA	NA	NA	NA	NA	NA	NA	LotjaGi1g1v0020100	C2H2-like zinc finger protein	N.A.	GO:0003676	AT5G54630.1 zinc finger protein-like protein	sp|Q9KIV1|HGBB_HAEIF Hemoglobin and hemoglobin-haptoglobin-binding protein B	tr|G7K4D9|G7K4D9_MEDTR Nucleic acid-binding protein
LotjaGi1g1v0020200	777	786	409	776	554	424	476	529	634	601	475	667	562	587	645	534	594	582	0.975	-0.037	-0.366	0.714437	0.930887	0.0076	0.0195	0.008	0.008	TRUE	0.0546	LotjaGi1g1v0020200	Hexosyltransferase	IPR002495 (Glycosyl transferase%2C family 8), IPR029044 (Nucleotide-diphospho-sugar transferases)	GO:0000139, GO:0005768, GO:0005774, GO:0005794, GO:0005802, GO:0016740, GO:0016757, GO:0045489, GO:0047262, GO:0071555	AT4G38270.1 galacturonosyltransferase 3	sp|Q0WQD2|GAUT3_ARATH Probable galacturonosyltransferase 3	tr|A0A0L9UHZ9|A0A0L9UHZ9_PHAAN Hexosyltransferase
LotjaGi1g1v0020300	1336	1383	1029	1284	957	654	741	845	1090	1057	1196	1104	971	905	1005	853	1112	934	0.84	-0.251	-4.127	3.68234e-05	0.000243481	0.0022	0.0167	0.0025	0.0025	TRUE	0.0147	LotjaGi1g1v0020300	WRKY family transcription factor	IPR003657 (WRKY domain)	GO:0003677, GO:0003700, GO:0005634, GO:0006351, GO:0006355, GO:0043565	AT4G26640.2 WRKY family transcription factor family protein	sp|Q93WV0|WRK20_ARATH Probable WRKY transcription factor 20	tr|I1JJG7|I1JJG7_SOYBN Uncharacterized protein
LotjaGi1g1v0020400	71	78	51	76	65	37	36	59	58	60	59	65	66	51	49	60	60	56	0.939	-0.09	-0.471	0.637284	0.863855	0.0149	0.0654	0.0175	0.0175	TRUE	0.0465	LotjaGi1g1v0020400	Red chlorophyll catabolite reductase, putative	IPR009439 (Red chlorophyll catabolite reductase)	GO:0005737, GO:0005739, GO:0005829, GO:0009507, GO:0009570, GO:0009814, GO:0009941, GO:0010363, GO:0015996, GO:0043067, GO:0051743, GO:0055114	AT4G37000.1 accelerated cell death 2 (ACD2)	sp|Q8LDU4|RCCR_ARATH Red chlorophyll catabolite reductase, chloroplastic	tr|A0A151U2F9|A0A151U2F9_CAJCA Uncharacterized protein
LotjaGi1g1v0020500_LC	1	0	4	0	0	1	0	0	1	0	5	0	0	1	0	0	2	0	0.276	-1.858	-0.958	0.33792	0.550848	1.9708	4.6174	2.2673	2.2673	TRUE	0.0136	LotjaGi1g1v0020500_LC	RNA-directed DNA polymerase (Reverse transcriptase)	Ribonuclease H	interpro_id=N.A.	gene_ontology_id=GO:0003676, GO:0003964, GO:0004523, GO:0006278, GO:0090502	best_blast_hit_tair=AT5G42905.1 Polynucleotidyl transferase, ribonuclease H-like superfamily protein	best_blast_hit_sprot=sp|Q2SJ99|RBSA_HAHCH Ribose import ATP-binding protein RbsA
LotjaGi1g1v0020600	26	59	55	40	34	24	28	23	21	45	64	34	35	33	38	23	41	32	0.791	-0.338	-1.354	0.175822	0.334725	0.0256	0.1141	0.0303	0.0303	TRUE	0.0212	LotjaGi1g1v0020600	Altered inheritance of mitochondria protein 32	N.A.	N.A.	AT4G26620.1 Sucrase/ferredoxin-like family protein	sp|P43469|AGAL2_PEDPE Alpha-galactosidase 2	tr|A0A1J7HCU8|A0A1J7HCU8_LUPAN Uncharacterized protein
LotjaGi1g1v0020700	775	1011	666	719	624	493	558	671	632	773	774	618	633	682	756	677	699	687	0.982	-0.026	-0.331	0.740488	0.951734	0.0039	0.0186	0.0043	0.0043	TRUE	0.0123	LotjaGi1g1v0020700	Protein FRIGIDA	IPR012474 (Frigida-like)	GO:0007275, GO:0009908, GO:0030154	AT1G31814.1 FRIGIDA like 2	sp|A0SWL0|FRL2A_ARATH FRIGIDA-like protein 2	tr|I1JJG6|I1JJG6_SOYBN Uncharacterized protein
LotjaGi1g1v0020800_LC	0	0	0	0	0	0	0	0	0	0	0	0	0	0	0	0	0	0	NA	NA	NA	NA	NA	NA	NA	NA	NA	NA	NA	LotjaGi1g1v0020800_LC	Retrovirus-related Pol polyprotein from transposon TNT 1-94	N.A.	N.A.	AT4G23160.2 cysteine-rich RECEPTOR-like kinase	sp|P04146|COPIA_DROME Copia protein	tr|A0A0V0HRA1|A0A0V0HRA1_SOLCH Putative ovule protein
LotjaGi1g1v0020900	338	420	162	354	184	138	147	155	276	321	188	304	187	191	199	156	272	183	0.669	-0.579	-3.289	0.00100372	0.00443913	0.0247	0.0285	0.0249	0.0249	TRUE	0.0659	LotjaGi1g1v0020900	Kinase, putative	IPR011009 (Protein kinase-like domain)	GO:0000165, GO:0000186, GO:0004672, GO:0004674, GO:0004709, GO:0005524, GO:0005622, GO:0006468, GO:0016301, GO:0016310, GO:0016740	AT5G55560.1 Protein kinase superfamily protein	sp|Q6ICW6|WNK11_ARATH Probable serine/threonine-protein kinase WNK11	tr|A0A151QY10|A0A151QY10_CAJCA Putative serine/threonine-protein kinase WNK11
LotjaGi1g1v0021000	1145	1166	809	1393	985	778	634	911	934	891	940	1198	1000	1076	859	919	991	964	0.972	-0.04	-0.236	0.813223	1	0.0265	0.0166	0.0269	0.0269	TRUE	0.0349	LotjaGi1g1v0021000	Kinase, putative	IPR011009 (Protein kinase-like domain)	GO:0000165, GO:0000186, GO:0004672, GO:0004674, GO:0004709, GO:0005524, GO:0005622, GO:0006468, GO:0016301, GO:0016310, GO:0016740	AT5G55560.1 Protein kinase superfamily protein	sp|Q6ICW6|WNK11_ARATH Probable serine/threonine-protein kinase WNK11	tr|A0A151QY10|A0A151QY10_CAJCA Putative serine/threonine-protein kinase WNK11
LotjaGi1g1v0021100	0	1	0	2	597	483	694	510	0	1	0	2	606	668	941	515	1	682	1042.37	10.026	10.461	1.31064e-25	7.7371e-24	0.2649	0.0584	0.2093	0.2093	TRUE	0.0535	LotjaGi1g1v0021100	Receptor-like kinase	IPR011009 (Protein kinase-like domain)	GO:0000166, GO:0004672, GO:0005524, GO:0006468, GO:0016020, GO:0016021, GO:0016301, GO:0016310	AT2G26730.1 Leucine-rich repeat protein kinase family protein	sp|O48788|Y2267_ARATH Probable inactive receptor kinase At2g26730	tr|K7KBK1|K7KBK1_SOYBN Uncharacterized protein
LotjaGi1g1v0021200	3045	2808	1942	2870	2414	1790	1893	2363	2484	2146	2256	2469	2450	2477	2566	2384	2339	2469	1.055	0.078	1.148	0.250864	0.440094	0.0036	0.0149	0.004	0.004	TRUE	0.0114	LotjaGi1g1v0021200	RNA-binding protein, putative	IPR000504 (RNA recognition motif domain)	GO:0003676, GO:0003723	AT3G07810.1 RNA-binding (RRM/RBD/RNP motifs) family protein	sp|Q8W034|RNP1_ARATH Heterogeneous nuclear ribonucleoprotein 1	tr|A0A0B2QW64|A0A0B2QW64_GLYSO RNA-binding protein Musashi like Rbp6
LotjaGi1g1v0021300	4028	4355	3189	3803	3240	2179	2495	2879	3286	3329	3705	3271	3288	3015	3382	2905	3398	3148	0.927	-0.11	-1.56	0.118838	0.246081	0.0042	0.0144	0.0045	0.0045	TRUE	0.011	LotjaGi1g1v0021300	Calcium-dependent lipid-binding domain-containing protein	IPR000008 (C2 domain)	N.A.	AT5G55530.1 Calcium-dependent lipid-binding (CaLB domain) family protein	sp|O04133|SRC2_SOYBN Protein SRC2	tr|I3SH59|I3SH59_LOTJA Uncharacterized protein
LotjaGi1g1v0021400	370	149	344	333	129	130	154	160	302	114	400	286	131	180	209	161	276	170	0.618	-0.694	-2.115	0.0344225	0.0898782	0.1023	0.0296	0.0983	0.0983	TRUE	0.0196	LotjaGi1g1v0021400	Kinesin-related protein	IPR001752 (Kinesin motor domain), IPR027417 (P-loop containing nucleoside triphosphate hydrolase)	GO:0000166, GO:0003774, GO:0003777, GO:0005524, GO:0007018, GO:0008017	AT3G20150.1 Kinesin motor family protein	sp|F4JDI6|KN12F_ARATH Kinesin-like protein KIN-12F	tr|I1JJG1|I1JJG1_SOYBN Uncharacterized protein
LotjaGi1g1v0021500	833	972	725	859	817	620	580	908	680	743	842	739	829	858	786	916	751	847	1.131	0.177	1.72	0.0853978	0.18897	0.0085	0.0174	0.0089	0.0089	TRUE	0.0892	LotjaGi1g1v0021500	Mitochondrial import inner membrane translocase subunit TIM22	IPR003397 (Mitochondrial inner membrane translocase subunit Tim17/Tim22/Tim23/peroxisomal protein PMP24)	GO:0016020, GO:0016021	AT5G55510.1 Mitochondrial import inner membrane translocase subunit Tim17/Tim22/Tim23 family protein	sp|Q6NKU9|TI223_ARATH Mitochondrial import inner membrane translocase subunit TIM22-3	tr|I3T6N2|I3T6N2_LOTJA Uncharacterized protein
LotjaGi1g1v0021600	1083	1437	855	1008	875	713	710	973	884	1098	993	867	888	987	962	982	960	955	0.993	-0.01	-0.1	0.920027	1	0.0072	0.017	0.0076	0.0076	TRUE	0.0387	LotjaGi1g1v0021600	Tubulin-specific chaperone A	IPR004226 (Tubulin binding cofactor A)	N.A.	AT2G30410.1 tubulin folding cofactor A (KIESEL)	sp|O04350|TBCA_ARATH Tubulin-folding cofactor A	tr|I3T2X7|I3T2X7_LOTJA Uncharacterized protein
LotjaGi1g1v0021700	435	775	323	315	109	189	79	111	355	592	375	271	111	262	107	112	398	148	0.369	-1.439	-5.774	7.74982e-09	1.10949e-07	0.0557	0.0304	0.0545	0.0545	TRUE	0.1677	LotjaGi1g1v0021700	Pirin-like protein	IPR003829 (Pirin%2C N-terminal domain), IPR008778 (Pirin%2C C-terminal domain), IPR011051 (RmlC-like cupin domain)	N.A.	AT1G50590.1 RmlC-like cupins superfamily protein	sp|Q9LPS9|PRNL1_ARATH Pirin-like protein At1g50590	tr|A0A0B2SAS7|A0A0B2SAS7_GLYSO Pirin-like protein
LotjaGi1g1v0021800	8645	8279	5455	7431	5209	3861	4199	5313	7053	6328	6338	6392	5286	5342	5692	5360	6528	5420	0.83	-0.268	-3.192	0.00141104	0.00596913	0.0064	0.0139	0.0066	0.0066	TRUE	0.0245	LotjaGi1g1v0021800	Glycerophosphodiester phosphodiesterase	IPR017946 (PLC-like phosphodiesterase%2C TIM beta/alpha-barrel domain)	GO:0006071, GO:0006629, GO:0008081, GO:0008889, GO:0016787, GO:0046872	AT5G55480.1 SHV3-like 1	sp|Q9FJ62|GPDL4_ARATH Glycerophosphodiester phosphodiesterase GDPDL4	tr|I1JJF7|I1JJF7_SOYBN Uncharacterized protein
LotjaGi1g1v0021900	3726	3417	5297	3390	1929	1677	1166	2863	3040	2612	6155	2916	1958	2320	1581	2888	3681	2187	0.595	-0.75	-3.909	9.26056e-05	0.000553396	0.0363	0.0141	0.035	0.035	TRUE	0.0475	LotjaGi1g1v0021900	Lipid transfer protein	IPR016140 (Bifunctional inhibitor/plant lipid transfer protein/seed storage helical domain)	N.A.	AT5G55410.1 Bifunctional inhibitor/lipid-transfer protein/seed storage 2S albumin superfamily protein	sp|Q8W453|DIRL1_ARATH Putative lipid-transfer protein DIR1	tr|I3SBL7|I3SBL7_LOTJA Uncharacterized protein
LotjaGi1g1v0022000	212	206	152	206	91	62	88	97	173	157	177	177	92	86	119	98	171	99	0.577	-0.792	-3.926	8.65433e-05	0.000521076	0.0301	0.041	0.0305	0.0305	TRUE	0.035	LotjaGi1g1v0022000	Pentatricopeptide repeat-containing family protein	IPR002885 (Pentatricopeptide repeat), IPR011990 (Tetratricopeptide-like helical domain)	GO:0003723, GO:0004519, GO:0009507, GO:0031425, GO:0090305, GO:1900865	AT4G39952.1 Pentatricopeptide repeat (PPR) superfamily protein	sp|Q3E9N1|PP359_ARATH Pentatricopeptide repeat-containing protein At4g39952, mitochondrial	tr|G7K4B8|G7K4B8_MEDTR PPR containing plant-like protein
LotjaGi1g1v0022100	0	2	3	1	0	0	0	3	0	2	3	1	0	0	0	3	2	1	0.623	-0.683	-0.572	0.56756	0.799258	0.283	1.375	0.3591	0.3591	TRUE	0.0551	LotjaGi1g1v0022100	Lipid transfer protein	IPR016140 (Bifunctional inhibitor/plant lipid transfer protein/seed storage helical domain)	N.A.	AT5G55410.2 Bifunctional inhibitor/lipid-transfer protein/seed storage 2S albumin superfamily protein	sp|Q8W453|DIRL1_ARATH Putative lipid-transfer protein DIR1	tr|I3SS85|I3SS85_LOTJA Uncharacterized protein
LotjaGi1g1v0022200	0	0	0	0	0	0	0	0	0	0	0	0	0	0	0	0	0	0	NA	NA	NA	NA	NA	NA	NA	NA	NA	NA	NA	LotjaGi1g1v0022200	Pentatricopeptide repeat-containing family protein	IPR002885 (Pentatricopeptide repeat), IPR011990 (Tetratricopeptide-like helical domain)	GO:0003723, GO:0004519, GO:0009507, GO:0031425, GO:0090305, GO:1900865	AT4G39952.1 Pentatricopeptide repeat (PPR) superfamily protein	sp|Q3E9N1|PP359_ARATH Pentatricopeptide repeat-containing protein At4g39952, mitochondrial	tr|A0A1J7HKK9|A0A1J7HKK9_LUPAN Uncharacterized protein
LotjaGi1g1v0022300	739	355	222	553	181	168	172	220	603	271	258	476	184	232	233	222	402	218	0.54	-0.888	-4.352	1.35186e-05	9.98324e-05	0.0353	0.0254	0.0362	0.0362	TRUE	0.0265	LotjaGi1g1v0022300	Fimbrin, putative	IPR001715 (Calponin homology domain)	GO:0003779	AT4G26700.1 fimbrin 1	sp|Q7G188|FIMB1_ARATH Fimbrin-1	tr|K7KBJ8|K7KBJ8_SOYBN Uncharacterized protein
LotjaGi1g1v0022400	685	611	478	605	546	472	529	758	559	467	555	520	554	653	717	765	525	672	1.28	0.357	3.242	0.00118564	0.00512984	0.0095	0.0205	0.0099	0.0099	TRUE	0.0152	LotjaGi1g1v0022400	Hydroxyacylglutathione hydrolase	IPR001279 (Metallo-beta-lactamase)	GO:0016787	AT1G53580.1 glyoxalase II 3	sp|Q9C8L4|ETHE1_ARATH Persulfide dioxygenase ETHE1 homolog, mitochondrial	tr|I3SCH3|I3SCH3_LOTJA Uncharacterized protein
LotjaGi1g1v0022500_LC	1222	1074	759	1150	1027	728	821	988	997	821	882	989	1042	1007	1113	997	922	1040	1.127	0.172	2.383	0.0171669	0.0504991	0.0036	0.0168	0.0039	0.0039	TRUE	0.0248	LotjaGi1g1v0022500_LC	Enhanced downy mildew 2, putative	IPR011011 (Zinc finger%2C FYVE/PHD-type), IPR022702 (DNA (cytosine-5)-methyltransferase 1, replication foci domain)	N.A.	AT5G55390.1 ENHANCED DOWNY MILDEW 2	sp|F4K3G5|EDM2_ARATH Protein ENHANCED DOWNY MILDEW 2	tr|K7KBJ1|K7KBJ1_SOYBN Uncharacterized protein
LotjaGi1g1v0022600	1108	1443	767	1065	815	660	780	917	904	1103	891	916	827	913	1057	925	954	930	0.973	-0.04	-0.548	0.583481	0.814476	0.0038	0.0173	0.0041	0.0041	TRUE	0.0107	LotjaGi1g1v0022600	V-type proton ATPase subunit e	IPR008389 (ATPase%2C V0 complex%2C subunit e1/e2)	GO:0015078, GO:0015991, GO:0016020, GO:0016021, GO:0033179	AT4G26710.1 ATPase, V0 complex, subunit E	sp|Q9SZ13|VA0E2_ARATH V-type proton ATPase subunit e2	tr|I3SX76|I3SX76_LOTJA Uncharacterized protein
LotjaGi1g1v0022700	2897	4397	2488	2293	2876	1874	2153	2717	2363	3361	2891	1972	2919	2593	2919	2741	2647	2793	1.055	0.078	0.517	0.605021	0.834924	0.0221	0.0147	0.0212	0.0212	TRUE	0.0775	LotjaGi1g1v0022700	Syntaxin, putative	IPR000727 (Target SNARE coiled-coil homology domain)	GO:0016020, GO:0016021	AT1G16240.1 syntaxin of plants 51	sp|Q9SA23|SYP51_ARATH Syntaxin-51	tr|I3SKD4|I3SKD4_LOTJA Uncharacterized protein
LotjaGi1g1v0022800	0	0	0	0	0	0	0	0	0	0	0	0	0	0	0	0	0	0	NA	NA	NA	NA	NA	NA	NA	NA	NA	NA	NA	LotjaGi1g1v0022800	Cell division FtsZ-like protein	IPR000158 (Cell division protein FtsZ)	GO:0000166, GO:0003924, GO:0005525, GO:0005737, GO:0005874, GO:0007017, GO:0051301	AT5G55280.1 homolog of bacterial cytokinesis Z-ring protein FTSZ 1-1	sp|Q42545|FTSZ1_ARATH Cell division protein FtsZ homolog 1, chloroplastic	tr|I3SGZ6|I3SGZ6_LOTJA Uncharacterized protein
LotjaGi1g1v0022900	741	952	458	718	640	415	477	634	605	728	532	618	650	574	647	640	621	628	1.008	0.012	0.163	0.870741	1	0.0029	0.019	0.0033	0.0033	TRUE	0.0125	LotjaGi1g1v0022900	Serine/threonine-protein phosphatase	IPR029052 (Metallo-dependent phosphatase-like)	GO:0004721, GO:0006470, GO:0016787	AT5G55260.1 protein phosphatase X 2	sp|P48528|PPX2_ARATH Serine/threonine-protein phosphatase PP-X isozyme 2	tr|G7K499|G7K499_MEDTR Serine/threonine-protein phosphatase
LotjaGi1g1v0023000	5937	5501	3447	5986	2540	2210	2125	3366	4844	4204	4005	5149	2578	3058	2881	3396	4550	2978	0.654	-0.612	-5.35	8.79531e-08	1.04315e-06	0.0117	0.0143	0.0123	0.0123	TRUE	0.0915	LotjaGi1g1v0023000	Lipid-binding serum glycoprotein family protein, putative	IPR017943 (Bactericidal permeability-increasing protein%2C alpha/beta domain)	GO:0005615, GO:0008289	AT1G04970.1 lipid-binding serum glycoprotein family protein	sp|Q9MAU5|Y1049_ARATH Putative BPI/LBP family protein At1g04970	tr|I1M6L4|I1M6L4_SOYBN Uncharacterized protein
LotjaGi1g1v0023100	149	90	34	75	186	78	86	118	122	69	40	65	189	108	117	119	74	133	1.8	0.848	3.178	0.00148386	0.0062267	0.0604	0.0335	0.058	0.058	TRUE	0.0255	LotjaGi1g1v0023100	Leucine-rich repeat receptor-like protein kinase family protein	IPR001611 (Leucine-rich repeat), IPR013210 (Leucine-rich repeat-containing N-terminal%2C plant-type), IPR032675 (Leucine-rich repeat domain%2C L domain-like)	N.A.	AT1G45616.1 receptor like protein 6	sp|Q9C9H7|RLP12_ARATH Receptor-like protein 12	tr|A0A0R0FYQ0|A0A0R0FYQ0_SOYBN Uncharacterized protein
LotjaGi1g1v0023200_LC	0	0	0	0	0	0	0	0	0	0	0	0	0	0	0	0	0	0	1	0	0	1	1	0	21.693	97	97	TRUE	0.002	LotjaGi1g1v0023200_LC	Major facilitator superfamily protein	N.A.	N.A.	AT1G54730.11 Major facilitator superfamily protein	N.A.	tr|A0A0D2VI25|A0A0D2VI25_GOSRA Uncharacterized protein
LotjaGi1g1v0023300_LC	436	290	275	388	332	231	290	374	356	222	320	334	337	320	393	377	308	357	1.162	0.216	1.688	0.0914185	0.199376	0.0123	0.0239	0.0127	0.0127	TRUE	0.0315	LotjaGi1g1v0023300_LC	B-cell lymphoma/leukemia 10	N.A.	GO:0001772, GO:0001783, GO:0001843, GO:0002020, GO:0002237, GO:0002250, GO:0002376, GO:0002906, GO:0003713, GO:0005515, GO:0005634, GO:0005737, GO:0005764, GO:0005829, GO:0005881, GO:0006915, GO:0006919, GO:0006968, GO:0007249, GO:0008022, GO:0008134, GO:0008219, GO:0008656, GO:0009620, GO:0016020, GO:0016064, GO:0019209, GO:0019899, GO:0019900, GO:0019901, GO:0031398, GO:0031625, GO:0032094, GO:…	AT5G35890.1 Beta-galactosidase related protein	sp|Q9Z0H7|BCL10_MOUSE B-cell lymphoma/leukemia 10	tr|B9T1A2|B9T1A2_RICCO Putative uncharacterized protein
LotjaGi1g1v0023400	204	374	98	277	185	118	153	145	166	286	114	238	188	163	207	146	201	176	0.87	-0.202	-1.072	0.283561	0.482805	0.0282	0.0333	0.0284	0.0284	TRUE	0.0215	LotjaGi1g1v0023400	PHD-finger protein	IPR001025 (Bromo adjacent homology (BAH) domain)	GO:0003682, GO:0046872	AT4G08990.1 DNA (cytosine-5-)-methyltransferase family protein	sp|O83437|Y422_TREPA Uncharacterized protein TP_0422	tr|I1JJE7|I1JJE7_SOYBN Uncharacterized protein
LotjaGi1g1v0023500	55	96	52	71	82	68	71	100	45	73	60	61	83	94	96	101	60	94	1.561	0.642	2.183	0.0290714	0.0780807	0.0702	0.0587	0.0694	0.0694	TRUE	0.0296	LotjaGi1g1v0023500	Carboxyl methyltransferase	IPR005299 (SAM dependent carboxyl methyltransferase), IPR029063 (S-adenosyl-L-methionine-dependent methyltransferase)	GO:0008168, GO:0016740, GO:0032259	AT5G55250.1 IAA carboxylmethyltransferase 1	sp|Q9FLN8|IAMT1_ARATH Indole-3-acetate O-methyltransferase 1	tr|A0A072UXX4|A0A072UXX4_MEDTR Indole-3-acetate O-methyltransferase-like protein
LotjaGi1g1v0023600	2147	2253	1573	2073	1862	1342	1507	1763	1752	1722	1828	1783	1890	1857	2043	1779	1771	1892	1.068	0.095	1.579	0.114304	0.238552	0.0025	0.0154	0.0029	0.0029	TRUE	0.0145	LotjaGi1g1v0023600	Vacuolar protein sorting-associated protein VTA1 like	N.A.	N.A.	AT4G26750.1 hydroxyproline-rich glycoprotein family protein	sp|Q9SZ15|LIP5_ARATH Protein HOMOLOG OF MAMMALIAN LYST-INTERACTING PROTEIN 5	tr|I1M6L7|I1M6L7_SOYBN Uncharacterized protein
LotjaGi1g1v0023700	113	134	81	107	113	74	55	105	92	102	94	92	115	102	75	106	95	100	1.05	0.07	0.418	0.675769	0.899375	0.0149	0.0532	0.0166	0.0166	TRUE	0.0199	LotjaGi1g1v0023700	Mitochondrial transcription termination factor family protein	IPR003690 (Transcription termination factor%2C mitochondrial/chloroplastic)	GO:0003690, GO:0006355, GO:0016020	AT5G07900.1 Mitochondrial transcription termination factor family protein	sp|Q9C6A1|MTEFE_ARATH Transcription termination factor MTERF15, mitochondrial	tr|I3SXJ5|I3SXJ5_LOTJA Uncharacterized protein
LotjaGi1g1v0023800	757	989	626	914	459	254	338	474	618	756	727	786	466	351	458	478	722	438	0.609	-0.715	-6.572	4.97625e-11	1.00048e-09	0.0089	0.0186	0.0094	0.0094	TRUE	0.0224	LotjaGi1g1v0023800	Microtubule associated protein 65	N.A.	GO:0000226, GO:0008017	AT5G55230.1 microtubule-associated proteins 65-1	sp|Q9FLP0|MA651_ARATH 65-kDa microtubule-associated protein 1	tr|A0A0B2QV10|A0A0B2QV10_GLYSO 65-kDa microtubule-associated protein 1
LotjaGi1g1v0023900	2	7	2	2	10	5	9	5	2	5	2	2	10	7	12	5	3	8	3.048	1.608	2.075	0.0379521	0.0975756	0.2839	1.1136	0.349	0.349	TRUE	0.0389	LotjaGi1g1v0023900	Phosphatidate cytidylyltransferase	N.A.	N.A.	AT4G26770.1 Phosphatidate cytidylyltransferase family protein	sp|Q1PE48|CDS3_ARATH Phosphatidate cytidylyltransferase 3	tr|K7M4F7|K7M4F7_SOYBN Phosphatidate cytidylyltransferase
LotjaGi1g1v0024000	371	331	268	329	342	245	278	370	303	253	311	283	347	339	377	373	288	359	1.251	0.323	2.184	0.0289429	0.0778012	0.0173	0.0305	0.0178	0.0178	TRUE	0.0316	LotjaGi1g1v0024000	Trigger factor	IPR008881 (Trigger factor%2C ribosome-binding%2C bacterial), IPR027304 (Trigger factor/SurA domain)	GO:0006457, GO:0015031	AT5G55220.1 trigger factor type chaperone family protein	sp|Q8S9L5|TIG_ARATH Trigger factor-like protein TIG, Chloroplastic	tr|I1JJE0|I1JJE0_SOYBN Uncharacterized protein
LotjaGi1g1v0024100_LC	13	43	13	27	12	14	11	15	11	33	15	23	12	19	15	15	20	15	0.737	-0.44	-1.207	0.227429	0.408677	0.0598	0.2108	0.0678	0.0678	TRUE	0.0469	LotjaGi1g1v0024100_LC	trehalose phosphate synthase	N.A.	N.A.	AT4G34470.1 SKP1-like 12	sp|Q036S2|F16PC_LACC3 Fructose-1,6-bisphosphatase class 3	tr|G7L7P8|G7L7P8_MEDTR Uncharacterized protein
LotjaGi1g1v0024200	174	267	165	163	189	120	132	195	142	204	192	140	192	166	179	197	170	184	1.089	0.123	1.023	0.306419	0.512515	0.0072	0.0325	0.0081	0.0081	TRUE	0.0253	LotjaGi1g1v0024200	proton pump interactor 1	N.A.	N.A.	AT3G61550.1 RING/U-box superfamily protein	sp|P12255|FHAB_BORPE Filamentous hemagglutinin	tr|G7L7P8|G7L7P8_MEDTR Uncharacterized protein
LotjaGi1g1v0024300	0	0	1	0	0	1	0	1	0	0	1	0	0	1	0	1	0	0	2.177	1.122	0.705	0.480925	0.711627	0	3.8162	0.5081	0.5081	TRUE	0.0258	LotjaGi1g1v0024300	Flowering promoting factor 1	N.A.	N.A.	AT5G10625.1 flowering-promoting factor-like protein	sp|Q0E1D7|FLP3_ORYSJ Flowering-promoting factor 1-like protein 3	tr|I1MRH5|I1MRH5_SOYBN Uncharacterized protein
LotjaGi1g1v0024400_LC	875	992	483	815	780	570	555	736	714	758	561	701	792	789	752	743	684	769	1.122	0.167	1.457	0.145156	0.287665	0.0109	0.0188	0.0111	0.0111	TRUE	0.0181	LotjaGi1g1v0024400_LC	Integrin beta-2	N.A.	GO:0006909, GO:0007155, GO:0007160, GO:0007229, GO:0008305, GO:0016020, GO:0016021, GO:0031623, GO:0038023, GO:0046872, GO:0050766, GO:0071404	AT3G32030.1 Terpenoid cyclases/Protein prenyltransferases superfamily protein	sp|P53714|ITB2_PIG Integrin beta-2	tr|A0A0K9R8W8|A0A0K9R8W8_SPIOL Uncharacterized protein
LotjaGi1g1v0024500_LC	0	0	0	0	0	0	0	0	0	0	0	0	0	0	0	0	0	0	NA	NA	NA	NA	NA	NA	NA	NA	NA	NA	NA	LotjaGi1g1v0024500_LC	Protease inhibitor/seed storage/lipid transfer protein family protein	IPR016140 (Bifunctional inhibitor/plant lipid transfer protein/seed storage helical domain)	GO:0006508, GO:0008233	AT4G33550.2 Bifunctional inhibitor/lipid-transfer protein/seed storage 2S albumin superfamily protein	sp|Q9S2C0|PKSC_STRCO Serine/threonine-protein kinase PksC	tr|V4UB33|V4UB33_9ROSI Uncharacterized protein
LotjaGi1g1v0024600	0	0	1	0	0	0	0	0	0	0	1	0	0	0	0	0	0	0	0.804	-0.315	-0.031	0.975241	1	0	298.182	97	97	TRUE	0.043	LotjaGi1g1v0024600	Protease inhibitor/seed storage/lipid transfer protein family protein	IPR016140 (Bifunctional inhibitor/plant lipid transfer protein/seed storage helical domain)	GO:0006508, GO:0008233	AT4G33550.2 Bifunctional inhibitor/lipid-transfer protein/seed storage 2S albumin superfamily protein	sp|Q8W453|DIRL1_ARATH Putative lipid-transfer protein DIR1	tr|I3SWN7|I3SWN7_LOTJA Uncharacterized protein
LotjaGi1g1v0024700	318	400	222	438	283	269	240	330	259	306	258	377	287	372	325	333	300	329	1.094	0.13	0.988	0.322944	0.532946	0.0129	0.0238	0.0132	0.0132	TRUE	0.084	LotjaGi1g1v0024700	GrpE protein homolog	IPR000740 (GrpE nucleotide exchange factor)	N.A.	AT4G26780.1 Co-chaperone GrpE family protein	sp|Q11B39|GRPE_CHESB Protein GrpE	tr|A0A0B2RV54|A0A0B2RV54_GLYSO GrpE protein homolog
LotjaGi1g1v0024800	730	826	543	687	580	417	466	620	596	631	631	591	589	577	632	626	612	606	0.99	-0.014	-0.204	0.83802	1	0.0024	0.0194	0.0029	0.0029	TRUE	0.0083	LotjaGi1g1v0024800	EH domain-containing protein 1	IPR011992 (EF-hand domain pair), IPR022812 (Dynamin superfamily), IPR027417 (P-loop containing nucleoside triphosphate hydrolase), IPR031692 (EH domain-containing protein%2C N-terminal)	N.A.	AT3G20290.1 EPS15 homology domain 1	sp|Q94CF0|EHD1_ARATH EH domain-containing protein 1	tr|G7K8N7|G7K8N7_MEDTR Calcium-binding EF hand protein
LotjaGi1g1v0024900	1974	2408	2055	1981	1534	1175	1127	1823	1610	1840	2388	1704	1557	1626	1528	1839	1886	1638	0.869	-0.202	-1.55	0.121206	0.249831	0.0168	0.0155	0.0158	0.0158	TRUE	0.1046	LotjaGi1g1v0024900	Protein transport SEC13-like protein	IPR017986 (WD40-repeat-containing domain)	GO:0000139, GO:0005198, GO:0015031, GO:0016192, GO:0030127, GO:0090114, GO:1904263	AT2G30050.1 transducin family protein / WD-40 repeat family protein	sp|O64740|SC13B_ARATH Protein transport protein SEC13 homolog B	tr|D7UPN0|D7UPN0_LOTJA SEC13 family protein
LotjaGi1g1v0025000	4594	5337	4658	3871	4847	3777	2880	4808	3748	4079	5412	3330	4919	5226	3904	4851	4142	4725	1.141	0.19	1.377	0.168394	0.32318	0.019	0.0142	0.0181	0.0181	TRUE	0.1519	LotjaGi1g1v0025000	Ethylene-responsive transcription factor, putative	IPR016177 (DNA-binding domain)	GO:0003677, GO:0003700, GO:0005634, GO:0006351, GO:0006355	AT1G50640.1 ethylene responsive element binding factor 3	sp|O80339|ERF82_ARATH Ethylene-responsive transcription factor 3	tr|A0A0V0HV08|A0A0V0HV08_SOLCH Putative ethylene-responsive transcription factor 3-like
LotjaGi1g1v0025100	3155	2501	3114	2616	1794	1675	1362	2223	2574	1912	3618	2250	1821	2318	1846	2243	2588	2057	0.795	-0.331	-2.274	0.0229836	0.064294	0.0215	0.0149	0.0199	0.0199	TRUE	0.1348	LotjaGi1g1v0025100	Glucan endo-1,3-beta-glucosidase, putative	IPR000490 (Glycoside hydrolase family 17), IPR012946 (X8 domain), IPR017853 (Glycoside hydrolase superfamily)	GO:0004553, GO:0005975, GO:0008152, GO:0016787, GO:0016798, GO:0042973	AT5G55180.1 O-Glycosyl hydrolases family 17 protein	sp|Q9FJU9|E1313_ARATH Glucan endo-1,3-beta-glucosidase 13	tr|A0A0R0L9X1|A0A0R0L9X1_SOYBN Uncharacterized protein
LotjaGi1g1v0025200	0	0	0	0	0	1	0	1	0	0	0	0	0	1	0	1	0	0	3.615	1.854	0.183	0.854897	1	0	54.3824	97	97	TRUE	0.0008	LotjaGi1g1v0025200	Protease inhibitor/seed storage/lipid transfer protein family protein	IPR016140 (Bifunctional inhibitor/plant lipid transfer protein/seed storage helical domain)	GO:0006508, GO:0008233	AT4G30880.1 Bifunctional inhibitor/lipid-transfer protein/seed storage 2S albumin superfamily protein	sp|Q2QMX9|ACA1_ORYSJ Calcium-transporting ATPase 1, plasma membrane-type	tr|I3SWN7|I3SWN7_LOTJA Uncharacterized protein
LotjaGi1g1v0025300_LC	0	0	0	0	0	0	0	0	0	0	0	0	0	0	0	0	0	0	1	0	0	1	1	0	59.3255	97	97	TRUE	0.0749	LotjaGi1g1v0025300_LC	FAD/NAD(P)-binding oxidoreductase family protein	N.A.	N.A.	AT5G05320.1 FAD/NAD(P)-binding oxidoreductase family protein	sp|Q9XI84|RBCMT_ARATH [Fructose-bisphosphate aldolase]-lysine N-methyltransferase, chloroplastic	tr|R0HRQ6|R0HRQ6_9BRAS Uncharacterized protein
LotjaGi1g1v0025400_LC	0	0	0	0	0	0	0	0	0	0	0	0	0	0	0	0	0	0	NA	NA	NA	NA	NA	NA	NA	NA	NA	NA	NA	LotjaGi1g1v0025400_LC	Protein-L-isoaspartate O-methyltransferase	N.A.	GO:0004719, GO:0005737, GO:0006464, GO:0006479, GO:0008168, GO:0016740, GO:0032259	AT4G21323.1 Subtilase family protein	sp|B1KQ37|ATPD_SHEWM ATP synthase subunit delta	tr|A0A072VE20|A0A072VE20_MEDTR Nup85 nucleoporin protein
LotjaGi1g1v0025500	139	149	215	171	73	48	71	93	113	114	250	147	74	66	96	94	156	82	0.532	-0.909	-3.148	0.00164384	0.00678488	0.0716	0.0411	0.0701	0.0701	TRUE	0.0284	LotjaGi1g1v0025500	Endoglucanase	IPR001701 (Glycoside hydrolase family 9), IPR008928 (Six-hairpin glycosidase-like)	GO:0000272, GO:0003824, GO:0004553, GO:0005975, GO:0008152, GO:0008810, GO:0016787, GO:0016798, GO:0030245	AT2G32990.1 glycosyl hydrolase 9B8	sp|O48766|GUN11_ARATH Endoglucanase 11	tr|K7KBH6|K7KBH6_SOYBN Endoglucanase
LotjaGi1g1v0025600	1146	1180	842	1026	945	666	765	938	935	902	978	883	959	921	1037	946	924	966	1.046	0.065	1.115	0.265022	0.458705	0.0018	0.0171	0.0022	0.0022	TRUE	0.0106	LotjaGi1g1v0025600	Adenylyltransferase and sulfurtransferase MOCS3	IPR000594 (THIF-type NAD/FAD binding fold), IPR001763 (Rhodanese-like domain)	GO:0000166, GO:0002098, GO:0002143, GO:0003824, GO:0004792, GO:0005524, GO:0005737, GO:0005829, GO:0006777, GO:0008033, GO:0008152, GO:0008641, GO:0016740, GO:0016779, GO:0016783, GO:0018192, GO:0034227, GO:0046872, GO:0061604, GO:0061605	AT5G55130.1 co-factor for nitrate, reductase and xanthine dehydrogenase 5	sp|Q9ZNW0|MOCS3_ARATH Adenylyltransferase and sulfurtransferase MOCS3	tr|G7K8M6|G7K8M6_MEDTR Adenylyltransferase and sulfurtransferase MOCS3
LotjaGi1g1v0025700	803	1023	519	771	957	651	644	923	655	782	603	663	971	901	873	931	676	919	1.358	0.442	4.716	2.40575e-06	2.10302e-05	0.0064	0.0187	0.0071	0.0071	TRUE	0.0222	LotjaGi1g1v0025700	Aspartate carbamoyltransferase	IPR006130 (Aspartate/ornithine carbamoyltransferase)	GO:0004070, GO:0006207, GO:0006520, GO:0016597, GO:0016740, GO:0016743	AT3G20330.1 PYRIMIDINE B	sp|Q43086|PYRB1_PEA Aspartate carbamoyltransferase 1, chloroplastic	tr|I1JJC4|I1JJC4_SOYBN Uncharacterized protein
LotjaGi1g1v0025800	10	3	3	25	6	2	5	3	8	2	3	22	6	3	7	3	9	5	0.523	-0.936	-1.331	0.183288	0.345728	0.2894	0.4749	0.2989	0.2989	TRUE	0.016	LotjaGi1g1v0025800	WRKY transcription factor	IPR003657 (WRKY domain)	GO:0003677, GO:0003700, GO:0005634, GO:0006351, GO:0006355, GO:0043565	AT4G04450.1 WRKY family transcription factor	sp|Q9XEC3|WRK42_ARATH WRKY transcription factor 42	tr|A0A0S3RJD0|A0A0S3RJD0_PHAAN Uncharacterized protein
LotjaGi1g1v0025900	3312	2543	2297	2932	3505	2128	2410	3129	2702	1944	2669	2522	3557	2944	3267	3157	2459	3231	1.315	0.395	4.711	2.46054e-06	2.14634e-05	0.0061	0.0145	0.0064	0.0064	TRUE	0.0348	LotjaGi1g1v0025900	SWAP (Suppressor-of-white-APricot)/surp domain protein, putative	IPR000061 (SWAP/Surp)	GO:0003723, GO:0006396	AT5G55100.1 SWAP (Suppressor-of-White-APricot)/surp domain-containing protein	sp|Q3USH5|SFSWA_MOUSE Splicing factor, suppressor of white-apricot homolog	tr|I1M6P0|I1M6P0_SOYBN Uncharacterized protein
LotjaGi1g1v0026000	1597	1379	831	1374	1288	883	1059	1311	1303	1054	966	1182	1307	1222	1436	1323	1126	1322	1.172	0.229	2.963	0.00304873	0.0115417	0.0042	0.0164	0.0049	0.0049	TRUE	0.0128	LotjaGi1g1v0026000	UPF0505 protein C16orf62	IPR005378 (Vacuolar protein sorting-associated protein 35)	N.A.	AT1G50730.3 hypothetical protein	sp|Q7Z3J2|CP062_HUMAN UPF0505 protein C16orf62	tr|A0A0B2PS74|A0A0B2PS74_GLYSO UPF0505 protein C16orf62
LotjaGi1g1v0026100	29	17	13	31	4	7	6	11	24	13	15	27	4	10	8	11	20	8	0.416	-1.264	-2.721	0.00650192	0.0221755	0.1044	0.268	0.1129	0.1129	TRUE	0.0455	LotjaGi1g1v0026100	Cytochrome b561 and domon domain-containing protein	IPR005018 (DOMON domain), IPR006593 (Cytochrome b561/ferric reductase transmembrane)	GO:0016020, GO:0016021, GO:0055114	AT4G12980.1 Auxin-responsive family protein	sp|Q9SV71|B561O_ARATH Cytochrome b561 and DOMON domain-containing protein At4g12980	tr|A0A151U2B5|A0A151U2B5_CAJCA Ferric-chelate reductase 1
LotjaGi1g1v0026200	27	32	12	31	16	5	17	12	22	24	14	27	16	7	23	12	22	14	0.659	-0.601	-1.804	0.0712343	0.163576	0.0353	0.2236	0.0462	0.0462	TRUE	0.0437	LotjaGi1g1v0026200	Cell differentiation protein rcd1, putative	IPR016024 (Armadillo-type fold)	N.A.	AT3G20800.1 Cell differentiation, Rcd1-like protein	sp|Q6IP65|RCD1_XENLA Cell differentiation protein RCD1 homolog	tr|I3SWY8|I3SWY8_LOTJA Uncharacterized protein
LotjaGi1g1v0026300	12	11	14	10	5	4	8	6	10	8	16	9	5	6	11	6	11	7	0.643	-0.638	-1.422	0.154979	0.302803	0	0.5161	0.0641	0.0641	TRUE	0.0397	LotjaGi1g1v0026300	Cell differentiation protein RCD1 like	IPR016024 (Armadillo-type fold)	N.A.	AT3G20800.1 Cell differentiation, Rcd1-like protein	sp|Q6IP65|RCD1_XENLA Cell differentiation protein RCD1 homolog	tr|I3SWY8|I3SWY8_LOTJA Uncharacterized protein
LotjaGi1g1v0026400	81	103	85	80	29	30	16	38	66	79	99	69	29	42	22	38	78	33	0.422	-1.243	-4.953	7.32189e-07	7.23613e-06	0.0351	0.0746	0.0369	0.0369	TRUE	0.019	LotjaGi1g1v0026400	Ribonuclease 3-like protein 3	IPR000999 (Ribonuclease III domain), IPR014720 (Double-stranded RNA-binding domain)	GO:0004525, GO:0006396, GO:0090501, GO:0090502	AT3G20420.1 RNAse THREE-like protein 2	sp|Q9LTQ0|RTL2_ARATH Ribonuclease 3-like protein 2	tr|A0A1J7IPZ1|A0A1J7IPZ1_LUPAN Uncharacterized protein
LotjaGi1g1v0026500	6672	14646	3368	4717	2855	1891	1758	2310	5443	11194	3913	4057	2897	2616	2383	2331	6152	2557	0.416	-1.267	-5.682	1.33286e-08	1.84111e-07	0.0502	0.0144	0.0475	0.0475	TRUE	0.1044	LotjaGi1g1v0026500	DUF4408 domain protein	IPR008480 (Protein of unknown function DUF761%2C plant)	GO:0016020, GO:0016021	AT5G57510.1 cotton fiber protein	sp|Q96EF9|ZHX1R_HUMAN Zinc fingers and homeoboxes protein 1, isoform 2	tr|I3SZD1|I3SZD1_LOTJA Uncharacterized protein
LotjaGi1g1v0026600	603	586	371	715	569	394	395	534	492	448	431	615	577	545	535	539	496	549	1.105	0.144	1.76	0.0783676	0.176536	0.004	0.02	0.0044	0.0044	TRUE	0.0245	LotjaGi1g1v0026600	Pescadillo homolog	IPR001357 (BRCT domain), IPR010613 (Pescadillo)	GO:0000463, GO:0000466, GO:0005634, GO:0005654, GO:0005730, GO:0006364, GO:0030687, GO:0042254, GO:0042273, GO:0043021	AT5G14520.1 pescadillo-like protein	sp|Q9LYK7|PESC_ARATH Pescadillo homolog	tr|A0A151TB86|A0A151TB86_CAJCA Pescadillo homolog
LotjaGi1g1v0026700	5492	7254	3178	6092	3745	2587	2546	3669	4480	5544	3693	5240	3801	3579	3451	3702	4739	3633	0.766	-0.384	-3.229	0.00124199	0.00533501	0.0126	0.0141	0.0133	0.0133	TRUE	0.0529	LotjaGi1g1v0026700	GDP-L-galactose phosphorylase 1	N.A.	N.A.	AT4G26850.1 GDP-L-galactose phosphorylase 1	sp|Q8RWE8|GGAP1_ARATH GDP-L-galactose phosphorylase 1	tr|G7K3M6|G7K3M6_MEDTR GDP-L-galactose phosphorylase
LotjaGi1g1v0026800_LC	0	0	0	0	0	1	8	0	0	0	0	0	0	1	11	0	0	3	18.222	4.188	2.372	0.0176851	0.0516738	1.7176	2.4815	1.7957	1.7957	TRUE	0.0464	LotjaGi1g1v0026800_LC	Stigma-specific Stig1 family protein	IPR006969 (Stigma-specific protein Stig1)	N.A.	AT1G50650.1 Stigma-specific Stig1 family protein	sp|Q9C6P6|STGL4_ARATH Stigma-specific STIG1-like protein 4	tr|A0A151U2H2|A0A151U2H2_CAJCA Agglutinin receptor
LotjaGi1g1v0026900	4714	4643	3218	4764	4092	3313	3598	4292	3846	3549	3739	4098	4153	4584	4877	4330	3808	4486	1.177	0.236	3.98	6.88021e-05	0.000426162	0.0028	0.0142	0.0031	0.0031	TRUE	0.009	LotjaGi1g1v0026900	Acetyltransferase component of pyruvate dehydrogenase complex	IPR006255 (Dihydrolipoamide succinyltransferase)	GO:0004742, GO:0005759, GO:0006090, GO:0008152, GO:0016740, GO:0016746, GO:0045254	AT4G26910.1 Dihydrolipoamide succinyltransferase	sp|Q8H107|ODO2B_ARATH Dihydrolipoyllysine-residue succinyltransferase component of 2-oxoglutarate dehydrogenase complex 2, mitochondrial	tr|A0A1J7GQS7|A0A1J7GQS7_LUPAN Uncharacterized protein
LotjaGi1g1v0027000	0	0	0	1	0	0	0	0	0	0	0	1	0	0	0	0	0	0	0.804	-0.315	-0.031	0.975221	1	0	43.6882	97	97	TRUE	0.0025	LotjaGi1g1v0027000	Transmembrane 9 superfamily member	N.A.	GO:0016020, GO:0016021	AT1G50732.1 transmembrane protein	sp|A7GZB2|RIMM_CAMC5 Ribosome maturation factor RimM	tr|G7K3L5|G7K3L5_MEDTR Uncharacterized protein
LotjaGi1g1v0027100	1181	1001	717	968	1219	978	1061	1380	963	765	833	833	1237	1353	1438	1392	848	1355	1.595	0.674	10.358	3.85045e-25	2.20939e-23	0.0028	0.0169	0.0031	0.0031	TRUE	0.0079	LotjaGi1g1v0027100	Rab3 GTPase-activating protein catalytic subunit	IPR026147 (Rab3 GTPase-activating protein catalytic subunit)	GO:0005096, GO:0043547	AT5G55060.1 Rab3 GTPase-activating protein catalytic subunit	sp|P69735|RB3GP_RAT Rab3 GTPase-activating protein catalytic subunit (Fragments)	tr|G7K3L4|G7K3L4_MEDTR Rab3 GTPase-activating protein catalytic subunit
LotjaGi1g1v0027200	14	16	2	21	18	17	26	27	11	12	2	18	18	24	35	27	11	26	2.284	1.191	3.053	0.00226603	0.00896105	0.0778	0.2028	0.0844	0.0844	TRUE	0.048	LotjaGi1g1v0027200	DNA mismatch repair protein MutS	IPR000432 (DNA mismatch repair protein MutS%2C C-terminal), IPR007696 (DNA mismatch repair protein MutS%2C core), IPR027417 (P-loop containing nucleoside triphosphate hydrolase)	GO:0005524, GO:0006298, GO:0030983	AT3G20475.1 MUTS-homologue 5	sp|F4JEP5|MSH5_ARATH DNA mismatch repair protein MSH5	tr|K7M4I0|K7M4I0_SOYBN Uncharacterized protein
LotjaGi1g1v0027300	123	201	107	186	72	54	56	100	100	154	124	160	73	75	76	101	134	81	0.605	-0.726	-3.831	0.000127585	0.000729894	0.0228	0.0488	0.0239	0.0239	TRUE	0.0402	LotjaGi1g1v0027300	GDSL esterase/lipase	IPR013830 (SGNH hydrolase-type esterase domain)	N.A.	AT5G55050.1 GDSL-like Lipase/Acylhydrolase superfamily protein	sp|Q9FIA1|GDL87_ARATH GDSL esterase/lipase At5g55050	tr|I3RZN7|I3RZN7_LOTJA Uncharacterized protein
LotjaGi1g1v0027400	3580	3285	2501	3061	2559	1774	2004	2653	2921	2511	2906	2633	2597	2455	2717	2677	2743	2612	0.953	-0.07	-1.116	0.264481	0.457905	0.0031	0.0146	0.0034	0.0034	TRUE	0.0134	LotjaGi1g1v0027400	Bromodomain-containing protein, putative	IPR001487 (Bromodomain)	N.A.	AT5G55040.1 DNA-binding bromodomain-containing protein	sp|Q9ULD4|BRPF3_HUMAN Bromodomain and PHD finger-containing protein 3	tr|A0A0L9UUY7|A0A0L9UUY7_PHAAN Uncharacterized protein
LotjaGi1g1v0027500_LC	255	368	161	374	123	106	42	102	208	281	187	322	125	147	57	103	250	108	0.432	-1.211	-4.504	6.66004e-06	5.2696e-05	0.062	0.0285	0.0621	0.0621	TRUE	0.0401	LotjaGi1g1v0027500_LC	Aldolase-type TIM barrel family protein	N.A.	N.A.	AT5G49680.2 SABRE-like protein	sp|B8E0N8|ARGC_DICTD N-acetyl-gamma-glutamyl-phosphate reductase	tr|G7K3J7|G7K3J7_MEDTR Uncharacterized protein
LotjaGi1g1v0027600_LC	597	617	354	611	505	330	287	509	487	472	411	526	513	457	389	514	474	468	0.989	-0.016	-0.176	0.860536	1	0.0051	0.0207	0.0056	0.0056	TRUE	0.0192	LotjaGi1g1v0027600_LC	RNA-directed DNA polymerase (reverse transcriptase)-related family protein	IPR026960 (Reverse transcriptase zinc-binding domain)	N.A.	AT4G29090.1 Ribonuclease H-like superfamily protein	sp|P0C2F6|RNHX1_ARATH Putative ribonuclease H protein At1g65750	tr|A0A151RPJ0|A0A151RPJ0_CAJCA Retrovirus-related Pol polyprotein LINE-1
LotjaGi1g1v0027700_LC	1297	1347	567	1147	1145	846	789	1062	1058	1030	659	987	1162	1171	1070	1071	934	1118	1.197	0.259	1.726	0.0842853	0.187004	0.0208	0.0169	0.0206	0.0206	TRUE	0.1479	LotjaGi1g1v0027700_LC	Disease resistance protein (TIR-NBS-LRR class)	IPR000157 (Toll/interleukin-1 receptor homology (TIR) domain)	GO:0007165, GO:0043531	AT1G72860.1 Disease resistance protein (TIR-NBS-LRR class) family	sp|Q40392|TMVRN_NICGU TMV resistance protein N	tr|A0A072UFA3|A0A072UFA3_MEDTR NB-ARC domain protein
LotjaGi1g1v0027800	0	1	2	1	0	0	0	5	0	1	2	1	0	0	0	5	1	1	1.283	0.36	0.036	0.971528	1	97	22.2376	97	97	TRUE	0.0083	LotjaGi1g1v0027800	LOB domain-containing protein, putative	IPR004883 (Lateral organ boundaries%2C LOB)	N.A.	AT3G26620.1 LOB domain-containing protein 23	sp|P59467|LBD23_ARATH LOB domain-containing protein 23	tr|G7K3J3|G7K3J3_MEDTR Lateral organ boundaries (LOB) domain protein
LotjaGi1g1v0027900	731	1062	830	676	592	420	483	652	596	812	964	581	601	581	655	658	738	624	0.846	-0.241	-1.688	0.0913425	0.199271	0.019	0.0185	0.0181	0.0181	TRUE	0.1684	LotjaGi1g1v0027900	Mitochondrial glycoprotein family protein, putative	IPR003428 (Mitochondrial glycoprotein)	GO:0005759	AT4G32605.1 Mitochondrial glycoprotein family protein	sp|O94675|MAM33_SCHPO Mitochondrial acidic protein mam33	tr|V7BBP7|V7BBP7_PHAVU Uncharacterized protein
LotjaGi1g1v0028000	356	469	219	340	373	211	254	333	290	358	254	292	379	292	344	336	298	338	1.127	0.173	1.737	0.0824182	0.183683	0.0056	0.0251	0.0063	0.0063	TRUE	0.0164	LotjaGi1g1v0028000	F-box/LRR-repeat protein, putative	N.A.	N.A.	AT4G26980.1 RNI-like superfamily protein	sp|Q9UKA2|FBXL4_HUMAN F-box/LRR-repeat protein 4	tr|I1M6Q5|I1M6Q5_SOYBN Uncharacterized protein
LotjaGi1g1v0028100_LC	0	0	0	0	0	0	0	0	0	0	0	0	0	0	0	0	0	0	NA	NA	NA	NA	NA	NA	NA	NA	NA	NA	NA	LotjaGi1g1v0028100_LC	F-box protein	N.A.	N.A.	AT1G80865.2 hypothetical protein	sp|Q55B97|DDUB_DICDI Protein dduB	tr|G7L2Z5|G7L2Z5_MEDTR F-box protein
LotjaGi1g1v0028200_LC	0	0	0	0	0	0	0	0	0	0	0	0	0	0	0	0	0	0	1	0	0	1	1	97	113.58	97	97	TRUE	0.112	LotjaGi1g1v0028200_LC	F-box family protein, putative	IPR001810 (F-box domain)	N.A.	AT1G70960.1 F-box and associated interaction domains-containing protein	sp|Q3ECE2|FB85_ARATH Putative F-box protein At1g70960	tr|B9MZN0|B9MZN0_POPTR Uncharacterized protein
LotjaGi1g1v0028300	33	13	41	27	20	10	18	22	27	10	48	23	20	14	24	22	27	20	0.773	-0.372	-1.081	0.279604	0.477462	0.0622	0.1681	0.0676	0.0676	TRUE	0.0155	LotjaGi1g1v0028300	Geranylgeranyl pyrophosphate synthase	IPR008949 (Isoprenoid synthase domain)	GO:0008299, GO:0016740	AT4G38460.1 geranylgeranyl reductase	sp|Q39108|GGR_ARATH Heterodimeric geranylgeranyl pyrophosphate synthase small subunit, chloroplastic	tr|G1FMP5|G1FMP5_MEDSA Geranyl-diphosphate synthase
LotjaGi1g1v0028400_LC	0	0	0	0	0	0	0	0	0	0	0	0	0	0	0	0	0	0	NA	NA	NA	NA	NA	NA	NA	NA	NA	NA	NA	LotjaGi1g1v0028400_LC	Polynucleotidyl transferase, ribonuclease H-like superfamily protein	N.A.	GO:0003676, GO:0005575, GO:0008150, GO:0016740	AT1G04625.1 Polynucleotidyl transferase, ribonuclease H-like superfamily protein	sp|A8AAB3|GSA_IGNH4 Glutamate-1-semialdehyde 2,1-aminomutase	tr|I3S2I6|I3S2I6_LOTJA Uncharacterized protein
LotjaGi1g1v0028500	110	161	60	144	164	133	139	132	90	123	70	124	166	184	188	133	102	168	1.636	0.71	3.755	0.000173074	0.000956005	0.0258	0.0422	0.0265	0.0265	TRUE	0.0301	LotjaGi1g1v0028500	senescence regulator (Protein of unknown function, DUF584)	IPR007608 (Senescence regulator S40)	N.A.	AT4G21970.1 senescence regulator (Protein of unknown function, DUF584)	N.A.	tr|I3S5C5|I3S5C5_LOTJA Uncharacterized protein
LotjaGi1g1v0028600	94	144	105	76	112	76	76	77	77	110	122	65	114	105	103	78	94	100	1.072	0.1	0.521	0.602525	0.83244	0.024	0.0452	0.0249	0.0249	TRUE	0.0435	LotjaGi1g1v0028600	Aconitate hydratase	IPR006249 (Aconitase/Iron-responsive element-binding protein 2), IPR015928 (Aconitase/3-isopropylmalate dehydratase%2C swivel)	GO:0003994, GO:0005507, GO:0005739, GO:0006101, GO:0006102, GO:0006979, GO:0008152, GO:0009507, GO:0016829, GO:0046686, GO:0051536, GO:0051539, GO:1990641	AT2G05710.1 aconitase 3	sp|P49608|ACOC_CUCMA Aconitate hydratase, cytoplasmic	tr|G7I4S9|G7I4S9_MEDTR Aconitate hydratase
LotjaGi1g1v0028700	725	860	602	674	580	487	445	577	591	657	699	580	589	674	603	582	632	612	0.968	-0.047	-0.58	0.561912	0.793135	0.0041	0.0192	0.0045	0.0045	TRUE	0.0399	LotjaGi1g1v0028700	Syntaxin-61	IPR010989 (SNARE)	N.A.	AT1G28490.1 syntaxin of plants 61	sp|Q946Y7|SYP61_ARATH Syntaxin-61	tr|I1M6Q8|I1M6Q8_SOYBN Uncharacterized protein
LotjaGi1g1v0028800	773	779	466	674	975	681	665	843	631	595	541	580	989	942	901	850	587	920	1.568	0.649	5.497	3.8522e-08	4.91635e-07	0.0116	0.0186	0.012	0.012	TRUE	0.0334	LotjaGi1g1v0028800	Translation factor SUI1	IPR005874 (Eukaryotic translation initiation factor SUI1)	GO:0003743, GO:0006413	AT5G54940.1 Translation initiation factor SUI1 family protein	sp|Q94JV4|SUI12_ARATH Protein translation factor SUI1 homolog 2	tr|I3SF96|I3SF96_LOTJA Uncharacterized protein
LotjaGi1g1v0028900	0	0	0	0	0	0	0	0	0	0	0	0	0	0	0	0	0	0	NA	NA	NA	NA	NA	NA	NA	NA	NA	NA	NA	LotjaGi1g1v0028900	Calcium-dependent kinase	IPR011009 (Protein kinase-like domain), IPR011992 (EF-hand domain pair)	GO:0004672, GO:0005509, GO:0005524, GO:0006468, GO:0016301, GO:0016310	AT3G20410.1 calmodulin-domain protein kinase 9	sp|Q38868|CDPK9_ARATH Calcium-dependent protein kinase 9	tr|I1JJA3|I1JJA3_SOYBN Uncharacterized protein
LotjaGi1g1v0029000	12	17	26	28	4	5	7	7	10	13	30	24	4	7	9	7	19	7	0.357	-1.485	-3.013	0.00259039	0.0100254	0.1034	0.382	0.123	0.123	TRUE	0.0308	LotjaGi1g1v0029000	NEP1-interacting protein 1	N.A.	N.A.	AT3G20395.1 RING/U-box superfamily protein	sp|Q8GT75|NIP1_ARATH NEP1-interacting protein 1	tr|V7B9L4|V7B9L4_PHAVU Uncharacterized protein
LotjaGi1g1v0029100	1153	968	702	1192	713	601	513	879	941	740	816	1025	724	832	695	887	880	784	0.891	-0.166	-1.114	0.265242	0.458864	0.0217	0.018	0.0202	0.0202	TRUE	0.1261	LotjaGi1g1v0029100	Endoribonuclease L-PSP family protein	IPR006175 (YjgF/YER057c/UK114 family), IPR013813 (Endoribonuclease L-PSP/chorismate mutase-like)	N.A.	AT3G20390.1 endoribonuclease L-PSP family protein	sp|Q94JQ4|RIDA_ARATH Reactive Intermediate Deaminase A, chloroplastic	tr|I3SSA5|I3SSA5_LOTJA Uncharacterized protein
LotjaGi1g1v0029200_LC	382	377	229	261	263	181	196	247	312	288	266	225	267	250	266	249	273	258	0.945	-0.081	-0.72	0.471315	0.701896	0.0077	0.0257	0.0083	0.0083	TRUE	0.0292	LotjaGi1g1v0029200_LC	ATP-dependent Clp protease ATP-binding subunit ClpX	N.A.	GO:0000166, GO:0005524, GO:0006457, GO:0008270, GO:0046872, GO:0046983, GO:0051082	AT1G79050.1 recA DNA recombination family protein	sp|Q49YA6|CLPX_STAS1 ATP-dependent Clp protease ATP-binding subunit ClpX	tr|K7UIA4|K7UIA4_MAIZE Phosphoribulokinase
LotjaGi1g1v0029300_LC	0	2	0	0	0	0	0	0	0	2	0	0	0	0	0	0	0	0	0.517	-0.953	-0.094	0.925129	1	0	23.5156	97	97	TRUE	0.0077	LotjaGi1g1v0029300_LC	Translation initiation factor IF-2	N.A.	GO:0000166, GO:0003743, GO:0003924, GO:0005525, GO:0005622, GO:0005737, GO:0006412, GO:0006413	AT2G43980.1 inositol 1,3,4-trisphosphate 5/6-kinase 4	sp|Q01W31|IF2_SOLUE Translation initiation factor IF-2	N.A.
LotjaGi1g1v0029400	512	638	441	489	360	280	246	439	418	488	512	421	365	387	333	443	460	382	0.837	-0.256	-3.176	0.00149482	0.00626264	0.0032	0.022	0.0037	0.0037	TRUE	0.0142	LotjaGi1g1v0029400	Ubiquitin thioesterase OTU1	IPR003323 (OTU domain)	N.A.	AT1G50670.1 OTU-like cysteine protease family protein	sp|Q567B1|OTU1_DANRE Ubiquitin thioesterase OTU1	tr|I3T4E6|I3T4E6_LOTJA Uncharacterized protein
LotjaGi1g1v0029500	373	444	157	222	64	46	22	84	304	339	182	191	65	64	30	85	254	61	0.241	-2.054	-8.16	3.34499e-16	1.13841e-14	0.0501	0.0365	0.0495	0.0495	TRUE	0.0137	LotjaGi1g1v0029500	DUF4228 domain protein	N.A.	N.A.	AT4G21920.1 hypothetical protein	sp|Q8AY47|PA2B2_BUNCA Basic phospholipase A2 beta-bungarotoxin A2 chain	tr|I3T6K5|I3T6K5_LOTJA Uncharacterized protein
LotjaGi1g1v0029600_LC	15	11	7	24	2	7	0	20	12	8	8	21	2	10	0	20	12	8	0.659	-0.602	-1.11	0.266823	0.460793	0.1653	0.3162	0.1745	0.1745	TRUE	0.0633	LotjaGi1g1v0029600_LC	RNA-directed DNA polymerase (Reverse transcriptase)	IPR026960 (Reverse transcriptase zinc-binding domain)	GO:0003964, GO:0006278	AT4G29090.1 Ribonuclease H-like superfamily protein	sp|P0C2F6|RNHX1_ARATH Putative ribonuclease H protein At1g65750	tr|A0A151RPJ0|A0A151RPJ0_CAJCA Retrovirus-related Pol polyprotein LINE-1
LotjaGi1g1v0029700	961	999	694	799	1259	1007	881	1377	784	764	806	687	1278	1393	1194	1389	760	1314	1.729	0.79	8.747	2.18247e-18	8.76963e-17	0.0061	0.0172	0.0068	0.0068	TRUE	0.0563	LotjaGi1g1v0029700	Peptide methionine sulfoxide reductase MsrA	IPR002569 (Peptide methionine sulphoxide reductase MsrA)	GO:0008113, GO:0055114	AT5G61640.2 peptidemethionine sulfoxide reductase 1	sp|Q9SEC2|MSRA_LACSA Peptide methionine sulfoxide reductase	tr|I1M6S0|I1M6S0_SOYBN Uncharacterized protein
LotjaGi1g1v0029800_LC	0	0	0	0	0	0	0	0	0	0	0	0	0	0	0	0	0	0	NA	NA	NA	NA	NA	NA	NA	NA	NA	NA	NA	LotjaGi1g1v0029800_LC	F-box family protein	N.A.	N.A.	AT3G62230.1 F-box family protein	sp|Q9M1Q1|FB215_ARATH F-box protein At3g62230	tr|I1JJ69|I1JJ69_SOYBN Uncharacterized protein
LotjaGi1g1v0029900_LC	0	0	0	0	0	0	0	0	0	0	0	0	0	0	0	0	0	0	NA	NA	NA	NA	NA	NA	NA	NA	NA	NA	NA	LotjaGi1g1v0029900_LC	F-box protein	N.A.	N.A.	AT1G56400.1 F-box family protein	sp|Q9C7X8|FBL33_ARATH Putative F-box/LRR-repeat protein At1g56400	tr|K7M4L1|K7M4L1_SOYBN Uncharacterized protein
LotjaGi1g1v0030000_LC	0	0	0	0	0	0	0	0	0	0	0	0	0	0	0	0	0	0	1	0	0	1	1	97	24.4339	97	97	TRUE	0.0073	LotjaGi1g1v0030000_LC	regulatory particle triple-A ATPase 6A	N.A.	N.A.	AT1G71300.1 Vps52 / Sac2 family	sp|P22132|ACT2_PHYIN Actin-2	tr|A0A0D2PXW2|A0A0D2PXW2_GOSRA Uncharacterized protein
LotjaGi1g1v0030100_LC	0	0	0	0	0	0	0	0	0	0	0	0	0	0	0	0	0	0	1	0	0	1	1	0	35.3825	97	97	TRUE	0.0048	LotjaGi1g1v0030100_LC	Peptide methionine sulfoxide reductase MsrA	IPR002569 (Peptide methionine sulphoxide reductase MsrA)	GO:0008113, GO:0055114	AT5G61640.1 peptidemethionine sulfoxide reductase 1	sp|Q9SEC2|MSRA_LACSA Peptide methionine sulfoxide reductase	tr|I1M6R8|I1M6R8_SOYBN Uncharacterized protein
LotjaGi1g1v0030200_LC	0	0	0	0	0	0	0	0	0	0	0	0	0	0	0	0	0	0	1	0	0	1	1	0	48.2073	97	97	TRUE	0.0027	LotjaGi1g1v0030200_LC	Glutathione S-transferase T3	N.A.	GO:0003677, GO:0016740	AT3G47680.1 DNA binding protein	sp|Q8L727|GSTT2_ARATH Glutathione S-transferase T2	tr|I3T5X0|I3T5X0_LOTJA Uncharacterized protein
LotjaGi1g1v0030300	2968	2423	2121	2401	2451	1550	1782	2427	2421	1852	2464	2065	2487	2145	2416	2449	2200	2374	1.08	0.111	1.154	0.248398	0.436916	0.0081	0.0148	0.0084	0.0084	TRUE	0.0221	LotjaGi1g1v0030300	actin cytoskeleton-regulatory complex pan-like protein	N.A.	N.A.	AT1G50660.1 actin cytoskeleton-regulatory complex pan-like protein	sp|Q66GQ2|Y5162_ARATH Uncharacterized protein At5g41620	tr|I1JJ88|I1JJ88_SOYBN Uncharacterized protein
LotjaGi1g1v0030400_LC	65	64	25	65	120	74	95	111	53	49	29	56	122	102	129	112	47	116	2.454	1.295	6.532	6.48757e-11	1.29166e-09	0.0211	0.0638	0.0233	0.0233	TRUE	0.0822	LotjaGi1g1v0030400_LC	LINE-1 reverse transcriptase isogeny	N.A.	GO:0003964, GO:0006278	AT3G24255.1 RNA-directed DNA polymerase (reverse transcriptase)-related family protein	sp|P0C2F6|RNHX1_ARATH Putative ribonuclease H protein At1g65750	tr|A0A151RKI1|A0A151RKI1_CAJCA Putative ribonuclease H protein family
LotjaGi1g1v0030500_LC	0	0	0	0	0	0	0	2	0	0	0	0	0	0	0	2	0	0	3.459	1.79	0.642	0.520926	0.75212	0	6.4905	5.5288	5.5288	TRUE	0.0144	LotjaGi1g1v0030500_LC	Polynucleotidyl transferase, ribonuclease H-like superfamily protein	IPR012337 (Ribonuclease H-like domain)	N.A.	AT4G29090.1 Ribonuclease H-like superfamily protein	sp|P0C2F6|RNHX1_ARATH Putative ribonuclease H protein At1g65750	tr|M1DY65|M1DY65_SOLTU Uncharacterized protein
LotjaGi1g1v0030600_LC	0	1	0	0	0	0	0	0	0	1	0	0	0	0	0	0	0	0	0.804	-0.316	-0.036	0.971184	1	0	15.1947	71.3851	71.3851	TRUE	0.0127	LotjaGi1g1v0030600_LC	Retrovirus-related Pol polyprotein from transposon TNT 1-94	N.A.	N.A.	AT4G23160.2 cysteine-rich RECEPTOR-like kinase	sp|P92519|M810_ARATH Uncharacterized mitochondrial protein AtMg00810	tr|A0A0V0HRA1|A0A0V0HRA1_SOLCH Putative ovule protein
LotjaGi1g1v0030700	3	2	2	1	0	0	0	0	2	2	2	1	0	0	0	0	2	0	0.122	-3.038	-1.882	0.059807	0.141737	0	3.5569	1.2519	1.2519	TRUE	0.1634	LotjaGi1g1v0030700	UDP-glycosyltransferase	IPR002213 (UDP-glucuronosyl/UDP-glucosyltransferase)	GO:0008152, GO:0016740, GO:0016758	AT4G36770.1 UDP-Glycosyltransferase superfamily protein	sp|Q9ZSK5|ZOG_PHALU Zeatin O-glucosyltransferase	tr|A0A151SRE8|A0A151SRE8_CAJCA Glycosyltransferase
LotjaGi1g1v0030800_LC	84	39	52	53	43	28	27	39	69	30	60	46	44	39	37	39	51	40	0.778	-0.361	-0.973	0.330415	0.541843	0.1083	0.1184	0.1088	0.1088	TRUE	0.0381	LotjaGi1g1v0030800_LC	Glycosyltransferase	N.A.	GO:0008152, GO:0016740, GO:0016757, GO:0016758	AT1G22370.2 UDP-glucosyl transferase 85A5	sp|Q9ZSK5|ZOG_PHALU Zeatin O-glucosyltransferase	tr|A0A1J7IBE0|A0A1J7IBE0_LUPAN Uncharacterized protein
LotjaGi1g1v0030900_LC	0	0	0	0	0	0	0	0	0	0	0	0	0	0	0	0	0	0	1	0	0	1	1	0	72.3932	97	97	TRUE	0.0313	LotjaGi1g1v0030900_LC	Retrovirus-related Pol polyprotein from transposon TNT 1-94	N.A.	GO:0003676, GO:0008270	AT5G53670.1 transmembrane protein	sp|Q966L9|GLH2_CAEEL ATP-dependent RNA helicase glh-2	tr|A5BKR0|A5BKR0_VITVI Putative uncharacterized protein
LotjaGi1g1v0031000	464	30	83	114	21	52	6	110	379	23	96	98	21	72	8	111	149	53	0.357	-1.486	-2.559	0.0105085	0.0333985	0.3276	0.0495	0.3099	0.3099	TRUE	0.0196	LotjaGi1g1v0031000	Glycosyltransferase	IPR002213 (UDP-glucuronosyl/UDP-glucosyltransferase)	GO:0008152, GO:0016740, GO:0016757, GO:0016758	AT4G34131.1 UDP-glucosyl transferase 73B3	sp|Q9ZSK5|ZOG_PHALU Zeatin O-glucosyltransferase	tr|A0A151U2T6|A0A151U2T6_CAJCA Glycosyltransferase
LotjaGi1g1v0031100	0	0	0	0	0	0	0	0	0	0	0	0	0	0	0	0	0	0	1	0	0	1	1	0	89.8102	97	97	TRUE	0.0613	LotjaGi1g1v0031100	Retrovirus-related Pol polyprotein from transposon TNT 1-94	IPR005162 (Retrotransposon gag domain), IPR029472 (Gag-polypeptide of LTR copia-type)	GO:0003676, GO:0015074	AT1G21280.1 Copia-like polyprotein/retrotransposon	sp|P10978|POLX_TOBAC Retrovirus-related Pol polyprotein from transposon TNT 1-94	tr|A0A151QYF6|A0A151QYF6_CAJCA Uncharacterized protein
LotjaGi1g1v0031200	221	198	177	206	125	87	93	156	180	151	206	177	127	120	126	157	178	132	0.751	-0.412	-3.256	0.00112933	0.00491663	0.0074	0.0354	0.0085	0.0085	TRUE	0.0214	LotjaGi1g1v0031200	Rho GTPase-activating protein	N.A.	GO:0008150	AT3G20490.1 Rho GTPase-activating protein	sp|Q9J6K9|POLN_RUBVD Non-structural polyprotein p200	tr|I1JJ87|I1JJ87_SOYBN Uncharacterized protein
LotjaGi1g1v0031300	281	252	157	271	246	183	239	286	229	193	182	233	250	253	324	289	209	279	1.328	0.409	3.023	0.00250674	0.00977153	0.0129	0.0261	0.0133	0.0133	TRUE	0.0172	LotjaGi1g1v0031300	Heat shock 70 kDa protein	IPR013126 (Heat shock protein 70 family)	GO:0000166, GO:0005524	AT1G11660.1 heat shock protein 70 (Hsp 70) family protein	sp|Q9SAB1|HSP7Q_ARATH Heat shock 70 kDa protein 16	tr|A0A076L4U6|A0A076L4U6_CICAR Heat shock protein
LotjaGi1g1v0031400_LC	26	25	29	8	20	10	17	17	21	19	34	7	20	14	23	17	20	18	0.937	-0.093	-0.249	0.803396	0.99656	0.0734	0.2198	0.0813	0.0813	TRUE	0.031	LotjaGi1g1v0031400_LC	Zona pellucida sperm-binding protein 2	N.A.	GO:0005576, GO:0005771, GO:0005783, GO:0005886, GO:0007338, GO:0007339, GO:0016020, GO:0016021, GO:0031012, GO:0060468	AT5G45160.1 Root hair defective 3 GTP-binding protein (RHD3)	sp|O54767|ZP2_RAT Zona pellucida sperm-binding protein 2	N.A.
LotjaGi1g1v0031500	1496	1650	728	1375	952	705	754	955	1220	1261	846	1183	966	975	1022	963	1128	982	0.868	-0.203	-2.113	0.034569	0.0901952	0.0071	0.0169	0.0079	0.0079	TRUE	0.0252	LotjaGi1g1v0031500	Disease resistance protein (TIR-NBS-LRR class)	IPR000157 (Toll/interleukin-1 receptor homology (TIR) domain)	GO:0007165, GO:0043531	AT1G27180.1 disease resistance protein (TIR-NBS-LRR class)	sp|Q40392|TMVRN_NICGU TMV resistance protein N	tr|C6ZS32|C6ZS32_SOYBN Toll interleukin receptor
LotjaGi1g1v0031600	1597	1935	1108	1344	1323	885	879	1210	1303	1479	1287	1156	1343	1225	1192	1221	1306	1245	0.953	-0.069	-0.989	0.32244	0.532573	0.0034	0.0161	0.0039	0.0039	TRUE	0.0348	LotjaGi1g1v0031600	Disease resistance protein (TIR-NBS-LRR class)	IPR000157 (Toll/interleukin-1 receptor homology (TIR) domain)	GO:0007165	AT1G27180.1 disease resistance protein (TIR-NBS-LRR class)	sp|F4JNB7|RPP5_ARATH Disease resistance protein RPP5	tr|A0A0R4J566|A0A0R4J566_SOYBN Uncharacterized protein
LotjaGi1g1v0031700	928	946	583	1059	855	569	688	815	757	723	677	911	868	787	933	822	767	852	1.109	0.149	2.182	0.0291349	0.0782074	0.0029	0.0175	0.0032	0.0032	TRUE	0.0145	LotjaGi1g1v0031700	RNA helicase	IPR001650 (Helicase%2C C-terminal), IPR011545 (DEAD/DEAH box helicase domain), IPR025313 (Domain of unknown function DUF4217), IPR027417 (P-loop containing nucleoside triphosphate hydrolase)	GO:0000166, GO:0003676, GO:0003723, GO:0004004, GO:0004386, GO:0005524, GO:0005730, GO:0005737, GO:0010501, GO:0016787	AT5G54910.1 DEA(D/H)-box RNA helicase family protein	sp|Q9FFT9|RH32_ARATH DEAD-box ATP-dependent RNA helicase 32	tr|I1JJ86|I1JJ86_SOYBN RNA helicase
LotjaGi1g1v0031800_LC	3151	3445	1650	2426	1870	1326	1242	1813	2571	2633	1917	2087	1898	1835	1684	1829	2302	1812	0.786	-0.347	-3.53	0.000416225	0.00205534	0.008	0.0151	0.0087	0.0087	TRUE	0.0419	LotjaGi1g1v0031800_LC	NA	NA	NA	NA	NA	NA
LotjaGi1g1v0031900_LC	7	1	1	1	3	2	2	1	6	1	1	1	3	3	3	1	2	2	1.081	0.112	0.13	0.896763	1	0	1.0782	0.261	0.261	TRUE	0.0416	LotjaGi1g1v0031900_LC	Leucine-rich repeat (LRR) family protein	IPR001611 (Leucine-rich repeat), IPR032675 (Leucine-rich repeat domain%2C L domain-like)	N.A.	AT4G35470.1 plant intracellular ras group-related LRR 4	sp|Q8S7M7|PIRL5_ORYSJ Plant intracellular Ras-group-related LRR protein 5	tr|I1MVE1|I1MVE1_SOYBN Uncharacterized protein
LotjaGi1g1v0032000	6974	5722	3916	5476	5543	4018	4572	5551	5690	4373	4550	4710	5625	5559	6198	5600	4831	5746	1.189	0.25	2.572	0.0101057	0.0323044	0.0087	0.014	0.0089	0.0089	TRUE	0.0203	LotjaGi1g1v0032000	Disease resistance protein (TIR-NBS-LRR class)	IPR000157 (Toll/interleukin-1 receptor homology (TIR) domain)	GO:0007165, GO:0043531	AT1G27180.1 disease resistance protein (TIR-NBS-LRR class)	sp|Q40392|TMVRN_NICGU TMV resistance protein N	tr|C6ZS32|C6ZS32_SOYBN Toll interleukin receptor
LotjaGi1g1v0032100	2994	2630	1497	2202	2177	1546	1538	1908	2443	2010	1739	1894	2209	2139	2085	1925	2022	2090	1.033	0.047	0.433	0.664893	0.88969	0.0101	0.015	0.0107	0.0107	TRUE	0.0606	LotjaGi1g1v0032100	Disease resistance protein (TIR-NBS-LRR class)	IPR000157 (Toll/interleukin-1 receptor homology (TIR) domain)	GO:0007165, GO:0043531	AT1G27180.1 disease resistance protein (TIR-NBS-LRR class)	sp|Q40392|TMVRN_NICGU TMV resistance protein N	tr|G7K8I9|G7K8I9_MEDTR Toll/interleukin-like receptor-protein
LotjaGi1g1v0032200	601	587	230	398	685	556	393	581	490	449	267	342	695	769	533	586	387	646	1.659	0.73	6.046	1.48724e-09	2.39444e-08	0.0114	0.0184	0.0119	0.0119	TRUE	0.0365	LotjaGi1g1v0032200	RNA-directed DNA polymerase (Reverse transcriptase)	IPR026960 (Reverse transcriptase zinc-binding domain)	GO:0003964, GO:0006278	AT4G29090.1 Ribonuclease H-like superfamily protein	sp|P0C2F6|RNHX1_ARATH Putative ribonuclease H protein At1g65750	tr|A0A151SXX7|A0A151SXX7_CAJCA Putative ribonuclease H protein family
LotjaGi1g1v0032300	2375	2802	1418	1998	2517	1713	1815	2264	1938	2142	1648	1719	2554	2370	2460	2284	1862	2417	1.298	0.376	3.543	0.000396114	0.0019689	0.0099	0.015	0.0103	0.0103	TRUE	0.0245	LotjaGi1g1v0032300	Disease resistance protein (TIR-NBS-LRR class)	IPR000157 (Toll/interleukin-1 receptor homology (TIR) domain)	GO:0007165, GO:0043531	AT1G27180.1 disease resistance protein (TIR-NBS-LRR class)	sp|Q40392|TMVRN_NICGU TMV resistance protein N	tr|A0A0R4J566|A0A0R4J566_SOYBN Uncharacterized protein
LotjaGi1g1v0032400	1220	1769	652	939	1020	699	660	835	995	1352	758	808	1035	967	895	842	978	935	0.955	-0.067	-0.373	0.709187	0.926656	0.0283	0.0189	0.0295	0.0295	TRUE	0.0203	LotjaGi1g1v0032400	Disease resistance protein (TIR-NBS-LRR class)	IPR000157 (Toll/interleukin-1 receptor homology (TIR) domain)	GO:0007165, GO:0043531	AT1G27170.1 transmembrane receptors / ATP binding protein	sp|Q40392|TMVRN_NICGU TMV resistance protein N	tr|G7K8F2|G7K8F2_MEDTR Disease resistance protein (TIR-NBS-LRR class)
LotjaGi1g1v0032500	2506	2253	1290	1712	1734	1348	1528	1956	2044	1722	1499	1473	1760	1865	2071	1973	1684	1917	1.138	0.186	1.533	0.125213	0.256231	0.013	0.0159	0.0136	0.0136	TRUE	0.03	LotjaGi1g1v0032500	Disease resistance protein (TIR-NBS-LRR class)	IPR000157 (Toll/interleukin-1 receptor homology (TIR) domain)	GO:0007165, GO:0043531	AT1G27180.1 disease resistance protein (TIR-NBS-LRR class)	sp|Q40392|TMVRN_NICGU TMV resistance protein N	tr|I3T873|I3T873_LOTJA Uncharacterized protein
LotjaGi1g1v0032600	3308	2641	1721	3042	2730	1620	2038	2437	2699	2019	2000	2617	2771	2241	2763	2459	2334	2558	1.096	0.132	1.299	0.194037	0.36102	0.0089	0.0145	0.0096	0.0096	TRUE	0.0411	LotjaGi1g1v0032600	U3 small nucleolar RNA-associated protein 10	IPR012954 (BP28%2C C-terminal domain), IPR016024 (Armadillo-type fold), IPR022125 (U3 small nucleolar RNA-associated protein 10)	N.A.	AT3G06530.2 ARM repeat superfamily protein	sp|Q9C8Z4|HEAT1_ARATH Uncharacterized protein At3g06530	tr|K7M4K2|K7M4K2_SOYBN Uncharacterized protein
LotjaGi1g1v0032700	2216	2654	1648	1845	1857	1354	1419	1891	1808	2028	1915	1587	1885	1873	1924	1908	1834	1898	1.034	0.049	0.699	0.484347	0.715325	0.0036	0.0153	0.0041	0.0041	TRUE	0.0079	LotjaGi1g1v0032700	Purple acid phosphatase	IPR008963 (Purple acid phosphatase-like%2C N-terminal), IPR025733 (Iron/zinc purple acid phosphatase-like C-terminal domain), IPR029052 (Metallo-dependent phosphatase-like)	GO:0003993, GO:0016311, GO:0016787, GO:0046872	AT3G20500.1 purple acid phosphatase 18	sp|Q9LJU7|PPA18_ARATH Purple acid phosphatase 18	tr|I3SLH6|I3SLH6_LOTJA Purple acid phosphatase
LotjaGi1g1v0032800	2696	1428	823	1551	559	481	404	638	2199	1091	956	1334	567	666	548	644	1395	606	0.434	-1.204	-6.375	1.83213e-10	3.4066e-09	0.0327	0.0188	0.033	0.033	TRUE	0.0259	LotjaGi1g1v0032800	Ankyrin repeat-containing protein family	IPR020683 (Ankyrin repeat-containing domain), IPR026961 (PGG domain)	GO:0016020, GO:0016021	AT3G18670.2 Ankyrin repeat family protein	sp|Q9C7A2|ITN1_ARATH Ankyrin repeat-containing protein ITN1	tr|A0A151THD2|A0A151THD2_CAJCA Ankyrin repeat-containing protein family
LotjaGi1g1v0032900	558	514	312	423	249	170	152	246	455	393	363	364	253	235	206	248	394	236	0.599	-0.74	-4.221	2.4346e-05	0.000169248	0.0258	0.0263	0.0259	0.0259	TRUE	0.1342	LotjaGi1g1v0032900	Disease resistance protein (TIR-NBS-LRR class)	IPR000157 (Toll/interleukin-1 receptor homology (TIR) domain), IPR002182 (NB-ARC), IPR027417 (P-loop containing nucleoside triphosphate hydrolase)	GO:0007165, GO:0043531	AT1G72930.1 toll/interleukin-1 receptor-like protein	sp|Q40392|TMVRN_NICGU TMV resistance protein N	tr|G7K8G5|G7K8G5_MEDTR NB-ARC domain protein
LotjaGi1g1v0033000	1152	1042	501	837	602	492	499	636	940	796	582	720	611	681	676	642	760	652	0.857	-0.223	-1.677	0.0935808	0.203289	0.0153	0.0184	0.0154	0.0154	TRUE	0.0636	LotjaGi1g1v0033000	Disease resistance protein (TIR-NBS-LRR class)	IPR000157 (Toll/interleukin-1 receptor homology (TIR) domain), IPR002182 (NB-ARC), IPR027417 (P-loop containing nucleoside triphosphate hydrolase)	GO:0007165, GO:0043531	AT1G72930.1 toll/interleukin-1 receptor-like protein	sp|Q40392|TMVRN_NICGU TMV resistance protein N	tr|G7K8F2|G7K8F2_MEDTR Disease resistance protein (TIR-NBS-LRR class)
LotjaGi1g1v0033100	2821	1774	1132	1515	2177	1365	1501	1979	2301	1356	1315	1303	2209	1889	2035	1997	1569	2032	1.295	0.373	2.618	0.00884451	0.0288482	0.0185	0.0158	0.0189	0.0189	TRUE	0.0921	LotjaGi1g1v0033100	NBS-LRR disease resistance protein	IPR002182 (NB-ARC), IPR008808 (Powdery mildew resistance protein%2C RPW8 domain), IPR027417 (P-loop containing nucleoside triphosphate hydrolase)	GO:0043531	AT5G66900.1 Disease resistance protein (CC-NBS-LRR class) family	sp|Q9FKZ1|DRL42_ARATH Probable disease resistance protein At5g66900	tr|A0A072TSV7|A0A072TSV7_MEDTR LRR and NB-ARC domain disease resistance protein
LotjaGi1g1v0033200	968	875	438	879	754	514	535	656	790	669	509	756	765	711	725	662	681	716	1.049	0.069	0.555	0.57904	0.810183	0.0134	0.0184	0.0135	0.0135	TRUE	0.0647	LotjaGi1g1v0033200	Disease resistance protein (TIR-NBS-LRR class)	IPR000157 (Toll/interleukin-1 receptor homology (TIR) domain), IPR002182 (NB-ARC), IPR027417 (P-loop containing nucleoside triphosphate hydrolase)	GO:0007165, GO:0043531	AT1G72930.1 toll/interleukin-1 receptor-like protein	sp|Q40392|TMVRN_NICGU TMV resistance protein N	tr|G7K3J1|G7K3J1_MEDTR TIR-like domain protein TSDC protein
LotjaGi1g1v0033300	1556	1617	751	1264	903	557	605	716	1269	1236	873	1087	916	771	820	722	1116	807	0.723	-0.469	-3.763	0.000167659	0.000930214	0.0137	0.017	0.0138	0.0138	TRUE	0.0473	LotjaGi1g1v0033300	Disease resistance protein (TIR-NBS-LRR class)	IPR000157 (Toll/interleukin-1 receptor homology (TIR) domain), IPR002182 (NB-ARC), IPR027417 (P-loop containing nucleoside triphosphate hydrolase)	GO:0007165, GO:0043531	AT4G09430.1 disease resistance protein (TIR-NBS-LRR class)	sp|Q40392|TMVRN_NICGU TMV resistance protein N	tr|G7K8F2|G7K8F2_MEDTR Disease resistance protein (TIR-NBS-LRR class)
LotjaGi1g1v0033350	882	751	310	787	844	428	469	692	720	574	360	677	857	592	636	698	583	696	1.193	0.254	1.806	0.0708753	0.162999	0.0173	0.0193	0.0174	0.0174	TRUE	0.0654	LotjaGi1g1v0033350	NA	NA	NA	NA	NA	NA
LotjaGi1g1v0033400	2421	2546	1453	2150	1572	1198	1128	1896	1975	1946	1688	1849	1595	1658	1529	1913	1864	1674	0.898	-0.156	-1.79	0.0735124	0.167653	0.0062	0.0153	0.0067	0.0067	TRUE	0.0303	LotjaGi1g1v0033400	Disease resistance protein (TIR-NBS-LRR class)	IPR000157 (Toll/interleukin-1 receptor homology (TIR) domain), IPR002182 (NB-ARC), IPR027417 (P-loop containing nucleoside triphosphate hydrolase)	GO:0007165, GO:0043531	AT4G09430.1 disease resistance protein (TIR-NBS-LRR class)	sp|Q40392|TMVRN_NICGU TMV resistance protein N	tr|G7K8F2|G7K8F2_MEDTR Disease resistance protein (TIR-NBS-LRR class)
LotjaGi1g1v0033500_LC	3	3	0	1	3	0	0	0	2	2	0	1	3	0	0	0	1	1	0.568	-0.816	-0.559	0.576433	0.807868	0.9125	2.4746	1.0334	1.0334	TRUE	0.0127	LotjaGi1g1v0033500_LC	Retrovirus-related Pol polyprotein from transposon TNT 1-94	N.A.	N.A.	AT4G23160.2 cysteine-rich RECEPTOR-like kinase	sp|P04146|COPIA_DROME Copia protein	tr|A0A0V0HRA1|A0A0V0HRA1_SOLCH Putative ovule protein
LotjaGi1g1v0033600	1737	1201	666	987	531	381	351	632	1417	918	774	849	539	527	476	638	990	545	0.551	-0.86	-4.918	8.75565e-07	8.4879e-06	0.0283	0.0188	0.0279	0.0279	TRUE	0.0865	LotjaGi1g1v0033600	Disease resistance protein (TIR-NBS-LRR class)	IPR000157 (Toll/interleukin-1 receptor homology (TIR) domain), IPR002182 (NB-ARC), IPR027417 (P-loop containing nucleoside triphosphate hydrolase)	GO:0007165, GO:0043531	AT4G09430.1 disease resistance protein (TIR-NBS-LRR class)	sp|Q40392|TMVRN_NICGU TMV resistance protein N	tr|G7K8F2|G7K8F2_MEDTR Disease resistance protein (TIR-NBS-LRR class)
LotjaGi1g1v0033700	514	576	278	447	510	349	427	419	419	440	323	384	518	483	579	423	392	501	1.271	0.346	3.011	0.00260449	0.0100745	0.0095	0.0203	0.0104	0.0104	TRUE	0.0253	LotjaGi1g1v0033700	Disease resistance protein (TIR-NBS-LRR class)	IPR000157 (Toll/interleukin-1 receptor homology (TIR) domain), IPR002182 (NB-ARC), IPR027417 (P-loop containing nucleoside triphosphate hydrolase)	GO:0007165, GO:0043531	AT1G72930.1 toll/interleukin-1 receptor-like protein	sp|Q40392|TMVRN_NICGU TMV resistance protein N	tr|G7K8F2|G7K8F2_MEDTR Disease resistance protein (TIR-NBS-LRR class)
LotjaGi1g1v0033800	8269	7974	5204	7025	8497	6616	6579	9813	6746	6095	6047	6043	8623	9154	8919	9900	6233	9149	1.468	0.554	6.14	8.25708e-10	1.38454e-08	0.0076	0.0138	0.0077	0.0077	TRUE	0.0136	LotjaGi1g1v0033800	Cytochrome P450 family protein	IPR001128 (Cytochrome P450)	GO:0004497, GO:0005506, GO:0016491, GO:0016705, GO:0020037, GO:0046872, GO:0055114	AT2G42850.1 cytochrome P450, family 718	sp|I7C6E8|C7A52_PANGI Beta-amyrin 28-oxidase	tr|A0A151U234|A0A151U234_CAJCA Cytochrome P450 716B1 family
LotjaGi1g1v0033900	5571	5622	3579	4383	4589	3316	3596	4563	4545	4297	4158	3770	4657	4588	4875	4604	4192	4681	1.116	0.159	2.226	0.0260213	0.0712086	0.0044	0.014	0.0046	0.0046	TRUE	0.0142	LotjaGi1g1v0033900	Inositol-1,4,5-trisphosphate 5-phosphatase 4 isoform 1	N.A.	N.A.	AT4G27020.1 inositol-1,4,5-trisphosphate 5-phosphatase	sp|B5F6R8|YRAN_SALA4 UPF0102 protein YraN	tr|G7K3H0|G7K3H0_MEDTR Plant/F10M23-360 protein
LotjaGi1g1v0034000_LC	0	0	0	0	0	0	1	0	0	0	0	0	0	0	1	0	0	0	2.184	1.127	0.111	0.911544	1	0	114.019	97	97	TRUE	0.0349	LotjaGi1g1v0034000_LC	F-box/RNI/FBD-like domain protein	IPR006566 (FBD domain)	N.A.	AT2G17305.1 F-box/LRR protein	sp|Q9M1Q1|FB215_ARATH F-box protein At3g62230	tr|A0A1J7HU48|A0A1J7HU48_LUPAN Uncharacterized protein
LotjaGi1g1v0034100	12	7	24	8	2	1	0	12	10	5	28	7	2	1	0	12	12	4	0.329	-1.604	-1.838	0.066106	0.153781	0.5047	1.2138	0.5493	0.5493	TRUE	0.027	LotjaGi1g1v0034100	Kinase family protein	IPR011009 (Protein kinase-like domain)	GO:0000166, GO:0004672, GO:0004674, GO:0004675, GO:0005524, GO:0005886, GO:0006468, GO:0007166, GO:0007178, GO:0016301, GO:0016310	AT3G20530.1 Protein kinase superfamily protein	sp|F4JEQ2|PBL23_ARATH Probable serine/threonine-protein kinase PBL23	tr|K7M4K5|K7M4K5_SOYBN Uncharacterized protein
LotjaGi1g1v0034200_LC	0	0	0	0	0	0	0	0	0	0	0	0	0	0	0	0	0	0	NA	NA	NA	NA	NA	NA	NA	NA	NA	NA	NA	LotjaGi1g1v0034200_LC	serine carboxypeptidase-like 50	N.A.	N.A.	AT1G15000.1 serine carboxypeptidase-like 50	sp|Q9BAE0|FTSH_MEDSA ATP-dependent zinc metalloprotease FTSH, chloroplastic	tr|A0A1D5UQ59|A0A1D5UQ59_WHEAT Uncharacterized protein
LotjaGi1g1v0034300_LC	0	0	0	3	0	2	0	2	0	0	0	3	0	3	0	2	1	1	1.804	0.852	0.515	0.606814	0.836535	1.2594	3.353	1.4543	1.4543	TRUE	0.02	LotjaGi1g1v0034300_LC	DNA polymerase	N.A.	GO:0003676, GO:0003677, GO:0003887, GO:0006139, GO:0006260, GO:0006261, GO:0008408, GO:0071897, GO:0090305	AT3G20540.1 polymerase gamma 1	sp|Q6Z4T3|POLIB_ORYSJ DNA polymerase I B, mitochondrial	tr|A0A072UH40|A0A072UH40_MEDTR PolI-like B DNA polymerase
LotjaGi1g1v0034400_LC	0	0	0	0	5	3	5	4	0	0	0	0	5	4	7	4	0	5	30.639	4.937	0.876	0.380823	0.60114	46.9933	7.1883	29.3939	29.3939	TRUE	0.0149	LotjaGi1g1v0034400_LC	Pseudouridine synthase family protein	N.A.	N.A.	AT3G05430.1 Tudor/PWWP/MBT superfamily protein	sp|B4PAF2|HOOK_DROYA Protein hook	tr|A0A176WB07|A0A176WB07_MARPO Uncharacterized protein
LotjaGi1g1v0034500	0	1	0	0	0	1	0	0	0	1	0	0	0	1	0	0	0	0	1.325	0.406	0.04	0.968077	1	0	21.9761	97	97	TRUE	0.0167	LotjaGi1g1v0034500	En/Spm-like transposon protein	IPR004252 (Probable transposase%2C Ptta/En/Spm%2C plant)	N.A.	AT1G27440.1 Exostosin family protein	sp|Q9XEC1|Y4443_ARATH Probable transposase-like protein At4g04430	tr|I3SWI3|I3SWI3_LOTJA Uncharacterized protein
LotjaGi1g1v0034600_LC	0	0	0	1	0	1	0	0	0	0	0	1	0	1	0	0	0	0	1.325	0.406	0.04	0.968037	1	0	81.3527	97	97	TRUE	0.0361	LotjaGi1g1v0034600_LC	Retrovirus-related Pol polyprotein from transposon TNT 1-94	N.A.	N.A.	AT4G23160.2 cysteine-rich RECEPTOR-like kinase	sp|P04146|COPIA_DROME Copia protein	tr|A0A1J6KQ13|A0A1J6KQ13_NICAT Putative mitochondrial protein
LotjaGi1g1v0034700	1711	1910	1177	1614	1708	1314	1269	1718	1396	1460	1368	1388	1733	1818	1720	1733	1403	1751	1.247	0.318	5.81	6.26372e-09	9.08985e-08	0.0018	0.0159	0.0022	0.0022	TRUE	0.0101	LotjaGi1g1v0034700	Apolipoprotein D	IPR000566 (Lipocalin/cytosolic fatty-acid binding domain)	N.A.	AT3G47860.1 chloroplastic lipocalin	sp|Q9STS7|CHL_ARATH Chloroplastic lipocalin	tr|I3S940|I3S940_LOTJA Uncharacterized protein
LotjaGi1g1v0034800_LC	2	2	0	0	0	2	1	0	2	2	0	0	0	3	1	0	1	1	1.192	0.254	0.132	0.894657	1	2.1076	4.6458	2.3842	2.3842	TRUE	0.0377	LotjaGi1g1v0034800_LC	Transposon protein, putative, Mutator sub-class	IPR004332 (Transposase%2C MuDR%2C plant)	GO:0003677, GO:0004803, GO:0006313	AT1G06740.1 MuDR family transposase	sp|O14123|NAH2_SCHPO Probable Na(+)/H(+) antiporter C3A11.09	tr|A0A1B5Z7A3|A0A1B5Z7A3_TRISU Uncharacterized protein
LotjaGi1g1v0034900_LC	0	0	0	0	0	1	6	0	0	0	0	0	0	1	8	0	0	2	13.79	3.786	2.522	0.0116579	0.036434	0.836	1.858	0.9026	0.9026	TRUE	0.0454	LotjaGi1g1v0034900_LC	Transposon protein, putative, Mutator sub-class	IPR007527 (Zinc finger%2C SWIM-type)	GO:0008270	AT1G06740.1 MuDR family transposase	sp|Q7NYZ3|GPDA_CHRVO Glycerol-3-phosphate dehydrogenase [NAD(P)+]	tr|A0A1B5Z7A3|A0A1B5Z7A3_TRISU Uncharacterized protein
LotjaGi1g1v0035000_LC	0	0	0	0	0	0	0	0	0	0	0	0	0	0	0	0	0	0	1	0	0	1	1	0	201.307	97	97	TRUE	0.0293	LotjaGi1g1v0035000_LC	Retrotransposon protein, putative, unclassified	N.A.	GO:0003676	AT4G29090.1 Ribonuclease H-like superfamily protein	sp|B0K242|GCST_THEPX Aminomethyltransferase	tr|A0A1B5Z7A9|A0A1B5Z7A9_TRISU Uncharacterized protein
LotjaGi1g1v0035100	272	330	94	246	127	93	99	155	222	252	109	212	129	129	134	156	199	137	0.686	-0.545	-3.168	0.00153648	0.00640534	0.0211	0.0383	0.0219	0.0219	TRUE	0.0758	LotjaGi1g1v0035100	HTH-type transcriptional regulator AdhR	N.A.	GO:0003677, GO:0006351, GO:0006355	AT4G21780.1 hypothetical protein	sp|O08684|PLD1_CRIGR Phospholipase D1	tr|K7M4L0|K7M4L0_SOYBN Uncharacterized protein
LotjaGi1g1v0035200	0	0	0	0	0	0	0	0	0	0	0	0	0	0	0	0	0	0	NA	NA	NA	NA	NA	NA	NA	NA	NA	NA	NA	LotjaGi1g1v0035200	gamma carbonic anhydrase 2	N.A.	N.A.	AT5G54850.1 hexon	sp|A7I6H7|SYM_METB6 Methionine--tRNA ligase	tr|A0A1J7IUC3|A0A1J7IUC3_LUPAN Uncharacterized protein
LotjaGi1g1v0035300_LC	77	80	28	68	60	43	24	57	63	61	33	58	61	59	33	58	54	53	0.975	-0.037	-0.143	0.886293	1	0.0443	0.0511	0.0446	0.0446	TRUE	0.0042	LotjaGi1g1v0035300_LC	DNA polymerase I	IPR001098 (DNA-directed DNA polymerase%2C family A%2C palm domain)	GO:0003676, GO:0003677, GO:0003887, GO:0006139, GO:0006260, GO:0006261, GO:0008408, GO:0071897, GO:0090305	AT1G50840.1 polymerase gamma 2	sp|F4I6M1|POLIA_ARATH DNA polymerase I A, chloroplastic/mitochondrial	tr|G7K3G7|G7K3G7_MEDTR PolI-like B DNA polymerase
LotjaGi1g1v0035400_LC	299	306	197	260	332	210	218	285	244	234	229	224	337	291	296	288	233	303	1.303	0.381	3.755	0.000173432	0.000957431	0.0053	0.0265	0.0061	0.0061	TRUE	0.0186	LotjaGi1g1v0035400_LC	Chitin-inducible gibberellin-responsive protein, putative	N.A.	GO:0006351, GO:0006355	AT4G30790.1 autophagy-like protein	sp|Q3SWI2|SYL_NITWN Leucine--tRNA ligase	tr|A0A078ER89|A0A078ER89_BRANA BnaC04g14730D protein
LotjaGi1g1v0035500_LC	0	0	0	0	0	0	0	0	0	0	0	0	0	0	0	0	0	0	1	0	0	1	1	0	38.4486	97	97	TRUE	0.112	LotjaGi1g1v0035500_LC	Disease resistance protein (TIR-NBS-LRR class) family	N.A.	N.A.	AT1G25425.1 CLAVATA3/ESR-RELATED 43	sp|Q12019|MDN1_YEAST Midasin	tr|A0A0B2RYH0|A0A0B2RYH0_GLYSO Serine/threonine-protein phosphatase 7 long form like
LotjaGi1g1v0035600	16	11	4	10	24	5	4	20	13	8	5	9	24	7	5	20	9	14	1.674	0.743	1.835	0.0665683	0.154668	0.0551	0.2643	0.0682	0.0682	TRUE	0.0149	LotjaGi1g1v0035600	Ras-related GTP-binding protein, putative	IPR001806 (Small GTPase superfamily), IPR027417 (P-loop containing nucleoside triphosphate hydrolase)	GO:0003924, GO:0005525	AT5G54840.1 Ras-related small GTP-binding family protein	sp|P87027|SPG1_SCHPO Septum-promoting GTP-binding protein 1	tr|I1JJ70|I1JJ70_SOYBN Uncharacterized protein
LotjaGi1g1v0035700_LC	5786	7457	7027	5843	4642	3886	3634	5170	4720	5699	8165	5026	4711	5377	4926	5216	5902	5058	0.857	-0.223	-1.201	0.229757	0.41188	0.0364	0.0139	0.0329	0.0329	TRUE	0.4247	LotjaGi1g1v0035700_LC	Small nuclear ribonucleoprotein-associated protein	IPR010920 (LSM domain)	GO:0003723, GO:0005634	AT4G20440.1 small nuclear ribonucleoprotein associated protein B	sp|Q9N1Q0|RSMB_MACEU Small nuclear ribonucleoprotein-associated protein B'	tr|G7K3F8|G7K3F8_MEDTR Small nuclear ribonucleoprotein-associated protein
LotjaGi1g1v0035800	4473	4846	2389	4433	2253	1308	1408	2285	3649	3704	2776	3813	2286	1810	1909	2305	3486	2078	0.596	-0.746	-3.464	0.000531916	0.00254642	0.0442	0.0148	0.0442	0.0442	TRUE	0.0441	LotjaGi1g1v0035800	Homogentisate phytyltransferase	IPR000537 (UbiA prenyltransferase family)	GO:0016020, GO:0016021, GO:0016740, GO:0016765	AT2G18950.1 homogentisate phytyltransferase 1	sp|B9A1Q4|G4DT_SOYBN Glycinol 4-dimethylallyltransferase	tr|I1MSP5|I1MSP5_SOYBN Uncharacterized protein
LotjaGi1g1v0035900_LC	84	74	28	110	80	63	58	81	69	57	33	95	81	87	79	82	64	82	1.285	0.362	1.855	0.0636089	0.149133	0.0214	0.043	0.0224	0.0224	TRUE	0.0427	LotjaGi1g1v0035900_LC	Importin 9	N.A.	GO:0005634, GO:0006886, GO:0008536	AT1G26170.1 ARM repeat superfamily protein	sp|Q5RDQ4|CH033_PONAB UPF0488 protein C8orf33 homolog	tr|V7C7Q4|V7C7Q4_PHAVU Uncharacterized protein
LotjaGi1g1v0036000	954	742	344	647	957	510	736	884	778	567	400	557	971	706	998	892	576	892	1.548	0.63	3.405	0.00066207	0.00308657	0.0308	0.0171	0.0315	0.0315	TRUE	0.0265	LotjaGi1g1v0036000	Leucine-rich repeat receptor-like protein kinase family protein	IPR001611 (Leucine-rich repeat), IPR013210 (Leucine-rich repeat-containing N-terminal%2C plant-type), IPR032675 (Leucine-rich repeat domain%2C L domain-like)	N.A.	AT1G45616.1 receptor like protein 6	sp|Q9C9H7|RLP12_ARATH Receptor-like protein 12	tr|G7KHF1|G7KHF1_MEDTR Receptor-like protein
LotjaGi1g1v0036100_LC	33	42	10	16	25	23	17	30	27	32	12	14	25	32	23	30	21	28	1.277	0.353	1.176	0.239506	0.425371	0.0382	0.1475	0.0447	0.0447	TRUE	0.0339	LotjaGi1g1v0036100_LC	RNA-directed DNA polymerase (Reverse transcriptase)	IPR026960 (Reverse transcriptase zinc-binding domain)	GO:0003964, GO:0006278	AT3G24255.3 RNA-directed DNA polymerase (reverse transcriptase)-related family protein	sp|P0C2F6|RNHX1_ARATH Putative ribonuclease H protein At1g65750	tr|A0A151SK44|A0A151SK44_CAJCA Putative ribonuclease H protein family
LotjaGi1g1v0036200	25	31	30	25	23	9	3	15	20	24	35	22	23	12	4	15	25	14	0.567	-0.818	-2.007	0.0447691	0.11204	0.0915	0.2308	0.1	0.1	TRUE	0.0739	LotjaGi1g1v0036200	Homogentisate phytyltransferase	IPR000537 (UbiA prenyltransferase family)	GO:0016020, GO:0016021, GO:0016740, GO:0016765	AT2G18950.1 homogentisate phytyltransferase 1	sp|Q8VWJ1|HPT1_ARATH Homogentisate phytyltransferase 1, chloroplastic	tr|K7KCK9|K7KCK9_SOYBN Uncharacterized protein
LotjaGi1g1v0036300	453	643	369	395	454	333	354	417	370	491	429	340	461	461	480	421	408	456	1.117	0.159	1.543	0.122752	0.25231	0.0074	0.0214	0.0078	0.0078	TRUE	0.0527	LotjaGi1g1v0036300	F-box protein interaction domain protein	IPR001810 (F-box domain), IPR017451 (F-box associated interaction domain)	N.A.	AT4G12560.1 F-box and associated interaction domains-containing protein	sp|Q9SU30|CPR30_ARATH F-box protein CPR30	tr|A0A072VP93|A0A072VP93_MEDTR F-box protein interaction domain protein
LotjaGi1g1v0036400	0	0	0	0	1	2	0	0	0	0	0	0	1	3	0	0	0	1	5.775	2.53	0.25	0.802665	0.996001	0	21.9782	97	97	TRUE	0.0116	LotjaGi1g1v0036400	F-box protein	IPR001810 (F-box domain), IPR017451 (F-box associated interaction domain)	N.A.	AT3G06240.1 F-box family protein	sp|Q8GXC7|FBK50_ARATH F-box/kelch-repeat protein At3g06240	tr|I3SBY9|I3SBY9_LOTJA Uncharacterized protein
LotjaGi1g1v0036500	240	219	97	187	221	159	178	239	196	167	113	161	224	220	241	241	159	232	1.443	0.529	4.064	4.81551e-05	0.0003097	0.0099	0.0345	0.0109	0.0109	TRUE	0.0853	LotjaGi1g1v0036500	F-box protein	IPR001810 (F-box domain), IPR017451 (F-box associated interaction domain)	N.A.	AT3G06240.1 F-box family protein	sp|Q8GXC7|FBK50_ARATH F-box/kelch-repeat protein At3g06240	tr|I3SBY9|I3SBY9_LOTJA Uncharacterized protein
LotjaGi1g1v0036600	168	181	85	165	119	81	84	121	137	138	99	142	121	112	114	122	129	117	0.903	-0.147	-1.035	0.300649	0.505072	0.0094	0.0427	0.0108	0.0108	TRUE	0.0522	LotjaGi1g1v0036600	F-box protein	IPR001810 (F-box domain), IPR017451 (F-box associated interaction domain)	N.A.	AT3G06240.1 F-box family protein	sp|Q8GXC7|FBK50_ARATH F-box/kelch-repeat protein At3g06240	tr|I3SBY9|I3SBY9_LOTJA Uncharacterized protein
LotjaGi1g1v0036700	185	249	145	208	390	317	360	394	151	190	168	179	396	439	488	398	172	430	2.489	1.316	10.853	1.9285e-27	1.26033e-25	0.0092	0.0333	0.0101	0.0101	TRUE	0.0265	LotjaGi1g1v0036700	F-box protein	IPR001810 (F-box domain), IPR011043 (Galactose oxidase/kelch%2C beta-propeller), IPR017451 (F-box associated interaction domain)	N.A.	AT3G06240.1 F-box family protein	sp|Q8GXC7|FBK50_ARATH F-box/kelch-repeat protein At3g06240	tr|I3SBY9|I3SBY9_LOTJA Uncharacterized protein
LotjaGi1g1v0036800	223	260	146	274	239	154	167	201	182	199	170	236	243	213	226	203	197	221	1.123	0.167	1.352	0.176302	0.335529	0.0087	0.0334	0.0097	0.0097	TRUE	0.082	LotjaGi1g1v0036800	F-box protein	IPR001810 (F-box domain), IPR017451 (F-box associated interaction domain)	N.A.	AT3G06240.1 F-box family protein	sp|Q8GXC7|FBK50_ARATH F-box/kelch-repeat protein At3g06240	tr|I3SBY9|I3SBY9_LOTJA Uncharacterized protein
LotjaGi1g1v0036900	163	151	89	148	110	86	83	95	133	115	103	127	112	119	113	96	120	110	0.912	-0.133	-0.688	0.491756	0.72266	0.0254	0.0571	0.0269	0.0269	TRUE	0.0457	LotjaGi1g1v0036900	F-box protein	IPR001810 (F-box domain), IPR017451 (F-box associated interaction domain)	N.A.	AT3G07870.1 F-box and associated interaction domains-containing protein	sp|Q9SFC7|FB135_ARATH F-box protein At3g07870	tr|I3SBY9|I3SBY9_LOTJA Uncharacterized protein
LotjaGi1g1v0037000	19	12	9	21	14	4	5	13	16	9	10	18	14	6	7	13	13	10	0.764	-0.388	-0.841	0.400534	0.623468	0.1026	0.3068	0.1141	0.1141	TRUE	0.0713	LotjaGi1g1v0037000	F-box protein	IPR001810 (F-box domain), IPR017451 (F-box associated interaction domain)	N.A.	AT3G06240.1 F-box family protein	sp|Q8GXC7|FBK50_ARATH F-box/kelch-repeat protein At3g06240	tr|I3SBY9|I3SBY9_LOTJA Uncharacterized protein
LotjaGi1g1v0037100	229	258	140	212	256	179	166	217	187	197	163	182	260	248	225	219	182	238	1.299	0.377	3.667	0.000245388	0.00129885	0.0041	0.0316	0.0053	0.0053	TRUE	0.0208	LotjaGi1g1v0037100	F-box protein	IPR001810 (F-box domain), IPR017451 (F-box associated interaction domain)	N.A.	AT3G06240.1 F-box family protein	sp|Q8GXC7|FBK50_ARATH F-box/kelch-repeat protein At3g06240	tr|I3SBY9|I3SBY9_LOTJA Uncharacterized protein
LotjaGi1g1v0037200_LC	26	15	4	12	6	4	8	7	21	11	5	10	6	6	11	7	12	8	0.591	-0.758	-1.903	0.0570962	0.136713	0.0369	0.0313	0.0364	0.0364	TRUE	0.1265	LotjaGi1g1v0037200_LC	Bifunctional dihydrofolate reductase-thymidylate synthase	N.A.	GO:0004146, GO:0004799, GO:0006231, GO:0006730, GO:0008168, GO:0009165, GO:0016491, GO:0016740, GO:0032259, GO:0046654, GO:0055114	AT2G21550.1 Bifunctional dihydrofolate reductase/thymidylate synthase	N.A.	tr|Q9SIK4|Q9SIK4_ARATH Bifunctional dihydrofolate reductase-thymidylate synthase
LotjaGi1g1v0037300_LC	67	80	22	75	101	41	43	60	55	61	26	65	103	57	58	61	52	70	1.346	0.429	1.215	0.224487	0.404433	0.1081	0.0502	0.1028	0.1028	TRUE	0.0326	LotjaGi1g1v0037300_LC	glycine/proline-rich protein	N.A.	N.A.	AT5G07570.2 glycine/proline-rich protein	sp|Q12816|TROP_HUMAN Trophinin	tr|A0A0E0C549|A0A0E0C549_9ORYZ Uncharacterized protein
LotjaGi1g1v0037400_LC	14	24	5	10	45	28	21	34	11	18	6	9	46	39	28	34	11	37	3.269	1.709	3.955	7.64112e-05	0.000466235	0.1033	0.3772	0.1238	0.1238	TRUE	0.0253	LotjaGi1g1v0037400_LC	Met repressor	N.A.	GO:0003677, GO:0003700, GO:0005737, GO:0006351, GO:0006355, GO:0006555, GO:0008652, GO:0009086	AT4G16563.1 Eukaryotic aspartyl protease family protein	sp|Q10280|GAF1_SCHPO Transcription factor gaf1	tr|A0A176VC15|A0A176VC15_MARPO Uncharacterized protein
LotjaGi1g1v0037500_LC	0	0	0	0	0	0	0	0	0	0	0	0	0	0	0	0	0	0	NA	NA	NA	NA	NA	NA	NA	NA	NA	NA	NA	LotjaGi1g1v0037500_LC	Retrovirus-related Pol polyprotein from transposon TNT 1-94	IPR013103 (Reverse transcriptase%2C RNA-dependent DNA polymerase)	N.A.	AT4G23160.2 cysteine-rich RECEPTOR-like kinase	sp|P10978|POLX_TOBAC Retrovirus-related Pol polyprotein from transposon TNT 1-94	tr|A0A151U3B8|A0A151U3B8_CAJCA Retrovirus-related Pol polyprotein from transposon TNT 1-94
LotjaGi1g1v0037600_LC	0	0	0	0	0	0	0	0	0	0	0	0	0	0	0	0	0	0	NA	NA	NA	NA	NA	NA	NA	NA	NA	NA	NA	LotjaGi1g1v0037600_LC	F-box protein	IPR017451 (F-box associated interaction domain)	N.A.	AT3G07870.1 F-box and associated interaction domains-containing protein	sp|Q9SFC7|FB135_ARATH F-box protein At3g07870	tr|I3SBY9|I3SBY9_LOTJA Uncharacterized protein
LotjaGi1g1v0037700	1	0	0	0	0	1	0	0	1	0	0	0	0	1	0	0	0	0	1.325	0.406	0.04	0.968052	1	0	37.9113	97	97	TRUE	0.0361	LotjaGi1g1v0037700	F-box protein	IPR001810 (F-box domain), IPR017451 (F-box associated interaction domain)	N.A.	AT3G06240.1 F-box family protein	sp|Q8GXC7|FBK50_ARATH F-box/kelch-repeat protein At3g06240	tr|I3SBY9|I3SBY9_LOTJA Uncharacterized protein
LotjaGi1g1v0037800	32	36	6	22	33	21	43	34	26	28	7	19	33	29	58	34	20	38	1.873	0.905	3.244	0.0011786	0.00510403	0.0323	0.1315	0.0379	0.0379	TRUE	0.0211	LotjaGi1g1v0037800	DNA/RNA-binding protein KIN17	IPR019447 (DNA/RNA-binding protein Kin17%2C conserved domain)	N.A.	AT1G55460.1 DNA/RNA-binding protein Kin17, conserved region	sp|Q9ZVU5|KIN17_ARATH KIN17-like protein	tr|A0A151U225|A0A151U225_CAJCA DNA/RNA-binding protein KIN17
LotjaGi1g1v0037900	340	348	200	206	233	200	163	230	277	266	232	177	236	277	221	232	238	242	1.013	0.019	0.07	0.944049	1	0.0654	0.0418	0.0649	0.0649	TRUE	0.05	LotjaGi1g1v0037900	Heat shock protein, putative	IPR008978 (HSP20-like chaperone)	N.A.	AT1G06460.1 alpha-crystallin domain 32.1	sp|Q4UJB1|HSPC4_RICFE Small heat shock protein C4	tr|I3SGI4|I3SGI4_LOTJA Uncharacterized protein
LotjaGi1g1v0038000	924	921	335	698	364	271	333	412	754	704	389	600	369	375	451	416	612	403	0.658	-0.605	-2.559	0.0105083	0.0333985	0.0514	0.0204	0.0514	0.0514	TRUE	0.0111	LotjaGi1g1v0038000	Receptor-like protein kinase	IPR001611 (Leucine-rich repeat), IPR011009 (Protein kinase-like domain), IPR021720 (Malectin), IPR032675 (Leucine-rich repeat domain%2C L domain-like)	GO:0004672, GO:0005524, GO:0006468, GO:0016020, GO:0016021, GO:0016301, GO:0016310	AT1G07650.1 Leucine-rich repeat transmembrane protein kinase	sp|C0LGE0|Y1765_ARATH Probable LRR receptor-like serine/threonine-protein kinase At1g07650	tr|A0A0S3RJK6|A0A0S3RJK6_PHAAN Uncharacterized protein
LotjaGi1g1v0038100	2263	3305	1303	2471	3835	2068	2102	2350	1846	2526	1514	2125	3892	2861	2850	2371	2003	2994	1.494	0.579	4.064	4.82741e-05	0.000310326	0.0192	0.0149	0.0191	0.0191	TRUE	0.0375	LotjaGi1g1v0038100	Citrate synthase	IPR002020 (Citrate synthase)	GO:0006099, GO:0016740, GO:0046912	AT2G42790.1 citrate synthase 3	sp|P49299|CYSZ_CUCMA Citrate synthase, glyoxysomal	tr|G7K3F1|G7K3F1_MEDTR Citrate synthase
LotjaGi1g1v0038200	0	0	0	0	0	0	0	0	0	0	0	0	0	0	0	0	0	0	NA	NA	NA	NA	NA	NA	NA	NA	NA	NA	NA	LotjaGi1g1v0038200	Disease resistance protein (TIR-NBS-LRR class)	IPR000157 (Toll/interleukin-1 receptor homology (TIR) domain)	GO:0007165, GO:0043531	AT1G27170.1 transmembrane receptors / ATP binding protein	sp|Q40392|TMVRN_NICGU TMV resistance protein N	tr|G7K8H1|G7K8H1_MEDTR TIR-like domain protein TSDC protein
LotjaGi1g1v0038300	904	821	483	851	873	634	682	882	738	628	561	732	886	877	925	890	665	894	1.34	0.422	6.529	6.6183e-11	1.31495e-09	0.0023	0.0179	0.0027	0.0027	TRUE	0.0088	LotjaGi1g1v0038300	RNA-binding (RRM/RBD/RNP motifs) family protein	IPR027450 (Alpha-ketoglutarate-dependent dioxygenase AlkB-like)	GO:0003676, GO:0003723, GO:0016491, GO:0055114	AT4G02485.1 2-oxoglutarate (2OG) and Fe(II)-dependent oxygenase superfamily protein	sp|Q9UT12|YLW2_SCHPO Uncharacterized protein P8A3.02c	tr|I1M6V8|I1M6V8_SOYBN Uncharacterized protein
LotjaGi1g1v0038400_LC	72	55	40	76	125	78	66	94	59	42	46	65	127	108	89	95	53	105	1.972	0.98	4.712	2.45736e-06	2.14422e-05	0.025	0.0765	0.0275	0.0275	TRUE	0.0457	LotjaGi1g1v0038400_LC	ATPase family associated with various cellular activities (AAA)	N.A.	GO:0003677, GO:0005524, GO:0006260	AT1G21690.3 ATPase family associated with various cellular activities (AAA)	sp|A1YQ92|ODAM_MACMU Odontogenic ameloblast-associated protein	tr|A0A061FH26|A0A061FH26_THECC ATPase family associated with various cellular activities (AAA)
LotjaGi1g1v0038500_LC	0	0	0	0	0	0	0	0	0	0	0	0	0	0	0	0	0	0	1	0	0	1	1	0	60.4646	97	97	TRUE	0.0618	LotjaGi1g1v0038500_LC	Plasma-membrane choline transporter family protein	N.A.	GO:0016020, GO:0016021	AT1G25500.1 Plasma-membrane choline transporter family protein	sp|Q483A0|CYSD_COLP3 Sulfate adenylyltransferase subunit 2	tr|A0A1J7FSI7|A0A1J7FSI7_LUPAN Uncharacterized protein
LotjaGi1g1v0038600_LC	12059	7931	3238	8879	5011	3926	3862	4729	9838	6062	3762	7637	5085	5432	5235	4771	6825	5131	0.752	-0.412	-2.199	0.0278587	0.0753669	0.0309	0.0141	0.0335	0.0335	TRUE	0.0119	LotjaGi1g1v0038600_LC	Disease resistance protein (TIR-NBS-LRR class)	IPR000157 (Toll/interleukin-1 receptor homology (TIR) domain)	GO:0007165, GO:0043531	AT1G17615.1 Disease resistance protein (TIR-NBS class)	sp|Q40392|TMVRN_NICGU TMV resistance protein N	tr|I3SQQ4|I3SQQ4_LOTJA Uncharacterized protein
LotjaGi1g1v0038700_LC	2	4	3	5	0	0	0	1	2	3	3	4	0	0	0	1	3	0	0.115	-3.122	-2.118	0.0341638	0.0893409	0	3.5073	0.9431	0.9431	TRUE	0.0292	LotjaGi1g1v0038700_LC	UDP-glycosyltransferase	N.A.	GO:0008152, GO:0016740, GO:0016758	AT5G65550.1 UDP-Glycosyltransferase superfamily protein	sp|D4Q9Z5|SGT3_SOYBN Soyasaponin III rhamnosyltransferase	tr|A0A0L9TIS0|A0A0L9TIS0_PHAAN Uncharacterized protein
LotjaGi1g1v0038800_LC	0	0	0	1	0	0	0	0	0	0	0	1	0	0	0	0	0	0	0.804	-0.316	-0.087	0.930755	1	0	9.0787	10.672	10.672	TRUE	0.0624	LotjaGi1g1v0038800_LC	Disease resistance protein (TIR-NBS-LRR class)	IPR000157 (Toll/interleukin-1 receptor homology (TIR) domain)	GO:0007165, GO:0043531	AT1G72890.1 Disease resistance protein (TIR-NBS class)	sp|Q40392|TMVRN_NICGU TMV resistance protein N	tr|V7BBN7|V7BBN7_PHAVU Uncharacterized protein
LotjaGi1g1v0038900_LC	570	597	319	407	252	199	195	288	465	456	371	350	256	275	264	291	410	272	0.661	-0.598	-3.998	6.39504e-05	0.000398856	0.018	0.0244	0.0182	0.0182	TRUE	0.0237	LotjaGi1g1v0038900_LC	Ubiquitin carboxyl-terminal hydrolase 16	N.A.	N.A.	AT5G65450.2 ubiquitin-specific protease 17	sp|Q6FE90|FPG_ACIAD Formamidopyrimidine-DNA glycosylase	tr|A0A0V0J0B9|A0A0V0J0B9_SOLCH Putative ubiquitin carboxyl-terminal hydrolase 17-like
LotjaGi1g1v0039000_LC	0	0	0	0	0	1	0	0	0	0	0	0	0	1	0	0	0	0	2.183	1.126	0.111	0.911575	1	97	23.1115	97	97	TRUE	0.0049	LotjaGi1g1v0039000_LC	Nucleotidyltransferase family protein	N.A.	N.A.	AT3G45750.2 Nucleotidyltransferase family protein	sp|O14123|NAH2_SCHPO Probable Na(+)/H(+) antiporter C3A11.09	tr|A0A1B5Z8R4|A0A1B5Z8R4_TRISU Uncharacterized protein
LotjaGi1g1v0039100_LC	27	86	10	25	17	6	22	19	22	66	12	22	17	8	30	19	30	18	0.608	-0.719	-1.701	0.0890314	0.19512	0.1238	0.1555	0.1254	0.1254	TRUE	0.0481	LotjaGi1g1v0039100_LC	26S proteasome non-ATPase regulatory subunit 7 family protein	IPR024969 (Rpn11/EIF3F%2C C-terminal)	GO:0000502, GO:0005838, GO:0043161	AT5G05780.1 RP non-ATPase subunit 8A	sp|O24412|PSD7A_ARATH 26S proteasome non-ATPase regulatory subunit 7 homolog A	tr|B7FLW2|B7FLW2_MEDTR 26S proteasome regulatory particle non-ATPase subunit 8
LotjaGi1g1v0039200_LC	353	445	220	451	528	362	278	475	288	340	256	388	536	501	377	479	318	473	1.487	0.572	4.051	5.09306e-05	0.000325579	0.0163	0.0221	0.0165	0.0165	TRUE	0.0139	LotjaGi1g1v0039200_LC	Disease resistance protein (TIR-NBS-LRR class)	IPR000157 (Toll/interleukin-1 receptor homology (TIR) domain)	GO:0007165, GO:0043531	AT5G38850.1 Disease resistance protein (TIR-NBS-LRR class)	sp|Q40392|TMVRN_NICGU TMV resistance protein N	tr|G7K8H3|G7K8H3_MEDTR TIR-like domain protein TSDC protein
LotjaGi1g1v0039300_LC	784	543	291	677	424	354	383	443	640	415	338	582	430	490	519	447	494	472	0.953	-0.069	-0.354	0.723415	0.937899	0.0353	0.0205	0.0346	0.0346	TRUE	0.1213	LotjaGi1g1v0039300_LC	Disease resistance protein (TIR-NBS-LRR class)	IPR000157 (Toll/interleukin-1 receptor homology (TIR) domain)	GO:0007165, GO:0043531	AT4G12010.1 Disease resistance protein (TIR-NBS-LRR class) family	sp|Q40392|TMVRN_NICGU TMV resistance protein N	tr|G7K8H3|G7K8H3_MEDTR TIR-like domain protein TSDC protein
LotjaGi1g1v0039400_LC	0	0	0	0	0	0	0	0	0	0	0	0	0	0	0	0	0	0	1	0	0	1	1	0	47.1778	97	97	TRUE	0.0015	LotjaGi1g1v0039400_LC	Ras-specific guanine nucleotide-releasing factor 2	N.A.	GO:0000165, GO:0005085, GO:0005088, GO:0005089, GO:0005516, GO:0005737, GO:0005783, GO:0005789, GO:0005829, GO:0005886, GO:0007186, GO:0007264, GO:0016020, GO:0034976, GO:0035023, GO:0043065, GO:0046578, GO:0051056	AT2G31985.1 lipoprotein (DUF1264)	sp|O14827|RGRF2_HUMAN Ras-specific guanine nucleotide-releasing factor 2	tr|A0A1J7I8F8|A0A1J7I8F8_LUPAN Uncharacterized protein
LotjaGi1g1v0039500_LC	0	0	0	0	0	0	0	0	0	0	0	0	0	0	0	0	0	0	1	0	0	1	1	0	306.612	97	97	TRUE	0.0283	LotjaGi1g1v0039500_LC	Retrovirus-related Pol polyprotein from transposon TNT 1-94	N.A.	GO:0003676, GO:0008270	AT5G53670.1 transmembrane protein	sp|Q839J4|ADD_ENTFA Adenosine deaminase	tr|A5BKR0|A5BKR0_VITVI Putative uncharacterized protein
LotjaGi1g1v0039600_LC	0	0	0	0	0	0	0	0	0	0	0	0	0	0	0	0	0	0	1	0	0	1	1	0	119.953	97	97	TRUE	0.03	LotjaGi1g1v0039600_LC	IQ motif and SEC7 domain-containing protein 3	N.A.	GO:0005086, GO:0005737, GO:0030036, GO:0032012, GO:0051056, GO:0090630	AT4G33810.2 Glycosyl hydrolase superfamily protein	sp|Q9USW1|YHZ3_SCHPO Uncharacterized protein C21B10.03c	tr|V4M5S3|V4M5S3_EUTSA Uncharacterized protein
LotjaGi1g1v0039700_LC	954	588	444	735	297	310	267	352	778	449	516	632	301	429	362	355	594	362	0.608	-0.717	-3.645	0.000267705	0.00140154	0.0354	0.0219	0.0348	0.0348	TRUE	0.049	LotjaGi1g1v0039700_LC	Disease resistance protein (TIR-NBS-LRR class)	IPR000157 (Toll/interleukin-1 receptor homology (TIR) domain)	GO:0007165, GO:0043531	AT4G09430.1 disease resistance protein (TIR-NBS-LRR class)	sp|Q40392|TMVRN_NICGU TMV resistance protein N	tr|I3SQQ4|I3SQQ4_LOTJA Uncharacterized protein
LotjaGi1g1v0039800	1232	1180	1021	1067	1032	754	862	1107	1005	902	1186	918	1047	1043	1169	1117	1003	1094	1.094	0.129	1.705	0.0881073	0.193627	0.0041	0.0168	0.0045	0.0045	TRUE	0.0482	LotjaGi1g1v0039800	Protein kinase, putative	IPR011009 (Protein kinase-like domain), IPR020683 (Ankyrin repeat-containing domain)	GO:0004672, GO:0004715, GO:0005524, GO:0006468, GO:0016301, GO:0016310, GO:0016740, GO:0018108	AT3G58760.1 Integrin-linked protein kinase family	sp|Q8RWL6|STY17_ARATH Serine/threonine-protein kinase STY17	tr|I1JJ60|I1JJ60_SOYBN Uncharacterized protein
LotjaGi1g1v0039900	1	6	0	6	13	9	8	8	1	5	0	5	13	12	11	8	3	11	4.045	2.016	2.595	0.00944892	0.0305488	0.3231	0.8488	0.3649	0.3649	TRUE	0.0598	LotjaGi1g1v0039900	Transmembrane protein, putative	IPR009606 (Protein of unknown function DUF1218)	GO:0016020, GO:0016021	AT4G31130.1 keratin-associated protein (DUF1218)	sp|A0A0D2YG10|FUB1_FUSO4 Reducing polyketide synthase FUB1	tr|I3RZY6|I3RZY6_LOTJA Uncharacterized protein
LotjaGi1g1v0040000	1179	1058	786	977	930	600	786	834	962	809	913	840	944	830	1066	841	881	920	1.044	0.063	0.816	0.414563	0.639075	0.0042	0.0174	0.0045	0.0045	TRUE	0.0173	LotjaGi1g1v0040000	Protein hapless 8	N.A.	N.A.	AT5G56250.1 hapless 8	sp|Q9UBT6|POLK_HUMAN DNA polymerase kappa	tr|K7M4L6|K7M4L6_SOYBN Uncharacterized protein
LotjaGi1g1v0040100_LC	0	0	0	0	0	0	0	0	0	0	0	0	0	0	0	0	0	0	1	0	0	1	1	0	56.5992	97	97	TRUE	0.0363	LotjaGi1g1v0040100_LC	Unknown protein	N.A.	N.A.	N.A.	N.A.	N.A.
LotjaGi1g1v0040200	213	255	88	192	174	127	122	137	174	195	102	165	177	176	165	138	159	164	1.024	0.034	0.176	0.860236	1	0.0299	0.0362	0.0301	0.0301	TRUE	0.0863	LotjaGi1g1v0040200	MADS-box transcription factor	IPR002100 (Transcription factor%2C MADS-box), IPR002487 (Transcription factor%2C K-box)	GO:0000977, GO:0003677, GO:0003700, GO:0005634, GO:0006351, GO:0006355, GO:0045944, GO:0046983	AT2G42830.1 K-box region and MADS-box transcription factor family protein	sp|P29385|AGL5_ARATH Agamous-like MADS-box protein AGL5	tr|A0A151RYP3|A0A151RYP3_CAJCA Agamous-like MADS-box protein AGL1
LotjaGi1g1v0040300	536	512	245	484	505	333	395	456	437	391	285	416	513	461	535	460	382	492	1.281	0.357	3.216	0.00130201	0.00556038	0.0091	0.0219	0.0095	0.0095	TRUE	0.0362	LotjaGi1g1v0040300	Secretion-regulating guanine nucleotide exchange factor	IPR029058 (Alpha/Beta hydrolase fold)	GO:0016020, GO:0016021	AT3G58800.1 secretion-regulating guanine nucleotide exchange factor	sp|B9K8N7|TGT_THENN Queuine tRNA-ribosyltransferase	tr|I3SHU9|I3SHU9_LOTJA Uncharacterized protein
LotjaGi1g1v0040400	0	0	0	0	0	0	0	0	0	0	0	0	0	0	0	0	0	0	NA	NA	NA	NA	NA	NA	NA	NA	NA	NA	NA	LotjaGi1g1v0040400	Protodermal factor 1	N.A.	N.A.	AT2G42840.1 protodermal factor 1	sp|Q9S728|PDF1_ARATH Protodermal factor 1	tr|A0A151U278|A0A151U278_CAJCA Uncharacterized protein C1orf170 isogeny family
LotjaGi1g1v0040500	0	0	2	0	0	0	0	0	0	0	2	0	0	0	0	0	0	0	0.381	-1.391	-0.137	0.890807	1	0	78.9114	97	97	TRUE	0.0776	LotjaGi1g1v0040500	Xyloglucan endotransglucosylase/hydrolase	IPR010713 (Xyloglucan endo-transglycosylase%2C C-terminal), IPR013320 (Concanavalin A-like lectin/glucanase domain)	GO:0004553, GO:0005576, GO:0005618, GO:0005975, GO:0006073, GO:0008152, GO:0010411, GO:0016740, GO:0016762, GO:0016787, GO:0016798, GO:0042546, GO:0048046, GO:0071555	AT3G23730.1 xyloglucan endotransglucosylase/hydrolase 16	sp|Q8LG58|XTH16_ARATH Probable xyloglucan endotransglucosylase/hydrolase protein 16	tr|I1JJ51|I1JJ51_SOYBN Xyloglucan endotransglucosylase/hydrolase
LotjaGi1g1v0040600	41	63	44	46	51	21	18	25	33	48	51	40	52	29	24	25	43	32	0.771	-0.375	-1.456	0.145387	0.287964	0.0332	0.0842	0.0356	0.0356	TRUE	0.0226	LotjaGi1g1v0040600	suppressor	N.A.	N.A.	AT4G18070.1 suppressor	sp|Q4FZR5|ACD_RAT Adrenocortical dysplasia protein homolog	tr|I3SF86|I3SF86_LOTJA Uncharacterized protein
LotjaGi1g1v0040700	3311	4409	2503	3400	3077	2139	2286	3326	2701	3370	2908	2925	3123	2960	3099	3356	2976	3134	1.053	0.075	0.674	0.500347	0.730792	0.0118	0.0143	0.0115	0.0115	TRUE	0.0972	LotjaGi1g1v0040700	At1g06530-like protein	N.A.	N.A.	AT1G06530.1 Tropomyosin-like protein	sp|Q9SHJ6|PMD2_ARATH Peroxisomal and mitochondrial division factor 2	tr|I1M6X0|I1M6X0_SOYBN Uncharacterized protein
LotjaGi1g1v0040800_LC	0	0	0	0	0	0	0	0	0	0	0	0	0	0	0	0	0	0	1	0	0	1	1	0	111.503	97	97	TRUE	0.0721	LotjaGi1g1v0040800_LC	Required for respiratory growth protein 8, mitochondrial	N.A.	GO:0000002, GO:0003674, GO:0005739	AT5G48160.1 potyvirus VPg interacting protein (DUF1423)	sp|Q8BPB5|FBLN3_MOUSE EGF-containing fibulin-like extracellular matrix protein 1	tr|A5C4H8|A5C4H8_VITVI Putative uncharacterized protein
LotjaGi1g1v0040900_LC	2	3	6	1	1	4	4	2	2	2	7	1	1	6	5	2	3	4	1.21	0.275	0.376	0.707159	0.92489	0	0.8605	0.1733	0.1733	TRUE	0.0257	LotjaGi1g1v0040900_LC	Cytochrome c oxidase subunit 2	N.A.	GO:0004129, GO:0005507, GO:0005739, GO:0005743, GO:0005751, GO:0016020, GO:0016021, GO:0016491, GO:0022900, GO:0042773, GO:0045277, GO:0046872, GO:0055114, GO:0070469, GO:1902600	AT5G22940.1 glucuronoxylan glucuronosyltransferase, putative	sp|P13508|GLP1_CAEEL Protein glp-1	tr|A0A0E0CWS7|A0A0E0CWS7_9ORYZ Uncharacterized protein
LotjaGi1g1v0041000	2155	2414	1660	2231	2061	1484	1306	2011	1758	1845	1929	1919	2092	2053	1770	2029	1863	1986	1.067	0.094	1.329	0.183867	0.346503	0.0039	0.015	0.0043	0.0043	TRUE	0.0443	LotjaGi1g1v0041000	XAP5 circadian timekeeper	IPR007005 (XAP5 protein)	GO:0005634	AT2G21150.1 XAP5 family protein	sp|Q8H110|XCT_ARATH Protein XAP5 CIRCADIAN TIMEKEEPER	tr|G7LAJ6|G7LAJ6_MEDTR XAP5 circadian timekeeper
LotjaGi1g1v0041100	780	822	614	715	631	457	443	663	636	628	713	615	640	632	601	669	648	636	0.984	-0.023	-0.307	0.758835	0.965258	0.0034	0.0186	0.0038	0.0038	TRUE	0.0221	LotjaGi1g1v0041100	U11/U12 small nuclear ribonucleoprotein 59 kDa protein	IPR031974 (Programmed cell death protein 7)	N.A.	AT2G46200.1 U11/U12 small nuclear ribonucleoprotein	sp|Q8VYD3|U1159_ARATH U11/U12 small nuclear ribonucleoprotein 59 kDa protein	tr|I1LQB6|I1LQB6_SOYBN Uncharacterized protein
LotjaGi1g1v0041200	122	66	115	115	14	23	40	38	100	50	134	99	14	32	54	38	96	34	0.36	-1.472	-4.242	2.21371e-05	0.000155524	0.0949	0.0723	0.0938	0.0938	TRUE	0.0166	LotjaGi1g1v0041200	Transcription factor, putative	N.A.	GO:0046983	AT3G58850.1 phy rapidly regulated 2	sp|Q9LXR7|PAR2_ARATH Transcription factor PAR2	tr|I3SX63|I3SX63_LOTJA Uncharacterized protein
LotjaGi1g1v0041300	3349	3051	1909	2783	2494	1650	1673	2196	2732	2332	2218	2394	2531	2283	2268	2216	2419	2324	0.961	-0.058	-0.551	0.58184	0.812983	0.0093	0.015	0.0101	0.0101	TRUE	0.083	LotjaGi1g1v0041300	Mitogen-activated protein kinase	IPR011009 (Protein kinase-like domain)	GO:0000165, GO:0000166, GO:0004672, GO:0004674, GO:0004707, GO:0005524, GO:0005634, GO:0005737, GO:0006468, GO:0010468, GO:0016301, GO:0016310, GO:0016740	AT2G42880.1 MAP kinase 20	sp|Q5ZCI1|MPK10_ORYSJ Mitogen-activated protein kinase 10	tr|I1N0W7|I1N0W7_SOYBN Mitogen-activated protein kinase
LotjaGi1g1v0041400	2003	1856	1011	1769	1708	1188	1196	1676	1634	1419	1175	1522	1733	1644	1621	1691	1438	1672	1.161	0.216	3.289	0.00100556	0.00444659	0.0029	0.0155	0.0035	0.0035	TRUE	0.0133	LotjaGi1g1v0041400	Crooked neck-like protein 1	IPR011990 (Tetratricopeptide-like helical domain)	GO:0006396	AT5G41770.1 crooked neck protein, putative / cell cycle protein	sp|Q9BZJ0|CRNL1_HUMAN Crooked neck-like protein 1	tr|I1LGA1|I1LGA1_SOYBN Uncharacterized protein
LotjaGi1g1v0041500	1	2	0	2	0	0	0	1	1	2	0	2	0	0	0	1	1	0	0.343	-1.545	-0.794	0.426978	0.651943	0	4.9418	2.2071	2.2071	TRUE	0.0099	LotjaGi1g1v0041500	Glycerol-3-phosphate acyltransferase	IPR002123 (Phospholipid/glycerol acyltransferase)	GO:0008152, GO:0016020, GO:0016021, GO:0016740, GO:0016746	AT1G06520.1 glycerol-3-phosphate acyltransferase 1	sp|Q9SHJ5|GPAT1_ARATH Glycerol-3-phosphate acyltransferase 1	tr|I1M6X4|I1M6X4_SOYBN Uncharacterized protein
LotjaGi1g1v0041600	38	52	46	52	25	17	21	37	31	40	53	45	25	24	28	37	42	28	0.689	-0.537	-1.892	0.0584366	0.139075	0.0428	0.113	0.0463	0.0463	TRUE	0.0254	LotjaGi1g1v0041600	Glucan endo-1,3-beta-glucosidase-like protein 1	IPR012946 (X8 domain)	N.A.	AT2G30933.1 Carbohydrate-binding X8 domain superfamily protein	sp|Q8VYE5|E1312_ARATH Glucan endo-1,3-beta-glucosidase 12	tr|A0A151U235|A0A151U235_CAJCA Glucan endo-1,3-beta-glucosidase-like protein 1
LotjaGi1g1v0041700	4	2	5	6	2	0	0	3	3	2	6	5	2	0	0	3	4	1	0.361	-1.468	-1.493	0.135503	0.272525	0.317	1.3607	0.3938	0.3938	TRUE	0.0281	LotjaGi1g1v0041700	Pentatricopeptide repeat-containing family protein	IPR002885 (Pentatricopeptide repeat), IPR011990 (Tetratricopeptide-like helical domain)	GO:0003723, GO:0004519, GO:0009451, GO:0043231, GO:0090305	AT2G42920.1 Pentatricopeptide repeat (PPR-like) superfamily protein	sp|Q9SJG6|PP200_ARATH Pentatricopeptide repeat-containing protein At2g42920, chloroplastic	tr|V7BBJ9|V7BBJ9_PHAVU Uncharacterized protein
LotjaGi1g1v0041800	0	0	0	0	0	0	0	1	0	0	0	0	0	0	0	1	0	0	2.184	1.127	0.276	0.78245	0.982585	0	8.6853	14.0098	14.0098	TRUE	0.0191	LotjaGi1g1v0041800	AT hook motif DNA-binding family protein	IPR005175 (PPC domain)	GO:0003677, GO:0003680, GO:0003700, GO:0005634, GO:0006351, GO:0006355	AT2G42940.1 Putative AT-hook DNA-binding family protein	sp|Q9SJG4|AHL16_ARATH AT-hook motif nuclear-localized protein 16	tr|A0A0B2PW89|A0A0B2PW89_GLYSO Putative DNA-binding protein ESCAROLA
LotjaGi1g1v0041900_LC	34	1	4	37	14	20	10	39	28	1	5	32	14	28	14	39	16	24	1.455	0.541	0.788	0.430901	0.656326	0.4091	0.263	0.4001	0.4001	TRUE	0.0477	LotjaGi1g1v0041900_LC	Retrovirus-related Pol polyprotein from transposon 297 family	IPR000477 (Reverse transcriptase domain)	N.A.	ATMG00860.1 DNA/RNA polymerases superfamily protein (ChrM)	sp|P04323|POL3_DROME Retrovirus-related Pol polyprotein from transposon 17.6	tr|A0A151R7X5|A0A151R7X5_CAJCA Transposon Ty3-I Gag-Pol polyprotein
LotjaGi1g1v0042000_LC	31	32	31	23	33	20	23	24	25	24	36	20	33	28	31	24	26	29	1.115	0.157	0.474	0.635311	0.861882	0.0648	0.122	0.0684	0.0684	TRUE	0.0805	LotjaGi1g1v0042000_LC	Alpha-galactosidase	N.A.	GO:0003824, GO:0004553, GO:0004557, GO:0005975, GO:0008152, GO:0016787, GO:0016798, GO:0052692	AT4G19080.1 hypothetical protein (DUF594)	sp|Q9FT97|AGAL1_ARATH Alpha-galactosidase 1	tr|A0A072U1H6|A0A072U1H6_MEDTR Alpha-galactosidase
LotjaGi1g1v0042100_LC	8	0	5	1	0	0	2	0	7	0	6	1	0	0	3	0	4	1	0.187	-2.42	-1.622	0.104837	0.222435	0.9871	2.1917	1.0896	1.0896	TRUE	0.0257	LotjaGi1g1v0042100_LC	60 kDa chaperonin	N.A.	GO:0000166, GO:0005524, GO:0005737, GO:0006457, GO:0042026	N.A.	sp|Q93GT8|CH60_COLMA 60 kDa chaperonin	tr|A0A1J3HQD9|A0A1J3HQD9_NOCCA Pentatricopeptide repeat-containing protein, chloroplastic
LotjaGi1g1v0042200	544	704	308	466	413	326	294	467	444	538	358	401	419	451	399	471	435	435	0.997	-0.004	-0.031	0.975532	1	0.0131	0.0207	0.0131	0.0131	TRUE	0.1217	LotjaGi1g1v0042200	Nascent polypeptide associated complex alpha subunit, putative	IPR002715 (Nascent polypeptide-associated complex NAC domain)	GO:0005388, GO:0005854, GO:0016787, GO:0070588, GO:0099132	AT3G49470.1 nascent polypeptide-associated complex subunit alpha-like protein 2	sp|Q94JX9|NACA2_ARATH Nascent polypeptide-associated complex subunit alpha-like protein 2	tr|I3S057|I3S057_LOTJA Uncharacterized protein
LotjaGi1g1v0042300	665	692	470	680	421	335	298	470	543	529	546	585	427	464	404	474	551	442	0.804	-0.315	-3.717	0.000201611	0.00109157	0.0043	0.0203	0.0047	0.0047	TRUE	0.0194	LotjaGi1g1v0042300	Tubulin beta chain	IPR003008 (Tubulin/FtsZ%2C GTPase domain), IPR008280 (Tubulin/FtsZ%2C C-terminal)	GO:0000166, GO:0003924, GO:0005200, GO:0005525, GO:0005874, GO:0007010, GO:0007017	AT3G61650.1 gamma-tubulin	sp|P38557|TBG1_ARATH Tubulin gamma-1 chain	tr|G7L416|G7L416_MEDTR Tubulin gamma chain
LotjaGi1g1v0042400	39	43	22	20	22	16	14	17	32	33	26	17	22	22	19	17	27	20	0.745	-0.425	-1.32	0.1868	0.350578	0.048	0.152	0.0536	0.0536	TRUE	0.0986	LotjaGi1g1v0042400	Potassium channel	IPR011992 (EF-hand domain pair), IPR013099 (Potassium channel domain)	GO:0005267, GO:0006811, GO:0016020, GO:0016021, GO:0071805	AT4G18160.1 Ca2+ activated outward rectifying K+ channel 6	sp|Q9SVV6|KCO6_ARATH Two-pore potassium channel 3	tr|K7KBC7|K7KBC7_SOYBN Uncharacterized protein
LotjaGi1g1v0042500	126	122	99	110	96	94	100	103	103	93	115	95	97	130	136	104	102	117	1.148	0.199	1.085	0.278073	0.475385	0.0216	0.0506	0.0228	0.0228	TRUE	0.0371	LotjaGi1g1v0042500	Type II inositol 3,4-bisphosphate 4-phosphatase	N.A.	N.A.	AT1G06510.1 forkhead-associated domain protein	sp|Q5XJY6|FANCB_MOUSE Fanconi anemia group B protein homolog	tr|A0A151U290|A0A151U290_CAJCA Uncharacterized protein
LotjaGi1g1v0042600	139	247	58	208	284	145	167	222	113	189	67	179	288	201	226	224	137	235	1.701	0.766	4.032	5.52398e-05	0.000350007	0.0289	0.0292	0.0289	0.0289	TRUE	0.0156	LotjaGi1g1v0042600	WRKY family transcription factor	IPR003657 (WRKY domain)	GO:0003677, GO:0003700, GO:0005634, GO:0006351, GO:0006355, GO:0043565	AT4G18170.1 WRKY DNA-binding protein 28	sp|Q8VWJ2|WRK28_ARATH Probable WRKY transcription factor 28	tr|I1M6Y0|I1M6Y0_SOYBN Uncharacterized protein
LotjaGi1g1v0042700	1101	1083	829	1066	752	500	529	690	898	828	963	917	763	692	717	696	902	717	0.797	-0.327	-4.543	5.54951e-06	4.47234e-05	0.0033	0.0178	0.0036	0.0036	TRUE	0.0133	LotjaGi1g1v0042700	Receptor-like protein kinase	IPR011009 (Protein kinase-like domain)	GO:0004672, GO:0005524, GO:0006468, GO:0016020, GO:0016021, GO:0016301, GO:0016310	AT3G59110.1 Protein kinase superfamily protein	sp|Q9SJG2|Y2296_ARATH Probable receptor-like protein kinase At2g42960	tr|A0A0B2S1R0|A0A0B2S1R0_GLYSO Putative receptor-like protein kinase
LotjaGi1g1v0042800	75	95	60	99	69	36	35	54	61	73	70	85	70	50	47	54	72	55	0.775	-0.369	-1.786	0.0740565	0.168652	0.0223	0.0598	0.0242	0.0242	TRUE	0.0324	LotjaGi1g1v0042800	Sucrose-phosphate synthase family protein	IPR012819 (Sucrose phosphate synthase%2C plant)	GO:0005985, GO:0016157, GO:0016740, GO:0016757, GO:0046524	AT1G04920.1 sucrose phosphate synthase 3F	sp|Q8RY24|SPSA3_ARATH Probable sucrose-phosphate synthase 3	tr|A0A1J7IMQ8|A0A1J7IMQ8_LUPAN Uncharacterized protein
LotjaGi1g1v0042900_LC	0	0	0	0	0	0	0	0	0	0	0	0	0	0	0	0	0	0	NA	NA	NA	NA	NA	NA	NA	NA	NA	NA	NA	LotjaGi1g1v0042900_LC	GPCR-type G protein 2	N.A.	N.A.	AT4G27630.2 GPCR-type G protein 2	sp|Q0WQG8|GTG2_ARATH GPCR-type G protein 2	tr|I3TAH3|I3TAH3_LOTJA Uncharacterized protein
LotjaGi1g1v0043000	1962	1685	1490	1695	1505	1241	1371	1688	1601	1288	1731	1458	1527	1717	1859	1703	1520	1702	1.12	0.164	1.705	0.0881958	0.193732	0.008	0.0156	0.0082	0.0082	TRUE	0.0394	LotjaGi1g1v0043000	Conserved oligomeric Golgi complex subunit 5	IPR019465 (Conserved oligomeric Golgi complex subunit 5)	GO:0006891, GO:0017119	AT1G67930.1 Golgi transport complex protein-like protein	sp|Q9UP83|COG5_HUMAN Conserved oligomeric Golgi complex subunit 5	tr|I1JJ41|I1JJ41_SOYBN Uncharacterized protein
LotjaGi1g1v0043100_LC	1	0	0	0	0	0	0	0	1	0	0	0	0	0	0	0	0	0	0.804	-0.315	-0.031	0.975236	1	0	129.375	97	97	TRUE	0.0679	LotjaGi1g1v0043100_LC	FAR1 DNA-binding domain protein	N.A.	GO:0003677, GO:0004491, GO:0055114	AT5G64170.1 dentin sialophosphoprotein-like protein	sp|P11862|GAS2_MOUSE Growth arrest-specific protein 2	tr|A0A0B2RHZ3|A0A0B2RHZ3_GLYSO Uncharacterized protein
LotjaGi1g1v0043200_LC	152	161	110	180	149	57	97	115	124	123	128	155	151	79	131	116	132	119	0.907	-0.141	-0.804	0.421571	0.646508	0.0202	0.0434	0.0212	0.0212	TRUE	0.0406	LotjaGi1g1v0043200_LC	GDSL esterase/lipase family	IPR029058 (Alpha/Beta hydrolase fold)	N.A.	AT5G50890.1 alpha/beta-Hydrolases superfamily protein	sp|Q680C0|GDL62_ARATH GDSL esterase/lipase At4g10955	tr|G7KD41|G7KD41_MEDTR GDSL esterase/lipase plant-like protein
LotjaGi1g1v0043300	205	183	154	134	104	65	68	82	167	140	179	115	106	90	92	83	150	93	0.62	-0.69	-4.504	6.66185e-06	5.2696e-05	0.0118	0.0423	0.0132	0.0132	TRUE	0.0666	LotjaGi1g1v0043300	GDSL esterase/lipase	IPR029058 (Alpha/Beta hydrolase fold)	N.A.	AT5G50890.1 alpha/beta-Hydrolases superfamily protein	sp|Q680C0|GDL62_ARATH GDSL esterase/lipase At4g10955	tr|I1JJ30|I1JJ30_SOYBN Uncharacterized protein
LotjaGi1g1v0043400	0	1	0	1	0	0	0	0	0	1	0	1	0	0	0	0	0	0	0.494	-1.017	-0.331	0.740375	0.951632	7.3472	5.858	7.1031	7.1031	TRUE	0.0218	LotjaGi1g1v0043400	H+-transporting two-sector ATPase, alpha/beta subunit, central region, related	N.A.	N.A.	AT4G29090.1 Ribonuclease H-like superfamily protein	sp|D2HC77|APOA1_AILME Apolipoprotein A-I	tr|G8DCX5|G8DCX5_PHAVU Putative non-LTR retroelement
LotjaGi1g1v0043500_LC	0	2	8	0	0	0	0	3	0	2	9	0	0	0	0	3	3	1	0.297	-1.751	-0.786	0.432112	0.657751	3.6613	5.1049	3.8563	3.8563	TRUE	0.0263	LotjaGi1g1v0043500_LC	LINE-1 reverse transcriptase like	IPR026960 (Reverse transcriptase zinc-binding domain)	N.A.	AT3G25270.1 Ribonuclease H-like superfamily protein	sp|P0C2F6|RNHX1_ARATH Putative ribonuclease H protein At1g65750	tr|A0A151QYZ6|A0A151QYZ6_CAJCA Uncharacterized protein
LotjaGi1g1v0043600	60	104	25	72	52	49	35	52	49	79	29	62	53	68	47	52	55	55	0.985	-0.022	-0.1	0.920527	1	0.0265	0.077	0.0289	0.0289	TRUE	0.0245	LotjaGi1g1v0043600	Transducin/WD40 repeat-like superfamily protein	N.A.	N.A.	AT2G42975.1 myosin-G heavy chain-like protein	sp|A5VJ58|DAPA_LACRD 4-hydroxy-tetrahydrodipicolinate synthase	tr|I1JJ29|I1JJ29_SOYBN Uncharacterized protein
LotjaGi1g1v0043700	19	6	6	8	6	1	1	5	16	5	7	7	6	1	1	5	9	3	0.425	-1.236	-1.549	0.121369	0.249988	0.3851	0.5674	0.3961	0.3961	TRUE	0.0317	LotjaGi1g1v0043700	Cytochrome b561 domain-containing protein	N.A.	GO:0016020, GO:0016021, GO:0055114	AT2G30890.1 Cytochrome b561/ferric reductase transmembrane protein family	sp|O80854|B561L_ARATH Cytochrome b561 domain-containing protein At2g30890	tr|V7BJS7|V7BJS7_PHAVU Uncharacterized protein
LotjaGi1g1v0043800	2447	3237	2050	2966	2541	1833	1805	2428	1996	2474	2382	2551	2579	2536	2447	2450	2351	2503	1.065	0.09	0.878	0.37998	0.600442	0.0096	0.0147	0.0098	0.0098	TRUE	0.0491	LotjaGi1g1v0043800	60S ribosomal protein L18a	IPR023573 (Ribosomal protein 50S-L18Ae/60S-L20/60S-L18A)	GO:0003735, GO:0005840, GO:0006412	AT2G34480.2 Ribosomal protein L18ae/LX family protein	sp|P51418|R18A2_ARATH 60S ribosomal protein L18a-2	tr|I3S059|I3S059_LOTJA 60S ribosomal protein L18a
LotjaGi1g1v0043900	270	254	197	231	223	140	164	225	220	194	229	199	226	194	222	227	210	217	1.04	0.056	0.542	0.587887	0.818721	0.0047	0.0281	0.0055	0.0055	TRUE	0.0402	LotjaGi1g1v0043900	Ribosomal RNA small subunit methyltransferase B	IPR015947 (PUA-like domain), IPR029063 (S-adenosyl-L-methionine-dependent methyltransferase)	GO:0003723, GO:0008168, GO:0016740, GO:0032259	AT1G06560.1 NOL1/NOP2/sun family protein	sp|Q7TS68|NSUN6_MOUSE Putative methyltransferase NSUN6	tr|K7M4N7|K7M4N7_SOYBN Uncharacterized protein
LotjaGi1g1v0044000_LC	20	33	3	28	31	9	9	15	16	25	3	24	31	12	12	15	17	18	1.026	0.037	0.079	0.937195	1	0.1475	0.1818	0.1494	0.1494	TRUE	0.0302	LotjaGi1g1v0044000_LC	Replication A 70 kDa DNA-binding subunit	N.A.	GO:0003676, GO:0003677, GO:0005634, GO:0006260, GO:0006281, GO:0006310, GO:0046872	AT2G26890.1 DNAJ heat shock N-terminal domain-containing protein	sp|F4IVL6|GRV2_ARATH DnaJ homolog subfamily C GRV2	tr|K4BL07|K4BL07_SOLLC Uncharacterized protein
LotjaGi1g1v0044100	1606	1781	1478	3094	4126	3055	3205	3972	1310	1361	1717	2661	4187	4227	4345	4007	1762	4192	2.378	1.25	4.93	8.20319e-07	8.00781e-06	0.0645	0.0144	0.0614	0.0614	TRUE	0.0683	LotjaGi1g1v0044100	4-hydroxyphenylpyruvate dioxygenase	IPR005956 (4-hydroxyphenylpyruvate dioxygenase), IPR029068 (Glyoxalase/Bleomycin resistance protein/Dihydroxybiphenyl dioxygenase)	GO:0003868, GO:0009072, GO:0016701, GO:0046872, GO:0055114	AT1G06570.1 4-hydroxyphenylpyruvate dioxygenase	sp|P93836|HPPD_ARATH 4-hydroxyphenylpyruvate dioxygenase	tr|A0A0L9UUC5|A0A0L9UUC5_PHAAN 4-hydroxyphenylpyruvate dioxygenase
LotjaGi1g1v0044200	210	213	157	205	151	120	145	163	171	163	182	176	153	166	197	164	173	170	0.979	-0.03	-0.301	0.763177	0.968273	0	0.0344	0.0038	0.0038	TRUE	0.0129	LotjaGi1g1v0044200	Anaphase-promoting complex subunit 5	IPR026000 (Anaphase-promoting complex subunit 5)	N.A.	AT1G06590.1 anaphase-promoting complex subunit	sp|Q8H1U4|APC5_ARATH Anaphase-promoting complex subunit 5	tr|V7B6H8|V7B6H8_PHAVU Uncharacterized protein
LotjaGi1g1v0044300_LC	89	126	49	98	70	45	35	53	73	96	57	84	71	62	47	53	78	58	0.75	-0.414	-2.303	0.0212594	0.0603118	0.013	0.0603	0.0154	0.0154	TRUE	0.0207	LotjaGi1g1v0044300_LC	zinc finger B-box protein	N.A.	N.A.	AT4G25030.1 Serine/Threonine-kinase	sp|A2BVK7|CHLN_PROM5 Light-independent protochlorophyllide reductase subunit N	tr|A0A0B2QAW2|A0A0B2QAW2_GLYSO Uncharacterized protein
LotjaGi1g1v0044400	1584	1652	1122	1497	1212	914	935	1245	1292	1263	1304	1288	1230	1265	1267	1256	1287	1254	0.975	-0.036	-0.744	0.456633	0.685763	0.0012	0.0162	0.0015	0.0015	TRUE	0.0045	LotjaGi1g1v0044400	Pleckstrin-like (PH) domain protein	IPR011993 (PH domain-like)	GO:0009505, GO:0042742	AT2G30880.1 Pleckstrin homology (PH) domain-containing protein	sp|Q7SYB5|DEFI6_DANRE Differentially expressed in FDCP 6 homolog	tr|I1JJ22|I1JJ22_SOYBN Uncharacterized protein
LotjaGi1g1v0044500	219	168	77	197	667	487	597	514	179	128	89	169	677	674	809	519	141	670	4.713	2.237	9.6	8.02182e-22	3.99559e-20	0.0497	0.0197	0.0481	0.0481	TRUE	0.0094	LotjaGi1g1v0044500	NAC domain-containing protein, putative	IPR003441 (NAC domain)	GO:0003677, GO:0005634, GO:0006351, GO:0006355	AT2G43000.1 NAC domain containing protein 42	sp|Q9SK55|NAC42_ARATH Transcription factor JUNGBRUNNEN 1	tr|G7K3B6|G7K3B6_MEDTR Transcription factor jungbrunnen-like protein
LotjaGi1g1v0044600_LC	9	7	0	0	5	6	5	6	7	5	0	0	5	8	7	6	3	6	1.922	0.943	1.412	0.15803	0.30757	0.1422	0.9007	0.206	0.206	TRUE	0.0224	LotjaGi1g1v0044600_LC	Resistance protein, putative	N.A.	N.A.	AT5G03100.1 F-box/RNI-like superfamily protein	sp|C1G3Q0|MTNB_PARBD Methylthioribulose-1-phosphate dehydratase	tr|K7KBB2|K7KBB2_SOYBN Uncharacterized protein
LotjaGi1g1v0044700_LC	0	0	0	0	0	0	0	0	0	0	0	0	0	0	0	0	0	0	1	0	0	1	1	0	363.225	97	97	TRUE	0.0276	LotjaGi1g1v0044700_LC	Disease resistance protein (TIR-NBS-LRR class)	IPR002182 (NB-ARC), IPR027417 (P-loop containing nucleoside triphosphate hydrolase)	GO:0007165, GO:0043531	AT1G27170.1 transmembrane receptors / ATP binding protein	sp|Q9FI14|TAO1_ARATH Disease resistance protein TAO1	tr|V7B984|V7B984_PHAVU Uncharacterized protein
LotjaGi1g1v0044800	3	7	4	11	3	8	2	5	2	5	5	9	3	11	3	5	5	6	0.979	-0.031	-0.043	0.965321	1	0.2835	0.5449	0.2983	0.2983	TRUE	0.0279	LotjaGi1g1v0044800	Disease resistance protein (TIR-NBS-LRR class)	IPR000157 (Toll/interleukin-1 receptor homology (TIR) domain)	GO:0007165, GO:0043531	AT5G36930.1 Disease resistance protein (TIR-NBS-LRR class) family	sp|Q40392|TMVRN_NICGU TMV resistance protein N	tr|K7KBB2|K7KBB2_SOYBN Uncharacterized protein
LotjaGi1g1v0044900_LC	0	1	0	0	1	0	0	1	0	1	0	0	1	0	0	1	0	0	2.111	1.078	0.47	0.638225	0.864405	0	6.8356	3.1052	3.1052	TRUE	0.0405	LotjaGi1g1v0044900_LC	Elongation factor 4	N.A.	GO:0000166, GO:0003924, GO:0005525, GO:0005886, GO:0006412, GO:0016020, GO:0016787	AT2G32460.1 myb domain protein 101	sp|B1H158|FEN1_XENTR Flap endonuclease 1	tr|A0A0L9UVI1|A0A0L9UVI1_PHAAN Uncharacterized protein
LotjaGi1g1v0045000_LC	244	173	164	232	160	103	128	135	199	132	191	200	162	143	174	136	180	154	0.853	-0.229	-1.469	0.141868	0.282358	0.0165	0.033	0.0171	0.0171	TRUE	0.0487	LotjaGi1g1v0045000_LC	Disease resistance protein (TIR-NBS-LRR class)	IPR000157 (Toll/interleukin-1 receptor homology (TIR) domain), IPR002182 (NB-ARC), IPR027417 (P-loop containing nucleoside triphosphate hydrolase)	GO:0007165, GO:0043531	AT5G17680.1 disease resistance protein (TIR-NBS-LRR class)	sp|Q40392|TMVRN_NICGU TMV resistance protein N	tr|G7K3B3|G7K3B3_MEDTR Disease resistance protein (TIR-NBS-LRR class)
LotjaGi1g1v0045100	920	713	617	815	490	323	365	423	751	545	717	701	497	447	495	427	678	466	0.688	-0.54	-3.782	0.000155757	0.000870578	0.0176	0.02	0.0176	0.0176	TRUE	0.016	LotjaGi1g1v0045100	Disease resistance protein (TIR-NBS-LRR class)	IPR000157 (Toll/interleukin-1 receptor homology (TIR) domain), IPR002182 (NB-ARC), IPR027417 (P-loop containing nucleoside triphosphate hydrolase), IPR032675 (Leucine-rich repeat domain%2C L domain-like)	GO:0007165, GO:0043531	AT5G17680.1 disease resistance protein (TIR-NBS-LRR class)	sp|Q40392|TMVRN_NICGU TMV resistance protein N	tr|A0A0B2S2J6|A0A0B2S2J6_GLYSO TMV resistance protein N
LotjaGi1g1v0045200_LC	33	63	15	37	49	26	12	28	27	48	17	32	50	36	16	28	31	32	1.041	0.059	0.202	0.840155	1	0.0448	0.1298	0.0491	0.0491	TRUE	0.0285	LotjaGi1g1v0045200_LC	Inositol 1,4,5-trisphosphate receptor type 1	N.A.	GO:0005216, GO:0005220, GO:0005262, GO:0005509, GO:0005515, GO:0005635, GO:0005737, GO:0005783, GO:0005789, GO:0005886, GO:0006811, GO:0006816, GO:0006915, GO:0007204, GO:0008022, GO:0014069, GO:0015278, GO:0016020, GO:0016021, GO:0016529, GO:0019903, GO:0030425, GO:0030658, GO:0030667, GO:0031410, GO:0032991, GO:0035091, GO:0042802, GO:0043025, GO:0043231, GO:0044877, GO:0045121, GO:0048016, GO:…	N.A.	sp|Q5HYA8|MKS3_HUMAN Meckelin	N.A.
LotjaGi1g1v0045300	1246	1108	912	1045	3946	3649	3240	4820	1017	847	1060	899	4005	5049	4392	4863	956	4577	4.794	2.261	18.885	1.50703e-79	7.32827e-77	0.0125	0.0157	0.0132	0.0132	TRUE	0.0073	LotjaGi1g1v0045300	Glycosyltransferase	IPR002213 (UDP-glucuronosyl/UDP-glucosyltransferase)	GO:0008152, GO:0016740, GO:0016757, GO:0016758	AT2G15490.3 UDP-glycosyltransferase 73B4	sp|D4Q9Z4|SGT2_SOYBN Soyasapogenol B glucuronide galactosyltransferase	tr|A0A172J2D3|A0A172J2D3_PUEML Glycosyltransferase
LotjaGi1g1v0045400_LC	0	0	0	0	0	0	0	0	0	0	0	0	0	0	0	0	0	0	1	0	0	1	1	97	41.6894	97	97	TRUE	0.1832	LotjaGi1g1v0045400_LC	Protoheme IX farnesyltransferase	N.A.	GO:0005886, GO:0006783, GO:0008495, GO:0016020, GO:0016021, GO:0016740, GO:0016765, GO:0048034	AT5G11150.1 vesicle-associated membrane protein 713	sp|P57638|AMIB_BUCAI Putative N-acetylmuramoyl-L-alanine amidase	N.A.
LotjaGi1g1v0045500	31	59	15	56	34	12	12	16	25	45	17	48	35	17	16	16	34	21	0.615	-0.7	-1.766	0.0773536	0.174732	0.1066	0.1782	0.11	0.11	TRUE	0.0228	LotjaGi1g1v0045500	Glutathione S-transferase	IPR010987 (Glutathione S-transferase%2C C-terminal-like), IPR012336 (Thioredoxin-like fold)	GO:0016740	AT2G30860.1 glutathione S-transferase PHI 9	sp|O80852|GSTF9_ARATH Glutathione S-transferase F9	tr|I3SZ71|I3SZ71_LOTJA Uncharacterized protein
LotjaGi1g1v0045600	2195	2367	1411	1606	2634	2138	2256	2531	1791	1809	1639	1381	2673	2958	3058	2553	1655	2810	1.698	0.764	3.461	0.000538964	0.002575	0.0479	0.0143	0.0463	0.0463	TRUE	0.0138	LotjaGi1g1v0045600	Glycosyltransferase	IPR002213 (UDP-glucuronosyl/UDP-glucosyltransferase)	GO:0008152, GO:0016740, GO:0016757, GO:0016758	AT2G15480.2 UDP-glucosyl transferase 73B5	sp|D4Q9Z4|SGT2_SOYBN Soyasapogenol B glucuronide galactosyltransferase	tr|A6XNC7|A6XNC7_MEDTR Glycosyltransferase
LotjaGi1g1v0045700	33	41	51	68	24	24	20	19	27	31	59	58	24	33	27	19	44	26	0.589	-0.763	-2.19	0.02853	0.0768856	0.0815	0.1168	0.0833	0.0833	TRUE	0.0135	LotjaGi1g1v0045700	Aspartyl/glutamyl-tRNA(Asn/Gln) amidotransferase subunit B, putative isoform 2	N.A.	GO:0016740	AT1G06660.1 aspartyl/glutamyl-tRNA(Asn/Gln) amidotransferase subunit	sp|F4IDQ5|JASON_ARATH Protein JASON	tr|A0A151QXA3|A0A151QXA3_CAJCA Uncharacterized protein
LotjaGi1g1v0045800	807	574	430	651	595	377	397	536	658	439	500	560	604	522	538	541	539	551	1.023	0.032	0.26	0.794761	0.990532	0.0126	0.0203	0.0128	0.0128	TRUE	0.0184	LotjaGi1g1v0045800	Regulatory protein NPR1	IPR011333 (SKP1/BTB/POZ domain), IPR020683 (Ankyrin repeat-containing domain), IPR021094 (NPR1/NIM1-like%2C C-terminal), IPR024228 (Regulatory protein NPR%2C central domain)	N.A.	AT5G45110.1 NPR1-like protein 3	sp|Q0JJ01|NPR2_ORYSJ BTB/POZ domain and ankyrin repeat-containing protein NPR2	tr|I1M705|I1M705_SOYBN Uncharacterized protein
LotjaGi1g1v0045900	121	151	115	191	246	166	150	212	99	115	134	164	250	230	203	214	128	224	1.754	0.81	3.267	0.00108637	0.00475844	0.0539	0.0323	0.053	0.053	TRUE	0.0726	LotjaGi1g1v0045900	Cytidylate kinase	IPR027417 (P-loop containing nucleoside triphosphate hydrolase)	GO:0016301, GO:0016310	AT1G13870.1 KTI12-like, chromatin associated protein	sp|P9WLN2|Y2004_MYCTO Uncharacterized protein MT2060	tr|A0A0L9UV13|A0A0L9UV13_PHAAN Uncharacterized protein
LotjaGi1g1v0046000_LC	932	1417	788	1114	909	726	835	868	760	1083	916	958	923	1005	1132	876	929	984	1.057	0.08	0.726	0.46812	0.698516	0.0103	0.0169	0.0105	0.0105	TRUE	0.058	LotjaGi1g1v0046000_LC	associated molecule with the SH3 domain of STAM 2	N.A.	N.A.	AT2G34960.1 cationic amino acid transporter 5	sp|Q6FT93|UTP10_CANGA U3 small nucleolar RNA-associated protein 10	tr|A0A166AMF0|A0A166AMF0_DAUCA Uncharacterized protein
LotjaGi1g1v0046100_LC	1	0	0	1	1	0	0	0	1	0	0	1	1	0	0	0	0	0	0.799	-0.323	-0.136	0.891919	1	0	5.9355	3.4996	3.4996	TRUE	0.0256	LotjaGi1g1v0046100_LC	BTB/POZ domain and ankyrin repeat-containing protein NPR1	IPR011333 (SKP1/BTB/POZ domain)	GO:0005515, GO:0005634, GO:0005737, GO:0006952, GO:0042742, GO:0050832, GO:0080027	AT5G45110.1 NPR1-like protein 3	sp|Q8L746|NPR3_ARATH Regulatory protein NPR3	tr|I1JJ13|I1JJ13_SOYBN Uncharacterized protein
LotjaGi1g1v0046200_LC	0	2	0	0	3	2	0	0	0	2	0	0	3	3	0	0	0	2	3.365	1.751	1.095	0.273324	0.469579	0	3.5209	1.0938	1.0938	TRUE	0.0342	LotjaGi1g1v0046200_LC	Receptor-like kinase	N.A.	GO:0004672, GO:0005524, GO:0006468, GO:0016301, GO:0016310, GO:0030247	AT1G52640.1 Pentatricopeptide repeat (PPR) superfamily protein	sp|Q54WB8|Y6021_DICDI Putative uncharacterized protein DDB_G0279765	tr|B9RQ90|B9RQ90_RICCO Nodulation receptor kinase, putative
LotjaGi1g1v0046300	601	799	406	625	712	512	532	651	490	611	472	538	723	708	721	657	528	702	1.327	0.408	4.648	3.35601e-06	2.83772e-05	0.0053	0.0199	0.0057	0.0057	TRUE	0.0285	LotjaGi1g1v0046300	Transmembrane protein 56	IPR006634 (TRAM/LAG1/CLN8 homology domain)	GO:0016020, GO:0016021	AT4G19645.1 TRAM, LAG1 and CLN8 (TLC) lipid-sensing domain containing protein	sp|Q6PGS5|TM56B_XENLA Transmembrane protein 56-B	tr|I1M706|I1M706_SOYBN Uncharacterized protein
LotjaGi1g1v0046400	1594	1377	943	1510	1203	828	1021	1252	1300	1052	1096	1299	1221	1146	1384	1263	1187	1254	1.055	0.078	1.07	0.284768	0.48432	0.0036	0.0162	0.0042	0.0042	TRUE	0.013	LotjaGi1g1v0046400	ATP-dependent RNA helicase, putative	IPR001374 (R3H domain), IPR001650 (Helicase%2C C-terminal), IPR007502 (Helicase-associated domain), IPR011545 (DEAD/DEAH box helicase domain), IPR011709 (Domain of unknown function DUF1605), IPR020683 (Ankyrin repeat-containing domain), IPR027417 (P-loop containing nucleoside triphosphate hydrolase)	GO:0000166, GO:0003676, GO:0004386, GO:0005524, GO:0016787	AT2G30800.1 helicase in vascular tissue and tapetum	sp|F4INY4|HVT1_ARATH DExH-box ATP-dependent RNA helicase DExH6	tr|K7KB99|K7KB99_SOYBN Uncharacterized protein
LotjaGi1g1v0046500	4774	4378	3333	4350	3867	3139	3166	3889	3895	3346	3873	3742	3924	4343	4292	3924	3714	4121	1.109	0.149	3.447	0.000567262	0.0026922	0.0012	0.0143	0.0015	0.0015	TRUE	0.0043	LotjaGi1g1v0046500	WD-repeat protein, putative	IPR017986 (WD40-repeat-containing domain)	N.A.	AT5G08560.1 transducin family protein / WD-40 repeat family protein	sp|Q28D01|WDR26_XENTR WD repeat-containing protein 26	tr|A0A151U202|A0A151U202_CAJCA WD repeat-containing protein 26
LotjaGi1g1v0046600	699	963	541	539	477	346	300	443	570	736	629	464	484	479	407	447	600	454	0.758	-0.401	-2.796	0.00517303	0.0181747	0.0176	0.0204	0.0177	0.0177	TRUE	0.0234	LotjaGi1g1v0046600	Oxygen-evolving enhancer protein 2-1, chloroplastic	IPR002683 (PsbP family)	GO:0005509, GO:0009523, GO:0009654, GO:0015979, GO:0019898	AT1G06680.1 photosystem II subunit P-1	sp|Q7DM39|PSBP1_TOBAC Oxygen-evolving enhancer protein 2-1, chloroplastic	tr|A0A151U238|A0A151U238_CAJCA Uncharacterized protein
LotjaGi1g1v0046700	1346	1423	793	1496	704	550	571	800	1098	1088	921	1287	714	761	774	807	1098	764	0.695	-0.525	-3.906	9.37283e-05	0.000559356	0.0161	0.0173	0.0161	0.0161	TRUE	0.1203	LotjaGi1g1v0046700	Reticulon-like protein	IPR003388 (Reticulon)	GO:0005783, GO:0005789, GO:0016020, GO:0016021	AT3G10260.3 Reticulon family protein	sp|Q9SS37|RTNLH_ARATH Reticulon-like protein B8	tr|I3S2R9|I3S2R9_LOTJA Reticulon-like protein
LotjaGi1g1v0046800_LC	2	0	0	0	0	0	0	0	2	0	0	0	0	0	0	0	0	0	0.494	-1.018	-0.1	0.92004	1	0	35.7878	97	97	TRUE	0.0665	LotjaGi1g1v0046800_LC	N-alpha-acetyltransferase 15, NatA auxiliary subunit	N.A.	GO:0016740	AT1G80410.1 tetratricopeptide repeat (TPR)-containing protein	sp|Q0II64|SUN3_BOVIN SUN domain-containing protein 3	tr|I3SZZ2|I3SZZ2_LOTJA Uncharacterized protein
LotjaGi1g1v0046900	1564	1480	898	1394	1118	854	843	1035	1276	1131	1043	1199	1135	1182	1143	1044	1162	1126	0.966	-0.05	-0.772	0.440049	0.66665	0.0029	0.0167	0.0032	0.0032	TRUE	0.0096	LotjaGi1g1v0046900	Amine oxidase, putative	IPR002937 (Amine oxidase), IPR023753 (FAD/NAD(P)-binding domain)	GO:0016491, GO:0055114	AT2G43020.1 polyamine oxidase 2	sp|Q9SKX5|PAO2_ARATH Probable polyamine oxidase 2	tr|G7KD02|G7KD02_MEDTR Polyamine oxidase-like protein
LotjaGi1g1v0047000	275	223	178	200	45	21	34	73	224	170	207	172	46	29	46	74	193	49	0.253	-1.981	-5.917	3.28375e-09	5.00057e-08	0.0977	0.0317	0.0933	0.0933	TRUE	0.0634	LotjaGi1g1v0047000	Protein DETOXIFICATION	IPR002528 (Multi antimicrobial extrusion protein)	GO:0006855, GO:0015238, GO:0015297, GO:0016020, GO:0016021, GO:0055085	AT3G59030.1 MATE efflux family protein	sp|Q9LYT3|DTX41_ARATH Protein DETOXIFICATION 41	tr|A0A151U1Z5|A0A151U1Z5_CAJCA Protein DETOXIFICATION
LotjaGi1g1v0047100	46	38	38	103	7	0	0	11	38	29	44	89	7	0	0	11	50	4	0.1	-3.318	-6.421	1.35071e-10	2.5562e-09	0.1326	0.0938	0.13	0.13	TRUE	0.0938	LotjaGi1g1v0047100	Protein DETOXIFICATION	IPR002528 (Multi antimicrobial extrusion protein)	GO:0006855, GO:0015238, GO:0015297, GO:0016020, GO:0016021, GO:0055085	AT3G59030.1 MATE efflux family protein	sp|Q9LYT3|DTX41_ARATH Protein DETOXIFICATION 41	tr|A0A151U1Z5|A0A151U1Z5_CAJCA Protein DETOXIFICATION
LotjaGi1g1v0047200	269	175	148	240	35	35	12	66	219	134	172	206	36	48	16	67	183	42	0.229	-2.125	-5.157	2.51079e-07	2.72239e-06	0.1562	0.0327	0.1466	0.1466	TRUE	0.0693	LotjaGi1g1v0047200	Protein DETOXIFICATION	IPR002528 (Multi antimicrobial extrusion protein)	GO:0006855, GO:0015238, GO:0015297, GO:0016020, GO:0016021, GO:0055085	AT3G59030.1 MATE efflux family protein	sp|Q9LYT3|DTX41_ARATH Protein DETOXIFICATION 41	tr|A0A151U1Z5|A0A151U1Z5_CAJCA Protein DETOXIFICATION
LotjaGi1g1v0047300	1484	1242	753	1363	1330	789	980	1210	1211	949	875	1172	1350	1092	1329	1221	1052	1248	1.185	0.245	2.436	0.0148501	0.0446139	0.0081	0.0161	0.0088	0.0088	TRUE	0.0583	LotjaGi1g1v0047300	Maternal effect embryo arrest protein	N.A.	N.A.	AT2G34780.1 maternal effect embryo arrest 22	sp|Q18053|HLH26_CAEEL Helix-loop-helix protein 26	tr|A0A151U1X1|A0A151U1X1_CAJCA Uncharacterized protein
LotjaGi1g1v0047400	1683	1556	1397	1614	1211	794	896	1208	1373	1189	1623	1388	1229	1099	1215	1219	1393	1190	0.856	-0.225	-2.446	0.0144572	0.0436468	0.0069	0.0157	0.0073	0.0073	TRUE	0.0209	LotjaGi1g1v0047400	Auxin response factor	IPR010525 (Auxin response factor), IPR015300 (DNA-binding pseudobarrel domain), IPR033389 (AUX/IAA domain)	GO:0003677, GO:0005634, GO:0006351, GO:0006355, GO:0009725, GO:0009734	AT5G37020.1 auxin response factor 8	sp|Q653U3|ARFQ_ORYSJ Auxin response factor 17	tr|V7B6L0|V7B6L0_PHAVU Auxin response factor
LotjaGi1g1v0047500_LC	16	9	0	8	4	1	1	1	13	7	0	7	4	1	1	1	7	2	0.29	-1.784	-2.364	0.0180901	0.0526963	0.1385	0.9151	0.193	0.193	TRUE	0.0467	LotjaGi1g1v0047500_LC	F-box protein interaction domain protein	IPR017451 (F-box associated interaction domain)	N.A.	AT1G32600.1 F-box associated ubiquitination effector family protein	sp|Q8GXC7|FBK50_ARATH F-box/kelch-repeat protein At3g06240	tr|A0A1J7GD53|A0A1J7GD53_LUPAN Uncharacterized protein
LotjaGi1g1v0047600	92	128	115	138	75	47	63	81	75	98	134	119	76	65	85	82	106	77	0.737	-0.44	-3.122	0.00179468	0.00732115	0.0049	0.0485	0.0073	0.0073	TRUE	0.0226	LotjaGi1g1v0047600	Pentatricopeptide repeat (PPR) superfamily protein	IPR012349 (FMN-binding split barrel)	N.A.	AT3G59300.3 Pentatricopeptide repeat (PPR) superfamily protein	sp|Q0WMN5|Y3913_ARATH Uncharacterized protein At3g49140	tr|G7KCZ0|G7KCZ0_MEDTR PPR superfamily protein
LotjaGi1g1v0047700	1627	1272	1025	1300	1372	1082	946	1638	1327	972	1191	1118	1392	1497	1282	1653	1152	1456	1.266	0.34	4.051	5.10954e-05	0.00032656	0.0057	0.0167	0.006	0.006	TRUE	0.011	LotjaGi1g1v0047700	N-acetyl-D-glucosamine kinase-like protein	IPR002731 (ATPase%2C BadF/BadG/BcrA/BcrD type)	GO:0016301, GO:0016310	AT1G30540.1 Actin-like ATPase superfamily protein	sp|Q54PM7|NAGK_DICDI N-acetyl-D-glucosamine kinase	tr|G7KCY6|G7KCY6_MEDTR N-acetyl-D-glucosamine kinase-like protein
LotjaGi1g1v0047800	4548	5811	3244	4714	4177	2883	3080	4045	3710	4441	3769	4055	4239	3989	4175	4081	3994	4121	1.032	0.045	0.729	0.466145	0.696221	0.0031	0.0142	0.0034	0.0034	TRUE	0.0077	LotjaGi1g1v0047800	ATP-dependent RNA helicase	IPR001650 (Helicase%2C C-terminal), IPR011545 (DEAD/DEAH box helicase domain), IPR027417 (P-loop containing nucleoside triphosphate hydrolase)	GO:0003676, GO:0003723, GO:0004386, GO:0005524, GO:0005634, GO:0008270	AT3G22330.1 putative mitochondrial RNA helicase 2	sp|Q9LUW5|RH53_ARATH DEAD-box ATP-dependent RNA helicase 53	tr|A0A0B2PWD8|A0A0B2PWD8_GLYSO DEAD-box ATP-dependent RNA helicase 9
LotjaGi1g1v0047900_LC	0	0	0	0	2	0	1	1	0	0	0	0	2	0	1	1	0	1	6.739	2.753	0.557	0.57755	0.80888	0	10.1014	21.9383	21.9383	TRUE	0.042	LotjaGi1g1v0047900_LC	Leucine-rich repeat receptor-like protein kinase family protein	IPR001611 (Leucine-rich repeat)	N.A.	AT5G25910.1 receptor like protein 52	sp|Q9C9H7|RLP12_ARATH Receptor-like protein 12	tr|G7KCP3|G7KCP3_MEDTR Receptor-like protein
LotjaGi1g1v0048000	666	749	535	738	690	552	501	661	543	572	622	635	700	764	679	667	593	702	1.185	0.245	1.982	0.0475169	0.117532	0.0121	0.0191	0.013	0.013	TRUE	0.0141	LotjaGi1g1v0048000	Non-specific serine/threonine protein kinase	IPR001611 (Leucine-rich repeat), IPR011009 (Protein kinase-like domain), IPR032675 (Leucine-rich repeat domain%2C L domain-like)	GO:0004672, GO:0005524, GO:0006468, GO:0016020, GO:0016021	AT4G20270.1 Leucine-rich receptor-like protein kinase family protein	sp|O65440|BAME3_ARATH Leucine-rich repeat receptor-like serine/threonine-protein kinase BAM3	tr|I1M732|I1M732_SOYBN Non-specific serine/threonine protein kinase
LotjaGi1g1v0048100	4179	2396	1656	3495	3927	2579	2933	3577	3409	1831	1924	3006	3985	3568	3976	3609	2542	3784	1.488	0.573	4.754	1.99577e-06	1.77272e-05	0.0129	0.0144	0.0136	0.0136	TRUE	0.0402	LotjaGi1g1v0048100	Chromodomain helicase-DNA-binding protein	IPR000330 (SNF2-related%2C N-terminal domain), IPR001650 (Helicase%2C C-terminal), IPR016197 (Chromo domain-like), IPR025260 (Domain of unknown function DUF4208), IPR027417 (P-loop containing nucleoside triphosphate hydrolase)	GO:0003677, GO:0004386, GO:0005524, GO:0005634	AT2G13370.1 chromatin remodeling 5	sp|F4IV99|CHR5_ARATH Protein CHROMATIN REMODELING 5	tr|I1JIZ0|I1JIZ0_SOYBN Uncharacterized protein
LotjaGi1g1v0048200	1643	1582	1467	1589	1341	1166	1099	1553	1340	1209	1705	1367	1361	1613	1490	1567	1405	1508	1.075	0.104	1.219	0.222886	0.402429	0.0058	0.0157	0.0063	0.0063	TRUE	0.0181	LotjaGi1g1v0048200	Alanine:glyoxylate aminotransferase	IPR015424 (Pyridoxal phosphate-dependent transferase)	GO:0003824, GO:0008483, GO:0016740	AT2G13360.1 alanine:glyoxylate aminotransferase	sp|Q56YA5|SGAT_ARATH Serine--glyoxylate aminotransferase	tr|A0A1J7HP55|A0A1J7HP55_LUPAN Uncharacterized protein
LotjaGi1g1v0048300_LC	365	515	299	405	262	138	215	252	298	394	347	348	266	191	291	254	347	250	0.724	-0.466	-3.692	0.000222275	0.00119064	0.0112	0.0259	0.0117	0.0117	TRUE	0.0224	LotjaGi1g1v0048300_LC	LOB domain family protein	IPR004883 (Lateral organ boundaries%2C LOB), IPR011333 (SKP1/BTB/POZ domain), IPR016072 (SKP1 component%2C dimerisation)	N.A.	AT2G25700.1 SKP1-like 3	sp|Q9SL93|ASK3_ARATH SKP1-like protein 3	tr|I3SSE0|I3SSE0_LOTJA Uncharacterized protein
LotjaGi1g1v0048400	733	687	510	654	551	406	465	562	598	525	593	563	559	562	630	567	570	580	1.018	0.025	0.285	0.775371	0.977605	0.0052	0.0204	0.0057	0.0057	TRUE	0.0258	LotjaGi1g1v0048400	magnesium transporter NIPA (DUF803)	IPR008521 (Magnesium transporter NIPA)	N.A.	AT1G34470.1 magnesium transporter, putative (DUF803)	sp|Q9LNK7|NIPA3_ARATH Probable magnesium transporter NIPA3	tr|I1M734|I1M734_SOYBN Probable magnesium transporter
LotjaGi1g1v0048500_LC	184	353	122	149	173	76	111	136	150	270	142	128	176	105	150	137	172	142	0.823	-0.28	-1.332	0.183008	0.34529	0.0358	0.0365	0.0358	0.0358	TRUE	0.037	LotjaGi1g1v0048500_LC	Retrotransposon protein, putative, Ty3-gypsy subclass	IPR000477 (Reverse transcriptase domain), IPR012337 (Ribonuclease H-like domain), IPR016197 (Chromo domain-like), IPR021109 (Aspartic peptidase domain)	GO:0003676, GO:0004190, GO:0006508, GO:0008270, GO:0015074	ATMG00860.1 DNA/RNA polymerases superfamily protein (ChrM)	sp|Q99315|YG31B_YEAST Transposon Ty3-G Gag-Pol polyprotein	tr|B5U9W0|B5U9W0_LOTJA Putative uncharacterized protein
LotjaGi1g1v0048600	1426	1947	1276	1518	1399	1081	993	1450	1163	1488	1483	1306	1420	1496	1346	1463	1360	1431	1.053	0.074	0.69	0.490125	0.721024	0.0107	0.0157	0.0104	0.0104	TRUE	0.0824	LotjaGi1g1v0048600	Fission 1 protein	IPR011990 (Tetratricopeptide-like helical domain), IPR028058 (Fis1%2C N-terminal tetratricopeptide repeat), IPR028061 (Fis1%2C C-terminal tetratricopeptide repeat)	GO:0000266, GO:0005739, GO:0005741, GO:0016020, GO:0016021, GO:0016559	AT3G57090.1 Tetratricopeptide repeat (TPR)-like superfamily protein	sp|Q9M1J1|FIS1A_ARATH Mitochondrial fission 1 protein A	tr|I3SYU6|I3SYU6_LOTJA Uncharacterized protein
LotjaGi1g1v0048700	377	532	344	402	277	217	210	295	308	407	400	346	281	300	285	298	365	291	0.799	-0.324	-3.629	0.00028471	0.00147736	0.0038	0.0235	0.0044	0.0044	TRUE	0.0145	LotjaGi1g1v0048700	Protein PATRONUS 1	N.A.	GO:0005634, GO:0005730, GO:0005737, GO:0007049, GO:0007059, GO:0007346, GO:0034096, GO:0051301, GO:0051321, GO:2000711	AT5G12360.1 hypothetical protein	sp|Q94CK6|PANS2_ARATH Protein PATRONUS 2	tr|I3S1K7|I3S1K7_LOTJA Uncharacterized protein
LotjaGi1g1v0048800	44	18	36	26	8	9	10	20	36	14	42	22	8	12	14	20	28	14	0.489	-1.031	-3.173	0.00150822	0.00630125	0.0394	0.0918	0.0426	0.0426	TRUE	0.0284	LotjaGi1g1v0048800	Pectin lyase-like superfamily protein, putative	IPR000743 (Glycoside hydrolase%2C family 28), IPR011050 (Pectin lyase fold/virulence factor)	GO:0004650, GO:0005576, GO:0005975, GO:0008152, GO:0009901, GO:0010047, GO:0016787, GO:0016798, GO:0016829, GO:0045490, GO:0048235, GO:0071555	AT3G07970.1 Pectin lyase-like superfamily protein	sp|P35336|PGLR_ACTDE Polygalacturonase	tr|G7IGR9|G7IGR9_MEDTR Polygalacturonase
LotjaGi1g1v0048900	1230	1275	852	1206	1059	701	653	997	1003	974	990	1037	1075	970	885	1006	1001	984	0.985	-0.022	-0.33	0.741225	0.952425	0.003	0.0167	0.0032	0.0032	TRUE	0.012	LotjaGi1g1v0048900	GTPase obg	IPR016496 (GTPase HflX), IPR025121 (GTPase HflX%2C N-terminal), IPR027417 (P-loop containing nucleoside triphosphate hydrolase), IPR032305 (GTP-binding protein%2C middle domain)	GO:0005525	AT3G49725.1 GTP-binding protein, HflX	sp|Q0WTB4|Y3725_ARATH GTP-binding protein At3g49725, chloroplastic	tr|K7KB86|K7KB86_SOYBN Uncharacterized protein
LotjaGi1g1v0049000	376	182	159	190	66	66	48	133	307	139	185	163	67	91	65	134	198	89	0.451	-1.148	-3.693	0.00022143	0.00118678	0.086	0.0454	0.0839	0.0839	TRUE	0.046	LotjaGi1g1v0049000	Subtilisin-like serine protease	IPR000209 (Peptidase S8/S53 domain), IPR010259 (Peptidase S8 propeptide/proteinase inhibitor I9)	GO:0004252, GO:0006508, GO:0008233, GO:0008236, GO:0016787	AT3G46850.1 Subtilase family protein	sp|Q39547|CUCM1_CUCME Cucumisin	tr|A0A0R0L1C5|A0A0R0L1C5_SOYBN Uncharacterized protein
LotjaGi1g1v0049100_LC	7	3	4	6	4	5	10	9	6	2	5	5	4	7	14	9	4	8	1.876	0.908	1.474	0.140466	0.280111	0.1537	0.7883	0.1928	0.1928	TRUE	0.0466	LotjaGi1g1v0049100_LC	RNA-directed DNA polymerase (Reverse transcriptase)	IPR026960 (Reverse transcriptase zinc-binding domain)	GO:0003964, GO:0006278	ATMG00310.1 RNA-directed DNA polymerase (reverse transcriptase)-related family protein (ChrM)	sp|P0C2F6|RNHX1_ARATH Putative ribonuclease H protein At1g65750	tr|W9QNN7|W9QNN7_9ROSA Uncharacterized protein
LotjaGi1g1v0049200	1513	1213	857	1293	1059	834	849	1179	1234	927	996	1112	1075	1154	1151	1189	1067	1142	1.069	0.096	1.509	0.131246	0.265658	0.0027	0.0165	0.003	0.003	TRUE	0.0105	LotjaGi1g1v0049200	Regulator of chromosome condensation (RCC1) family with FYVE zinc finger domain-containing protein	IPR009091 (Regulator of chromosome condensation 1/beta-lactamase-inhibitor protein II), IPR011011 (Zinc finger%2C FYVE/PHD-type), IPR011993 (PH domain-like), IPR013591 (Brevis radix (BRX) domain), IPR027988 (Transcription factor BREVIS RADIX%2C N-terminal domain)	N.A.	AT5G19420.1 Regulator of chromosome condensation (RCC1) family with FYVE zinc finger domain-containing protein	sp|Q15751|HERC1_HUMAN Probable E3 ubiquitin-protein ligase HERC1	tr|I1M739|I1M739_SOYBN Uncharacterized protein
LotjaGi1g1v0049300	2284	2233	1538	1908	1833	1207	1384	1743	1863	1707	1787	1641	1860	1670	1876	1758	1750	1791	1.024	0.035	0.605	0.545463	0.776832	0.0022	0.0153	0.0026	0.0026	TRUE	0.0078	LotjaGi1g1v0049300	Homeobox protein, putative	IPR009057 (Homeobox domain-like)	GO:0003677, GO:0005634, GO:0006351, GO:0006355	AT4G03250.1 Homeodomain-like superfamily protein	sp|F4HY56|RLT1_ARATH Homeobox-DDT domain protein RLT1	tr|A0A151U240|A0A151U240_CAJCA Homeobox protein NANOG
[truncated: 30,062 more rows]

## Sheet: S9 Significant Genes
Table S9: Significantly AM-induced polyphenol biosynthesis genes.
Gene	norm.Gifu_mock1	norm.Gifu_mock2	norm.Gifu_mock3	norm.Gifu_mock4	norm.Gifu_myc1	norm.Gifu_myc2	norm.Gifu_myc3	norm.Gifu_myc4	FoldChange	log2FoldChange	padj	Description_LotusBase...13	Description_LotusBase...14	InterpronID	Gene_Ontology	best_blast_hit_tair
[truncated: 19 more rows]
